# Supplementary material for: Methyl 1-(4-fluoro­benz­yl)-1H-indazole-3-carboxyl­ate
Source: IUCrdata. 2023 Nov 23;8(Pt 11):x230995. doi: 10.1107/S2414314623009951 (PMC10833126; doi:10.1107/S2414314623009951)
Supplement: Supplementary file 1 [file x-08-x230995-sup1.cif]

##############################################################################
#                                                                            #
# This CIF contains the data for a data article accepted for                 #
# publication in IUCrData. It conforms to the requirements of                #
# Notes for Authors for IUCrData, and has been                               #
# peer reviewed under the auspices of IUCrData.                              #
#                                                                            #
# Full details of the Crystallographic Information File format               #
# are given in the paper "The Crystallographic Information File (CIF):       #
# a New Standard Archive File for Crystallography" by S. R. Hall, F. H.      #
# Allen and I. D. Brown [Acta Cryst. (1991), A47, 655-685].                  #
#                                                                            #
# The current version of the core CIF dictionary is obtainable from          #
# ftp://ftp.iucr.org/pub/cif_core.dic.                                       #
#                                                                            #
# Software is freely available for graphical display of the structure(s)     #
# in this CIF. For information consult the CIF software page                 #
# http://www.iucr.org/resources/cif/software.                                #
#                                                                            #
# This file may be used for bona fide research purposes within the           #
# scientific community so long as proper attribution is given to the data    # 
# article from which it was obtained.                                        #
#                                                                            #
##############################################################################
data_I
_audit_creation_method
;
Olex2 1.5-ac5-024
(compiled 2022.04.12 svn.rca3783a0 for Rigaku Oxford Diffraction, GUI svn.r6498)
;
_journal_date_recd_electronic     2023-08-08
_journal_date_accepted     2023-11-16
_journal_name_full     'IUCrData'
_journal_year     2023
_journal_volume     8
_journal_issue     11
_journal_page_first     0
_journal_page_last     0
_journal_paper_category     HO
_journal_paper_doi     10.1107/S2414314623009951
_journal_coeditor_code     ZL4059
_publ_contact_author_name     'Takahiro Doi'
_publ_contact_author_address
;
Osaka Institute of Public Health
Division of Hygienic Chemistry, Pharmaceutical Affairs Section
Nakamichi 1-3-3, Higashinari-ku
Osaka
537-0025
Japan
;
_publ_contact_author_email
;
tdoi@iph.osaka.jp
;
_publ_contact_author_fax     '+81-6-6972-2393'
_publ_contact_author_phone     '+81-6-6972-1363'
_publ_section_title
;
Methyl 1-(4-fluorobenzyl)-1<i>H</i>-indazole-3-carboxylate
;
_publ_section_title_footnote     .
loop_
    _publ_author_name
    _publ_author_footnote
    _publ_author_address
    'Doi, Takahiro' .
;
Osaka Institute of Public Health
Division of Hygienic Chemistry, Pharmaceutical Affairs Section
Nakamichi 1-3-3, Higashinari-ku
Osaka
537-0025
Japan
;
    'Sakai, Takayuki' .
;
Osaka Institute of Public Health
Division of Hygienic Chemistry, Pharmaceutical Affairs Section
Nakamichi 1-3-3, Higashinari-ku
Osaka
537-0025
Japan
;
_publ_section_synopsis
;
The title compound was synthesized by nucleophilic substitution of the indazole
N---H hydrogen atom of methyl 1<i>H</i>-indazole-3-carboxylate with
1-(bromomethyl)-4-fluorobenzene. In the crystal, some hydrogen-bond-like
interactions are observed.
;
_chemical_name_systematic
;
Methyl 1-(4-fluorobenzyl)-1<i>H</i>-indazole-3-carboxylate
;
_chemical_name_common     ?
_chemical_formula_moiety     'C16 H13 F N2 O2'
_chemical_formula_sum     'C16 H13 F N2 O2'
_chemical_formula_iupac     'C16 H13 F N2 O2'
_chemical_formula_weight     284.28
_chemical_melting_point     ?
_space_group_crystal_system     monoclinic
_space_group_name_H-M_alt     'P 1 21/n 1'
_space_group_name_Hall     '-P 2yn'
loop_
    _space_group_symop_operation_xyz
    'x, y, z'
    '-x+1/2, y+1/2, -z+1/2'
    '-x, -y, -z'
    'x-1/2, -y-1/2, z-1/2'
_cell_length_a     5.04322(3)
_cell_length_b     18.11509(13)
_cell_length_c     14.46487(10)
_cell_angle_alpha     90
_cell_angle_beta     90.4600(6)
_cell_angle_gamma     90
_cell_volume     1321.445(16)
_cell_formula_units_Z     4
_cell_measurement_reflns_used     29913
_cell_measurement_theta_min     3.9030
_cell_measurement_theta_max     79.9390
_cell_measurement_temperature     100.00(11)
_exptl_crystal_description     block
_exptl_crystal_colour     'clear light colourless'
_exptl_crystal_size_max     0.32
_exptl_crystal_size_mid     0.13
_exptl_crystal_size_min     0.12
_exptl_crystal_density_diffrn     1.429
_exptl_crystal_density_meas     ?
_exptl_crystal_density_method     ?
_exptl_crystal_F_000     592
loop_
    _exptl_crystal_face_index_h
    _exptl_crystal_face_index_k
    _exptl_crystal_face_index_l
    _exptl_crystal_face_perp_dist
    0 12 -1 0.0615
    2 8 4 0.1009
    2 -6 6 0.1189
    -2 -8 -4 0.1036
    -2 3 -7 0.1500
    2 8 4 0.1071
    2 -5 6 0.1315
    3 3 2 0.1393
    3 -2 3 0.1500
    -3 -6 -1 0.1272
    3 7 1 0.1297
    0 11 -3 0.0637
    -3 3 0 0.1805
    -3 -3 1 0.1487
    -1 -11 3 0.0786
    3 0 0 0.1425
    -3 5 3 0.1639
    2 5 -5 0.1310
    3 -1 -4 0.1399
    -2 -5 5 0.1091
    -2 8 5 0.1224
    1 7 -7 0.0933
    2 -3 -7 0.1110
    0 -10 5 0.0672
    0 7 -7 0.0670
    1 -7 -8 0.0774
    -1 9 6 0.0757
    -1 5 9 0.0688
    0 -7 7 0.0563
    0 10 5 0.0433
    0 8 7 0.0543
    0 -8 -7 0.0622
    -1 -4 8 0.0706
_exptl_absorpt_coefficient_mu     0.877
_exptl_absorpt_correction_type     gaussian
_exptl_absorpt_process_details
;
(CrysAlisPro; Rigaku OD, 2023)
;
_exptl_absorpt_correction_T_min     0.62556
_exptl_absorpt_correction_T_max     1.00000
_diffrn_ambient_temperature     100.00(11)
_diffrn_source     'fine-focus sealed X-ray tube'
_diffrn_radiation_type     'Cu K\a'
_diffrn_radiation_wavelength     1.54184
_diffrn_radiation_monochromator     graphite
_diffrn_measurement_device_type
                     'XtaLAB Synergy, Single source at home/near, HyPix-Arc 100'
_diffrn_measurement_device     'four-circle diffractometer'
_diffrn_measurement_method     '\w scans'
_diffrn_detector     'Hybrid Pixel Array Detector'
_diffrn_detector_area_resol_mean     10.0000
_diffrn_reflns_number     47493
_diffrn_reflns_av_R_equivalents     0.0349
_diffrn_reflns_av_unetI/netI     0.0111
_diffrn_reflns_theta_min     3.911
_diffrn_reflns_theta_max     75.262
_diffrn_reflns_theta_full     67.684
_diffrn_measured_fraction_theta_max     1.000
_diffrn_measured_fraction_theta_full     1.000
_diffrn_reflns_limit_h_min     -6
_diffrn_reflns_limit_h_max     6
_diffrn_reflns_limit_k_min     -21
_diffrn_reflns_limit_k_max     22
_diffrn_reflns_limit_l_min     -18
_diffrn_reflns_limit_l_max     18
_diffrn_radiation_probe     x-ray
_refine_special_details
;
All the H atoms were included using a riding model starting from calculated
positions (aromatic C---H = 0.95 \%A, methylene C---H = 0.99 \%A, and alkyl
C---H = 1.00 \%A). The <i>U</i>~iso~(H) values were fixed at 1.2 times the
equivalent <i>U</i>~eq~ value of the parent C atoms (1.5 times for the methyl
group).
;
_reflns_number_total     2732
_reflns_number_gt     2666
_reflns_threshold_expression     'I > 2\s(I)'
_refine_ls_structure_factor_coef     Fsqd
_refine_ls_matrix_type     full
_refine_ls_R_factor_all     0.0315
_refine_ls_R_factor_gt     0.0309
_refine_ls_wR_factor_gt     0.0772
_refine_ls_wR_factor_ref     0.0778
_refine_ls_goodness_of_fit_ref     1.026
_refine_ls_restrained_S_all     1.026
_refine_ls_number_reflns     2732
_refine_ls_number_parameters     192
_refine_ls_number_restraints     0
_refine_ls_hydrogen_treatment     constr
_refine_ls_weighting_scheme     calc
_refine_ls_weighting_details
              'w=1/[\s^2^(Fo^2^)+(0.0369P)^2^+0.5320P] where P=(Fo^2^+2Fc^2^)/3'
_atom_sites_solution_hydrogens     geom
_atom_sites_solution_primary     dual
_atom_sites_solution_secondary     ?
_refine_ls_shift/su_max     0.001
_refine_ls_shift/su_mean     0.000
_refine_diff_density_max     0.302
_refine_diff_density_min     -0.179
_refine_ls_extinction_method
;
SHELXL-2018/3 (Sheldrick 2018)
;
_refine_ls_extinction_coef     0.0027(3)
_refine_ls_extinction_expression
                                  'Fc^*^=kFc[1+0.001xFc^2^\l^3^/sin(2\q)]^-1/4^'
loop_
    _atom_type_symbol
    _atom_type_description
    _atom_type_scat_dispersion_real
    _atom_type_scat_dispersion_imag
    _atom_type_scat_source
    'C' 'C' 0.0181 0.0091
                         'International Tables Vol C Tables 4.2.6.8 and 6.1.1.4'
    'H' 'H' 0.0000 0.0000
                         'International Tables Vol C Tables 4.2.6.8 and 6.1.1.4'
    'F' 'F' 0.0727 0.0534
                         'International Tables Vol C Tables 4.2.6.8 and 6.1.1.4'
    'N' 'N' 0.0311 0.0180
                         'International Tables Vol C Tables 4.2.6.8 and 6.1.1.4'
    'O' 'O' 0.0492 0.0322
                         'International Tables Vol C Tables 4.2.6.8 and 6.1.1.4'
_computing_data_collection
;
CrysAlisPro 1.171.42.88a (Rigaku OD, 2023)
;
_computing_cell_refinement
;
CrysAlisPro 1.171.42.88a (Rigaku OD, 2023)
;
_computing_data_reduction
;
CrysAlisPro 1.171.42.88a (Rigaku OD, 2023)
;
_computing_structure_solution
;
<i>SHELXT2018/2</i> (Sheldrick, 2015<i>a</i>)
;
_computing_structure_refinement
;
<i>SHELXL2018/3</i> (Sheldrick, 2015<i>b</i>)
;
_computing_molecular_graphics
;
Olex2 1.5-ac5-024 (Dolomanov <i>et al.</i>,  2009)
;
_computing_publication_material
;
Olex2 1.5-ac5-024 (Dolomanov <i>et al.</i>,  2009)
;
loop_
    _atom_site_type_symbol
    _atom_site_label
    _atom_site_fract_x
    _atom_site_fract_y
    _atom_site_fract_z
    _atom_site_U_iso_or_equiv
    _atom_site_adp_type
    _atom_site_calc_flag
    _atom_site_occupancy
    _atom_site_disorder_assembly
    _atom_site_disorder_group
    F F11 0.20188(14) 0.51087(4) 0.93308(4) 0.03075(18) Uani d 1 . .
    O O16 0.11216(15) 0.25606(4) 0.38007(5) 0.02287(18) Uani d 1 . .
    O O15 0.03249(15) 0.37833(4) 0.38349(5) 0.02512(19) Uani d 1 . .
    N N1 0.65913(16) 0.38193(5) 0.56604(6) 0.01720(19) Uani d 1 . .
    N N2 0.45483(16) 0.39395(5) 0.50783(6) 0.01800(19) Uani d 1 . .
    C C5 0.71051(19) 0.30814(5) 0.57692(7) 0.0168(2) Uani d 1 . .
    C C4 0.52753(19) 0.27022(5) 0.52017(7) 0.0170(2) Uani d 1 . .
    C C3 0.37458(19) 0.32774(5) 0.47872(7) 0.0172(2) Uani d 1 . .
    C C7 0.63589(19) 0.46374(5) 0.70088(7) 0.0180(2) Uani d 1 . .
    C C6 0.7843(2) 0.44440(6) 0.61369(7) 0.0194(2) Uani d 1 . .
    H H6A 0.786848 0.487719 0.571991 0.023 Uiso calc 1 . .
    H H6B 0.970040 0.431674 0.629647 0.023 Uiso calc 1 . .
    C C12 0.2762(2) 0.52949(6) 0.77426(7) 0.0201(2) Uani d 1 . .
    H H12 0.131495 0.562982 0.771153 0.024 Uiso calc 1 . .
    C C13 0.4240(2) 0.51310(5) 0.69631(7) 0.0191(2) Uani d 1 . .
    H H13 0.380134 0.535846 0.639021 0.023 Uiso calc 1 . .
    C C14 0.1556(2) 0.32536(6) 0.41015(7) 0.0185(2) Uani d 1 . .
    C C18 0.5330(2) 0.19243(6) 0.51774(7) 0.0200(2) Uani d 1 . .
    H H18 0.411852 0.165588 0.480012 0.024 Uiso calc 1 . .
    C C21 0.9019(2) 0.27162(6) 0.63117(7) 0.0198(2) Uani d 1 . .
    H H21 1.025145 0.297972 0.668632 0.024 Uiso calc 1 . .
    C C10 0.3461(2) 0.49563(6) 0.85637(7) 0.0212(2) Uani d 1 . .
    C C20 0.9017(2) 0.19570(6) 0.62728(8) 0.0226(2) Uani d 1 . .
    H H20 1.028026 0.168985 0.663067 0.027 Uiso calc 1 . .
    C C8 0.7006(2) 0.43131(6) 0.78554(7) 0.0219(2) Uani d 1 . .
    H H8 0.845925 0.398046 0.789401 0.026 Uiso calc 1 . .
    C C19 0.7187(2) 0.15640(6) 0.57148(8) 0.0225(2) Uani d 1 . .
    H H19 0.723970 0.103984 0.571045 0.027 Uiso calc 1 . .
    C C9 0.5551(2) 0.44705(6) 0.86433(7) 0.0242(2) Uani d 1 . .
    H H9 0.598636 0.424934 0.922035 0.029 Uiso calc 1 . .
    C C17 -0.0982(2) 0.24943(6) 0.31188(8) 0.0250(2) Uani d 1 . .
    H H17A -0.046710 0.275111 0.255159 0.038 Uiso calc 1 . .
    H H17B -0.260822 0.271534 0.336094 0.038 Uiso calc 1 . .
    H H17C -0.129430 0.197143 0.298222 0.038 Uiso calc 1 . .
loop_
    _atom_site_aniso_label
    _atom_site_aniso_U_11
    _atom_site_aniso_U_22
    _atom_site_aniso_U_33
    _atom_site_aniso_U_12
    _atom_site_aniso_U_13
    _atom_site_aniso_U_23
    F11 0.0376(4) 0.0365(4) 0.0183(3) 0.0086(3) 0.0041(3) -0.0015(3)
    O16 0.0232(4) 0.0211(4) 0.0241(4) 0.0026(3) -0.0085(3) -0.0028(3)
    O15 0.0253(4) 0.0218(4) 0.0281(4) 0.0045(3) -0.0065(3) 0.0027(3)
    N1 0.0187(4) 0.0158(4) 0.0171(4) 0.0004(3) -0.0013(3) 0.0006(3)
    N2 0.0189(4) 0.0187(4) 0.0163(4) 0.0013(3) -0.0001(3) 0.0014(3)
    C5 0.0170(4) 0.0165(5) 0.0171(5) 0.0003(4) 0.0025(4) 0.0006(4)
    C4 0.0160(4) 0.0183(5) 0.0168(5) 0.0005(4) 0.0012(4) 0.0009(4)
    C3 0.0179(5) 0.0169(5) 0.0168(5) 0.0008(4) 0.0009(4) 0.0009(4)
    C7 0.0190(5) 0.0151(5) 0.0199(5) -0.0037(4) -0.0022(4) -0.0014(4)
    C6 0.0202(5) 0.0165(5) 0.0216(5) -0.0027(4) -0.0004(4) -0.0010(4)
    C12 0.0209(5) 0.0168(5) 0.0224(5) 0.0009(4) -0.0028(4) -0.0008(4)
    C13 0.0218(5) 0.0166(5) 0.0189(5) -0.0022(4) -0.0039(4) 0.0018(4)
    C14 0.0184(5) 0.0197(5) 0.0172(5) 0.0009(4) 0.0011(4) 0.0013(4)
    C18 0.0195(5) 0.0174(5) 0.0230(5) -0.0009(4) -0.0001(4) -0.0004(4)
    C21 0.0180(5) 0.0216(5) 0.0199(5) 0.0007(4) -0.0015(4) 0.0005(4)
    C10 0.0255(5) 0.0208(5) 0.0173(5) -0.0008(4) 0.0003(4) -0.0034(4)
    C20 0.0202(5) 0.0221(5) 0.0255(5) 0.0043(4) -0.0018(4) 0.0042(4)
    C8 0.0236(5) 0.0187(5) 0.0235(5) 0.0032(4) -0.0043(4) -0.0007(4)
    C19 0.0227(5) 0.0162(5) 0.0287(5) 0.0019(4) 0.0007(4) 0.0019(4)
    C9 0.0315(6) 0.0231(5) 0.0179(5) 0.0023(4) -0.0053(4) 0.0019(4)
    C17 0.0231(5) 0.0284(6) 0.0234(5) 0.0017(4) -0.0082(4) -0.0035(4)
_geom_special_details
;
 All esds (except the esd in the dihedral angle between two l.s. planes)
 are estimated using the full covariance matrix.  The cell esds are taken
 into account individually in the estimation of esds in distances, angles
 and torsion angles; correlations between esds in cell parameters are only
 used when they are defined by crystal symmetry.  An approximate (isotropic)
 treatment of cell esds is used for estimating esds involving l.s. planes.
;
loop_
    _geom_bond_atom_site_label_1
    _geom_bond_atom_site_label_2
    _geom_bond_site_symmetry_2
    _geom_bond_distance
    _geom_bond_publ_flag
    F11 C10 . 1.3601(12) ?
    O16 C14 . 1.3459(13) ?
    O16 C17 . 1.4477(12) ?
    O15 C14 . 1.2047(13) ?
    N1 N2 . 1.3432(12) ?
    N1 C5 . 1.3704(13) ?
    N1 C6 . 1.4653(13) ?
    N2 C3 . 1.3329(13) ?
    C5 C4 . 1.4090(14) ?
    C5 C21 . 1.4046(14) ?
    C4 C3 . 1.4259(13) ?
    C4 C18 . 1.4098(14) ?
    C3 C14 . 1.4790(14) ?
    C7 C6 . 1.5129(14) ?
    C7 C13 . 1.3943(14) ?
    C7 C8 . 1.3946(14) ?
    C6 H6A . 0.9900 ?
    C6 H6B . 0.9900 ?
    C12 H12 . 0.9500 ?
    C12 C13 . 1.3887(15) ?
    C12 C10 . 1.3801(15) ?
    C13 H13 . 0.9500 ?
    C18 H18 . 0.9500 ?
    C18 C19 . 1.3767(15) ?
    C21 H21 . 0.9500 ?
    C21 C20 . 1.3765(15) ?
    C10 C9 . 1.3770(15) ?
    C20 H20 . 0.9500 ?
    C20 C19 . 1.4135(15) ?
    C8 H8 . 0.9500 ?
    C8 C9 . 1.3900(15) ?
    C19 H19 . 0.9500 ?
    C9 H9 . 0.9500 ?
    C17 H17A . 0.9800 ?
    C17 H17B . 0.9800 ?
    C17 H17C . 0.9800 ?
loop_
    _geom_angle_atom_site_label_1
    _geom_angle_atom_site_label_2
    _geom_angle_atom_site_label_3
    _geom_angle_site_symmetry_1
    _geom_angle_site_symmetry_3
    _geom_angle
    _geom_angle_publ_flag
    C14 O16 C17 . . 114.47(8) ?
    N2 N1 C5 . . 111.93(8) ?
    N2 N1 C6 . . 119.68(8) ?
    C5 N1 C6 . . 128.23(8) ?
    C3 N2 N1 . . 106.36(8) ?
    N1 C5 C4 . . 106.64(8) ?
    N1 C5 C21 . . 130.70(9) ?
    C21 C5 C4 . . 122.66(9) ?
    C5 C4 C3 . . 103.78(8) ?
    C5 C4 C18 . . 119.27(9) ?
    C18 C4 C3 . . 136.95(9) ?
    N2 C3 C4 . . 111.28(9) ?
    N2 C3 C14 . . 117.47(9) ?
    C4 C3 C14 . . 131.23(9) ?
    C13 C7 C6 . . 119.54(9) ?
    C13 C7 C8 . . 119.06(9) ?
    C8 C7 C6 . . 121.36(9) ?
    N1 C6 C7 . . 110.90(8) ?
    N1 C6 H6A . . 109.5 ?
    N1 C6 H6B . . 109.5 ?
    C7 C6 H6A . . 109.5 ?
    C7 C6 H6B . . 109.5 ?
    H6A C6 H6B . . 108.0 ?
    C13 C12 H12 . . 121.0 ?
    C10 C12 H12 . . 121.0 ?
    C10 C12 C13 . . 117.95(9) ?
    C7 C13 H13 . . 119.5 ?
    C12 C13 C7 . . 120.97(9) ?
    C12 C13 H13 . . 119.5 ?
    O16 C14 C3 . . 111.28(8) ?
    O15 C14 O16 . . 123.86(9) ?
    O15 C14 C3 . . 124.86(9) ?
    C4 C18 H18 . . 120.9 ?
    C19 C18 C4 . . 118.24(9) ?
    C19 C18 H18 . . 120.9 ?
    C5 C21 H21 . . 121.7 ?
    C20 C21 C5 . . 116.59(10) ?
    C20 C21 H21 . . 121.7 ?
    F11 C10 C12 . . 118.50(9) ?
    F11 C10 C9 . . 118.41(9) ?
    C9 C10 C12 . . 123.09(10) ?
    C21 C20 H20 . . 119.1 ?
    C21 C20 C19 . . 121.78(10) ?
    C19 C20 H20 . . 119.1 ?
    C7 C8 H8 . . 119.6 ?
    C9 C8 C7 . . 120.80(10) ?
    C9 C8 H8 . . 119.6 ?
    C18 C19 C20 . . 121.45(10) ?
    C18 C19 H19 . . 119.3 ?
    C20 C19 H19 . . 119.3 ?
    C10 C9 C8 . . 118.12(10) ?
    C10 C9 H9 . . 120.9 ?
    C8 C9 H9 . . 120.9 ?
    O16 C17 H17A . . 109.5 ?
    O16 C17 H17B . . 109.5 ?
    O16 C17 H17C . . 109.5 ?
    H17A C17 H17B . . 109.5 ?
    H17A C17 H17C . . 109.5 ?
    H17B C17 H17C . . 109.5 ?
loop_
    _geom_hbond_atom_site_label_D
    _geom_hbond_atom_site_label_H
    _geom_hbond_atom_site_label_A
    _geom_hbond_site_symmetry_A
    _geom_hbond_distance_DH
    _geom_hbond_distance_HA
    _geom_hbond_distance_DA
    _geom_hbond_angle_DHA
    _geom_hbond_publ_flag
    C6 H6A O15 3_666 0.99 2.67 3.3417(13) 125.4 yes
    C12 H12 O15 3_566 0.95 2.61 3.2190(12) 122.7 yes
    C13 H13 O15 3_566 0.95 2.62 3.2339(12) 123.1 yes
    C13 H13 N2 3_666 0.95 2.62 3.4578(13) 147.7 yes
    C19 H19 F11 2_546 0.95 2.73 3.3840(13) 126.6 yes
    C9 H9 F11 3_667 0.95 2.59 3.2577(12) 127.3 yes
    C17 H17A Cg 4_454 0.98 2.95 3.8114(12) 148 yes
_shelx_space_group_comment
;
The symmetry employed for this shelxl refinement is uniquely defined
by the following loop, which should always be used as a source of
symmetry information in preference to the above space-group names.
They are only intended as comments.
;
_shelx_estimated_absorpt_T_min     0.767
_shelx_estimated_absorpt_T_max     0.902
_shelx_hkl_file
;
   0   0  -2  907.67   20.32
   0   0  -2  929.40   20.35
   0   0   3    0.30    0.11
   0   0  -3    0.21    0.09
   0   0   4  806.05   18.32
   0   0  -4  805.03   18.07
   0   0   4  821.00   18.31
   0   0  -4  835.86   18.31
   0   0  -4  861.54   18.37
   0   0  -5    0.13    0.07
   0   0   5    0.10    0.10
   0   0   5    0.08    0.13
   0   0  -5    0.14    0.12
   0   0  -5    0.10    0.11
   0   0  -6   56.87    1.94
   0   0  -6   54.57    1.92
   0   0   6   58.88    1.96
   0   0  -6   54.15    1.62
   0   0   6   53.68    1.89
   0   0   6   59.76    2.03
   0   0   6   54.59    1.98
   0   0  -7    0.46    0.21
   0   0  -7    0.27    0.16
   0   0   7    0.15    0.13
   0   0  -7    0.11    0.09
   0   0   7    0.17    0.17
   0   0   7    0.39    0.19
   0   0  -8  110.45    3.59
   0   0   8  113.03    3.66
   0   0   8  109.68    3.63
   0   0   8  110.95    3.68
   0   0   8  113.21    3.54
   0   0   9    0.86    0.33
   0   0   9    0.07    0.24
   0   0  -9    0.35    0.30
   0   0   9    0.30    0.23
   0   0  -9    0.23    0.22
   0   0   9    0.06    0.21
   0   0  10  206.01    6.28
   0   0  10  202.86    6.34
   0   0  10  196.91    6.13
   0   0 -10  195.90    6.71
   0   0 -10  205.46    6.14
   0   0 -10  194.77    6.02
   0   0 -11    0.22    0.32
   0   0 -11    0.52    0.34
   0   0 -11    0.15    0.24
   0   0 -11    0.80    0.42
   0   0  11    0.80    0.41
   0   0 -11    0.59    0.33
   0   0 -11    0.60    0.33
   0   0 -11    0.08    0.27
   0   0 -11    0.42    0.24
   0   0  11    0.63    0.38
   0   0  11    0.41    0.28
   0   0 -11    0.39    0.40
   0   0  11    0.83    0.45
   0   0  11    0.60    0.37
   0   0 -12   90.85    3.84
   0   0 -12   96.73    4.01
   0   0 -12   82.69    3.92
   0   0  12   88.21    3.90
   0   0  12   83.41    3.66
   0   0 -12   93.87    3.82
   0   0 -12   90.37    3.69
   0   0 -12   83.37    3.54
   0   0 -12   92.25    3.63
   0   0 -12   92.89    4.25
   0   0  12   91.50    3.62
   0   0  12   88.10    3.98
   0   0  12   88.07    4.04
   0   0 -13    0.16    0.30
   0   0  13    0.22    0.26
   0   0  13    0.58    0.40
   0   0 -13    0.87    0.49
   0   0  13    0.11    0.37
   0   0 -13    1.38    0.52
   0   0  13    0.41    0.37
   0   0  13    0.53    0.36
   0   0 -13    0.72    0.38
   0   0 -13    0.20    0.32
   0   0 -13    0.84    0.45
   0   0 -13   -0.11    0.37
   0   0 -13    0.81    0.42
   0   0 -14  251.36    8.12
   0   0  14  238.38    8.05
   0   0  14  257.55    8.08
   0   0 -14  250.77    8.10
   0   0 -14  250.44    8.47
   0   0  14  235.72    7.88
   0   0 -14  252.63    7.79
   0   0 -14  256.69    8.02
   0   0 -14  234.20    7.91
   0   0 -14  247.27    7.68
   0   0  15    0.20    0.32
   0   0 -15    0.16    0.25
   0   0  15    0.10    0.31
   0   0 -15   -0.08    0.33
   0   0  15    0.18    0.26
   0   0  15    0.78    0.38
   0   0  15    0.10    0.29
   0   0 -15   -0.08    0.26
   0   0 -15   -0.12    0.44
   0   0 -15    0.30    0.33
   0   0  16  150.32    5.12
   0   0 -16  141.64    4.86
   0   0 -16  140.69    4.69
   0   0  16  147.47    5.16
   0   0  16  149.23    5.41
   0   0  16  151.17    5.12
   0   0 -16  153.22    4.86
   0   0 -16  160.38    5.33
   0   0 -16  154.34    5.48
   0   0 -17    0.13    0.26
   0   0  17   -0.07    0.28
   0   0  17    0.07    0.26
   0   0 -17    0.21    0.25
   0   0 -17   -0.04    0.16
   0   0 -17   -0.22    0.23
   0   0  17    0.05    0.18
   0   0 -17   -0.06    0.24
   0   0  18   27.71    1.33
   0   0  18   32.18    1.47
   0   0 -18   32.50    1.37
   0   0  18   28.45    1.25
   0   1   1  137.33    3.36
   0  -1   1  135.21    3.30
   0   1  -1  144.32    3.32
   0  -1   2   19.33    0.66
   0  -1   2   18.96    0.72
   0  -1  -2   19.38    0.63
   0   1  -2   18.99    0.67
   0   1  -2   18.37    0.62
   0   1   2   20.43    0.68
   0  -1   2   19.18    0.62
   0   1  -2   18.44    0.52
   0   1   2   20.28    0.53
   0   1   3   54.99    1.53
   0   1  -3   46.17    1.24
   0  -1   3   46.87    1.43
   0   1   3   54.01    1.45
   0   1  -3   59.83    1.50
   0   1  -3   50.72    1.51
   0  -1  -3   58.73    1.50
   0  -1   3   49.77    1.60
   0   1  -4  696.59   16.53
   0  -1   4  739.81   16.85
   0   1   4  696.17   16.89
   0   1   4  768.85   16.84
   0   1  -4  698.08   16.90
   0  -1  -4  752.05   16.89
   0   1  -4  760.57   16.87
   0  -1  -4  762.39   16.87
   0  -1   4  722.05   17.11
   0   1   5    3.32    0.33
   0   1   5    2.98    0.35
   0  -1  -5    3.16    0.33
   0   1  -5    5.19    0.41
   0   1  -5    5.43    0.44
   0  -1  -5    3.38    0.35
   0   1  -5    4.80    0.25
   0  -1  -5    3.57    0.29
   0   1   5    3.13    0.34
   0  -1  -5    3.17    0.22
   0  -1   5    6.16    0.45
   0   1   6  125.35    3.58
   0  -1   6  137.66    3.73
   0   1   6  129.37    3.74
   0   1   6  121.52    3.71
   0  -1   6  133.75    3.75
   0   1  -6  139.76    3.70
   0  -1  -6  132.66    3.66
   0   1  -6  125.19    3.67
   0  -1  -6  126.81    3.63
   0  -1  -6  131.38    3.40
   0  -1   6  136.64    3.67
   0  -1  -6  121.53    3.16
   0  -1   7   54.35    2.05
   0   1   7   54.81    2.12
   0  -1   7   54.12    2.11
   0  -1   7   49.59    2.03
   0   1   7   55.15    2.13
   0  -1  -7   54.66    1.77
   0  -1  -7   58.09    2.09
   0   1  -7   56.78    2.07
   0  -1  -7   62.03    2.10
   0  -1  -8   82.68    2.83
   0   1  -8   84.81    2.87
   0  -1   8   73.48    2.81
   0   1   8   78.01    2.90
   0  -1   8   76.98    2.83
   0  -1   8   79.50    2.91
   0   1   8   80.13    2.91
   0  -1   8   80.72    2.81
   0   1   8   81.02    2.57
   0   1  -9  127.41    4.18
   0  -1  -9  135.29    4.24
   0   1  -9  125.55    4.21
   0  -1   9  121.00    4.20
   0   1   9  140.60    4.44
   0  -1   9  127.21    4.31
   0   1  -9  126.90    4.69
   0  -1  -9  136.54    4.86
   0  -1   9  125.78    4.13
   0   1   9  131.50    4.34
   0  -1   9  127.84    4.38
   0  -1   9  129.75    4.26
   0   1   9  135.94    4.50
   0  -1  10   10.57    1.04
   0   1  10   10.43    1.02
   0  -1 -10    9.15    1.14
   0   1 -10   11.20    1.21
   0   1 -10   10.98    1.00
   0   1 -10   10.17    0.96
   0  -1 -10    9.54    0.94
   0  -1  10   10.01    0.87
   0  -1  10   10.79    1.08
   0   1  10    8.21    0.92
   0   1  10   11.54    1.11
   0  -1  10   11.03    1.02
   0   1 -11  286.25    8.89
   0  -1 -11  284.83    9.04
   0  -1 -11  276.35    8.40
   0   1 -11  286.19    8.40
   0  -1 -11  273.88    8.05
   0   1 -11  287.71    8.23
   0   1 -11  257.71    8.01
   0  -1 -11  290.38    8.25
   0   1 -11  276.95    8.24
   0  -1 -11  300.74    8.36
   0  -1  11  278.23    8.48
   0   1  11  274.93    8.50
   0   1  11  286.50    8.37
   0  -1  11  288.32    8.32
   0   1 -11  277.36    7.90
   0  -1 -11  281.13    8.26
   0  -1 -11  280.53    8.47
   0   1 -11  287.79    8.51
   0   1  11  304.50    8.64
   0  -1 -11  289.05    8.75
   0   1 -11  287.70    8.69
   0  -1 -11  275.82    8.09
   0   1  11  284.26    8.80
   0  -1  11  266.48    8.63
   0   1  11  285.59    8.70
   0  -1  11  275.35    8.61
   0   1 -12   76.05    3.55
   0  -1 -12   74.29    3.30
   0  -1 -12   76.93    3.58
   0   1  12   75.24    3.49
   0   1 -12   78.28    3.51
   0  -1 -12   81.03    3.59
   0  -1 -12   79.96    3.35
   0  -1 -12   82.44    3.98
   0   1 -12   80.71    3.48
   0  -1 -12   75.82    3.36
   0   1 -12   75.97    3.34
   0   1 -12   80.73    3.38
   0  -1 -12   77.90    3.42
   0   1 -12   74.14    3.65
   0  -1  12   84.37    3.64
   0   1 -12   74.30    3.64
   0  -1 -12   83.59    3.82
   0  -1  12   77.19    3.74
   0   1  12   79.48    3.80
   0   1  12   76.65    3.65
   0  -1  12   77.75    3.68
   0  -1  12   82.94    3.67
   0   1  12   69.49    3.35
   0   1  12   76.93    3.59
   0  -1  12   81.01    3.46
   0   1 -13  185.98    6.57
   0  -1 -13  174.52    6.36
   0   1 -13  191.09    7.00
   0  -1 -13  175.06    5.98
   0  -1  13  192.46    6.47
   0   1  13  191.42    6.53
   0  -1  13  186.34    6.42
   0   1  13  190.30    6.41
   0  -1 -13  184.15    6.32
   0   1 -13  181.65    6.22
   0  -1 -13  186.19    6.42
   0   1 -13  185.56    6.42
   0  -1  13  185.76    6.10
   0   1  13  187.48    6.50
   0  -1  13  184.17    6.44
   0   1  13  184.32    6.47
   0  -1  13  171.19    6.45
   0   1  13  196.19    6.75
   0  -1  13  184.12    6.45
   0  -1  13  182.47    6.18
   0   1  13  181.58    6.50
   0   1 -13  187.36    6.59
   0  -1 -13  184.99    6.61
   0   1 -13  174.69    6.42
   0   1 -13  185.86    6.10
   0   1 -13  190.12    6.34
   0   1 -13  168.92    5.97
   0  -1 -13  166.36    6.01
   0  -1 -13  189.18    6.31
   0   1 -14   10.70    1.19
   0  -1 -14   12.00    1.28
   0   1 -14   13.83    1.44
   0  -1 -14   10.81    1.13
   0  -1  14   11.61    1.26
   0   1  14    9.97    1.27
   0  -1  14   14.08    1.46
   0   1  14   12.51    1.33
   0   1  14   12.10    1.33
   0  -1  14   12.15    1.30
   0  -1 -14   13.15    1.37
   0  -1 -14   12.14    1.35
   0  -1 -14   11.63    1.31
   0   1 -14   11.90    1.47
   0   1 -14   12.53    1.39
   0   1 -14    9.83    1.10
   0  -1 -14   12.76    1.27
   0  -1 -15    0.08    0.24
   0   1  15    0.38    0.32
   0   1 -15    0.75    0.37
   0  -1  15    0.58    0.32
   0  -1  15    0.20    0.30
   0   1  15    0.10    0.33
   0   1  15    0.25    0.27
   0  -1 -15    0.09    0.34
   0  -1  15    0.28    0.31
   0   1  15   -0.10    0.28
   0  -1  15    0.47    0.40
   0   1  15    1.24    0.43
   0  -1 -15    0.10    0.30
   0  -1 -15    0.12    0.29
   0   1 -15    0.47    0.38
   0   1 -15    0.20    0.33
   0   1 -15    0.49    0.30
   0  -1 -15    0.15    0.27
   0   1 -15    0.08    0.30
   0   1 -15    0.37    0.30
   0   1  15    0.50    0.33
   0  -1  15    0.79    0.41
   0   1 -16   63.13    2.73
   0  -1 -16   64.47    2.68
   0   1  16   69.42    2.98
   0  -1  16   66.04    2.98
   0   1 -16   67.93    2.84
   0  -1  16   66.12    3.03
   0  -1 -16   68.76    3.25
   0  -1 -16   69.47    3.08
   0   1 -16   63.71    3.18
   0   1 -16   63.65    3.04
   0  -1  16   65.66    2.94
   0   1  16   67.82    3.01
   0  -1  16   61.49    2.85
   0  -1  16   69.31    3.02
   0   1  16   71.99    3.12
   0  -1 -16   71.87    2.97
   0   1  16   68.91    3.26
   0   1 -17    1.09    0.31
   0  -1 -17    1.43    0.40
   0   1 -17    1.70    0.44
   0  -1 -17    1.24    0.36
   0   1 -17    1.04    0.34
   0   1 -17    1.63    0.42
   0  -1 -17    1.15    0.37
   0  -1  17    1.23    0.35
   0  -1  17    1.41    0.37
   0  -1 -17    1.11    0.27
   0   1 -17    2.23    0.42
   0   1  17    1.28    0.41
   0   1  17    1.44    0.44
   0  -1  17    0.90    0.36
   0  -1  17    1.28    0.40
   0   1  18   41.23    1.67
   0  -1  18   43.03    1.80
   0   1  18   40.16    1.75
   0  -1  18   42.37    1.69
   0  -1  18   42.96    1.63
   0  -1 -18   44.65    1.67
   0   1 -18   45.18    1.70
   0   2   0    1.54    0.14
   0   2   0    2.01    0.11
   0   2  -1    3.21    0.15
   0   2  -1    3.97    0.24
   0  -2  -1    3.78    0.16
   0  -2   1    3.15    0.15
   0  -2  -1    3.53    0.22
   0  -2  -1    3.45    0.21
   0  -2  -2 1309.11   29.91
   0   2  -2 1347.27   29.93
   0   2  -2 1375.11   30.08
   0  -2   2 1276.88   29.88
   0  -2   2 1374.92   30.05
   0  -2   2 1347.06   29.91
   0   2  -2 1343.76   29.89
   0   2   2 1260.83   29.87
   0  -2  -2 1280.81   30.02
   0   2  -3  163.97    3.82
   0  -2  -3  156.03    3.80
   0  -2   3  160.60    4.05
   0  -2   3  154.91    3.90
   0   2   3  143.89    3.87
   0   2   3  152.78    3.62
   0  -2   3  156.92    3.76
   0   2   3  149.76    3.64
   0   2  -3  150.12    3.64
   0  -2   3  152.02    3.73
   0   2  -4   67.52    1.95
   0  -2  -4   67.75    1.95
   0  -2   4   67.90    2.18
   0  -2  -4   65.70    2.27
   0  -2   4   63.95    1.88
   0   2   4   67.10    2.04
   0  -2   5    3.63    0.33
   0  -2   5    3.16    0.41
   0   2  -5    3.98    0.38
   0  -2  -5    3.93    0.37
   0  -2  -5    4.04    0.38
   0   2   5    3.26    0.37
   0  -2   6  141.20    4.08
   0  -2  -6  158.27    3.90
   0  -2   6  141.87    3.94
   0   2   6  142.28    3.75
   0  -2  -6  143.67    3.67
   0  -2  -6  144.77    4.47
   0  -2  -6  142.57    4.08
   0  -2  -6  139.85    3.94
   0   2   6  141.96    4.14
   0   2  -6  149.73    4.05
   0  -2  -6  151.99    4.06
   0  -2  -6  146.46    4.05
   0   2   7   73.73    2.58
   0   2   7   63.78    2.15
   0  -2   7   74.78    2.43
   0  -2  -7   74.48    2.28
   0   2  -7   74.05    2.52
   0  -2  -7   66.86    2.38
   0   2  -7   72.22    2.58
   0  -2  -7   77.49    2.53
   0  -2   7   71.90    2.52
   0  -2  -7   74.90    2.52
   0  -2  -7   77.90    2.96
   0  -2  -7   73.89    2.95
   0   2   7   72.66    2.60
   0  -2   7   78.30    2.59
   0   2   8  269.28    7.63
   0   2   8  284.14    7.79
   0  -2   8  282.46    7.59
   0  -2   8  281.69    7.67
   0   2   8  284.98    7.64
   0  -2  -8  274.59    7.12
   0  -2  -8  281.94    8.18
   0  -2  -8  285.36    8.14
   0  -2  -8  287.83    7.74
   0  -2   8  307.13    7.67
   0  -2   8  271.22    7.54
   0  -2  -8  264.48    7.35
   0  -2  -8  276.61    7.48
   0   2  -8  290.71    7.54
   0   2   8  274.66    7.23
   0  -2  -9   18.38    1.53
   0   2  -9   19.90    1.53
   0  -2  -9   17.49    1.16
   0   2  -9   21.46    1.33
   0   2  -9   19.59    1.31
   0  -2  -9   17.37    1.21
   0   2   9   20.13    1.35
   0  -2   9   19.41    1.34
   0  -2   9   21.74    1.33
   0  -2   9   19.91    1.30
   0   2   9   19.89    1.41
   0  -2   9   19.54    1.29
   0   2   9   16.12    1.23
   0   2   9   18.68    1.36
   0  -2 -10   23.16    1.86
   0   2 -10   26.61    1.66
   0   2 -10   26.94    1.64
   0  -2 -10   24.66    1.55
   0  -2  10   24.46    1.65
   0   2  10   21.58    1.61
   0  -2  10   25.16    1.59
   0   2  10   22.10    1.55
   0  -2  10   27.57    1.74
   0   2  10   23.62    1.66
   0  -2  10   23.20    1.53
   0  -2  10   27.25    1.61
   0  -2 -11   15.12    1.31
   0   2 -11   15.45    1.38
   0  -2 -11   16.38    1.43
   0  -2 -11   14.51    1.33
   0   2 -11   15.04    1.33
   0  -2 -11   13.63    1.14
   0   2 -11   15.43    1.24
   0  -2 -11   17.56    1.37
   0  -2 -11   13.61    1.24
   0   2 -11   14.49    1.29
   0   2 -11   16.66    1.36
   0  -2 -11   16.27    1.62
   0   2 -11   16.33    1.24
   0   2  11   16.12    1.37
   0   2  11   15.62    1.44
   0  -2  11   14.28    1.41
   0   2  11   16.85    1.52
   0   2  11   17.47    1.57
   0   2  11   16.46    1.39
   0  -2  11   15.19    1.37
   0   2  11   17.06    1.49
   0  -2  11   16.63    1.33
   0  -2 -11   17.27    1.32
   0  -2 -11   14.63    1.42
   0  -2  11   14.62    1.18
   0   2 -11   15.54    1.46
   0  -2 -12   12.95    1.27
   0   2 -12   14.56    1.28
   0  -2 -12   15.67    1.39
   0   2 -12   16.22    1.41
   0   2 -12   12.46    1.26
   0  -2 -12   13.26    1.34
   0  -2 -12   15.83    1.38
   0   2 -12   14.29    1.40
   0   2 -12   13.11    1.40
   0   2 -12   14.26    1.33
   0  -2 -12   16.72    1.49
   0  -2 -12   16.07    1.66
   0  -2 -12   14.30    1.28
   0  -2 -12   15.14    1.51
   0   2 -12   14.11    1.45
   0   2  12   14.71    1.44
   0   2  12   17.20    1.46
   0  -2  12   16.86    1.50
   0   2 -12   14.71    1.47
   0   2 -12   15.22    1.61
   0  -2  12   17.52    1.57
   0  -2  12   14.42    1.48
   0   2  12   16.94    1.59
   0   2  12   15.78    1.55
   0  -2  12   15.99    1.39
   0  -2  12   14.46    1.40
   0   2  12   14.94    1.48
   0  -2 -13   45.71    2.49
   0   2  13   45.01    2.79
   0  -2  13   42.68    2.70
   0  -2  13   46.24    2.68
   0   2 -13   43.17    2.49
   0  -2 -13   48.29    2.69
   0  -2 -13   45.76    2.67
   0  -2 -13   41.28    2.82
   0   2  13   47.38    2.73
   0   2 -13   47.91    2.74
   0  -2 -13   45.75    2.58
   0   2 -13   44.86    2.50
   0   2 -13   43.17    2.52
   0  -2 -13   41.94    2.45
   0   2 -13   47.74    2.45
   0   2  13   41.07    2.62
   0  -2  13   48.63    2.72
   0   2 -13   45.74    2.75
   0   2  13   46.67    2.62
   0   2  13   48.15    2.81
   0  -2  13   50.90    2.74
   0   2 -14  109.95    4.35
   0  -2 -14  117.50    4.61
   0  -2  14  116.48    4.40
   0  -2 -14  110.84    4.32
   0   2 -14  110.28    4.68
   0  -2  14  117.85    4.62
   0   2  14  115.75    4.77
   0  -2  14  115.64    4.58
   0  -2  14  112.24    4.71
   0   2  14  115.83    4.84
   0  -2 -14  118.46    4.69
   0   2 -14  118.59    5.08
   0   2 -14  123.70    4.89
   0  -2 -14  117.74    4.71
   0   2 -14  112.75    4.29
   0  -2 -14  114.51    4.49
   0   2  14  120.10    4.74
   0   2 -14  119.54    4.56
   0  -2 -15    2.73    0.64
   0  -2 -15    3.34    0.69
   0   2  15    2.73    0.65
   0   2  15    3.75    0.66
   0  -2  15    3.98    0.74
   0  -2 -15    2.96    0.57
   0   2  15    3.10    0.67
   0  -2  15    2.56    0.64
   0  -2  15    2.71    0.60
   0  -2 -15    3.55    0.59
   0   2 -15    2.12    0.53
   0  -2  15    2.83    0.66
   0   2  15    3.12    0.66
   0  -2 -15    3.40    0.71
   0  -2 -15    4.92    0.90
   0   2 -15    2.99    0.73
   0   2 -15    2.27    0.61
   0   2  15    3.37    0.77
   0  -2  15    2.12    0.56
   0   2 -15    3.34    0.62
   0   2 -15    2.93    0.55
   0   2 -15    1.48    0.51
   0   2 -15    3.86    0.70
   0  -2 -16    0.21    0.26
   0  -2  16    0.81    0.38
   0  -2 -16    0.63    0.36
   0  -2 -16    0.38    0.35
   0   2 -16    0.09    0.32
   0   2  16    0.19    0.21
   0  -2  16    0.61    0.33
   0   2  16    0.08    0.28
   0   2  16    0.19    0.29
   0   2  16    0.09    0.29
   0  -2 -16    0.15    0.27
   0   2 -16    0.41    0.28
   0  -2  16    0.67    0.32
   0   2  16    0.08    0.26
   0  -2  16    0.23    0.27
   0   2 -16    1.65    0.48
   0  -2 -16    0.17    0.21
   0  -2  16    0.40    0.29
   0   2 -16   -0.07    0.24
   0   2  16    0.44    0.31
   0  -2 -16    1.68    0.44
   0  -2 -17    1.82    0.45
   0  -2  17    1.05    0.31
   0  -2 -17    2.08    0.43
   0   2 -17    1.75    0.46
   0  -2  17    1.69    0.42
   0   2 -17    2.06    0.40
   0   2 -17    1.54    0.34
   0  -2 -17    2.32    0.46
   0   2 -17    1.69    0.41
   0   2 -17    1.54    0.40
   0  -2 -17    2.03    0.43
   0   2  17    1.99    0.46
   0  -2  17    1.50    0.43
   0   2  17    2.15    0.48
   0  -2 -18   16.96    0.88
   0   2 -18   17.89    0.95
   0   2  18   13.68    0.85
   0  -2  18   15.93    0.93
   0  -2  18   14.82    0.95
   0   2  18   17.99    1.03
   0  -3   0    0.15    0.06
   0   3   0    0.16    0.05
   0  -3   1 1475.31   33.14
   0   3   1 1497.93   33.33
   0   3  -1 1450.25   33.11
   0  -3  -1 1473.68   33.11
   0   3  -1 1439.31   33.37
   0  -3  -1 1449.37   33.33
   0  -3  -2    6.73    0.32
   0   3  -2    7.39    0.44
   0   3  -2    8.10    0.35
   0  -3   2    7.43    0.30
   0  -3  -2    6.81    0.40
   0   3   2    7.56    0.37
   0   3  -2    7.84    0.37
   0  -3  -3   62.59    2.17
   0   3  -3   68.33    2.03
   0  -3  -3   69.99    1.87
   0   3  -3   68.71    1.87
   0  -3   3   65.17    1.78
   0  -3   3   69.50    1.68
   0  -3   3   69.17    2.01
   0  -3   3   66.58    1.83
   0  -3  -3   64.90    1.96
   0   3  -3   67.88    1.81
   0   3   3   66.77    1.80
   0   3  -4   18.59    0.96
   0  -3  -4   16.90    0.99
   0   3  -4   19.51    0.79
   0   3  -4   17.93    0.89
   0  -3  -4   17.63    0.76
   0  -3   4   17.67    0.71
   0   3   4   16.23    0.63
   0   3  -4   18.70    0.65
   0  -3   4   18.80    0.86
   0  -3   4   17.18    0.93
   0  -3   4   16.81    0.70
   0   3   5  425.42   10.47
   0  -3   5  421.70   10.26
   0   3   5  417.46   10.02
   0   3  -5  437.12   10.76
   0  -3  -5  424.73   10.97
   0   3  -5  449.68   10.62
   0   3  -5  456.04   10.44
   0  -3  -5  444.10   10.39
   0  -3   5  440.93   10.80
   0   3   6  126.95    3.67
   0  -3   6  124.53    3.45
   0  -3  -6  128.34    3.32
   0   3   6  113.46    3.17
   0  -3  -6  126.94    3.48
   0  -3   6  123.18    3.63
   0  -3  -6  122.63    4.03
   0   3   6  122.33    3.33
   0  -3   6  122.67    3.91
   0   3  -6  117.77    3.69
   0   3  -6  130.94    3.59
   0  -3  -6  136.84    3.59
   0  -3  -6  130.13    3.61
   0   3   7    7.41    0.71
   0  -3  -7    6.97    0.48
   0  -3  -7    7.92    0.60
   0  -3   7    9.14    0.65
   0  -3  -7    5.65    0.75
   0  -3  -7    7.66    0.83
   0  -3  -7    7.93    0.70
   0  -3   7    7.16    0.65
   0   3   7    7.58    0.74
   0  -3  -7   10.50    0.72
   0   3   7    7.57    0.67
   0  -3   7    8.94    0.74
   0  -3  -7    7.35    0.61
   0   3  -7    8.24    0.68
   0  -3  -7    7.58    0.64
   0   3   7    8.29    0.56
   0  -3  -8   81.38    2.63
   0   3   8   80.29    3.06
   0  -3   8   79.26    2.85
   0   3   8   75.50    2.92
   0  -3   8   82.61    2.98
   0  -3  -8   79.14    3.05
   0   3  -8   77.20    3.14
   0  -3  -8   74.68    3.24
   0  -3  -8   75.77    3.30
   0  -3  -8   79.79    3.34
   0  -3  -8   77.64    3.33
   0  -3   8   77.29    2.91
   0   3   8   82.82    3.12
   0  -3   8   80.21    2.86
   0  -3  -8   79.10    2.72
   0   3  -8   81.27    2.85
   0   3  -8   83.52    3.02
   0  -3  -8   79.79    2.82
   0  -3   9    2.73    0.52
   0  -3  -9    1.31    0.47
   0  -3  -9    1.78    0.47
   0  -3  -9    1.51    0.37
   0  -3  -9    1.66    0.34
   0   3  -9    2.09    0.43
   0   3  -9    1.78    0.42
   0  -3   9    2.16    0.42
   0   3   9    2.33    0.49
   0   3   9    2.99    0.53
   0   3   9    1.55    0.45
   0   3   9    2.06    0.43
   0  -3   9    3.79    0.55
   0   3  -9    1.50    0.41
   0  -3  10  127.22    4.47
   0   3  10  137.96    4.67
   0   3  10  139.09    4.89
   0   3  10  127.25    4.64
   0  -3  10  129.29    4.49
   0   3  10  130.00    4.76
   0   3 -10  124.59    5.05
   0   3 -10  134.57    4.92
   0  -3  10  129.25    4.53
   0  -3 -10  138.97    4.78
   0  -3  10  126.62    4.65
   0  -3 -10  142.23    4.58
   0   3 -10  136.90    4.68
   0   3 -10  138.37    4.56
   0  -3 -10  137.77    5.25
   0  -3 -11   33.29    1.97
   0   3 -11   27.53    1.70
   0  -3 -11   31.84    1.90
   0   3 -11   29.02    1.83
   0   3 -11   27.81    1.85
   0   3 -11   26.69    1.70
   0  -3 -11   32.54    2.04
   0   3 -11   28.37    1.93
   0  -3 -11   30.59    1.94
   0   3  11   29.15    1.88
   0  -3  11   26.85    1.75
   0   3  11   36.15    2.20
   0   3 -11   24.23    1.74
   0  -3 -11   31.12    1.99
   0   3  11   31.06    2.04
   0  -3 -11   28.82    1.81
   0  -3 -11   30.33    2.11
   0   3 -11   26.50    1.96
   0  -3  11   29.49    1.75
   0  -3 -11   29.37    1.85
   0  -3 -11   29.58    2.23
   0   3  11   30.31    2.02
   0  -3  11   28.05    1.91
   0  -3  11   28.33    1.79
   0  -3  11   28.16    1.81
   0   3  11   27.76    2.01
   0   3  11   28.67    2.08
   0   3 -11   29.20    2.04
   0   3 -11   26.25    2.08
   0   3 -12    6.30    0.88
   0   3 -12    4.70    0.78
   0  -3 -12    5.38    0.81
   0   3 -12    6.23    0.82
   0  -3 -12    4.94    0.80
   0  -3 -12    6.26    0.87
   0  -3 -12    6.35    0.94
   0   3 -12    7.50    1.03
   0   3 -12    5.35    0.75
   0   3 -12    5.54    0.82
   0  -3 -12    4.76    0.86
   0  -3 -12    4.53    0.95
   0  -3 -12    4.47    0.74
   0   3 -12    6.60    0.98
   0   3  12    4.70    0.81
   0   3  12    5.57    0.86
   0   3  12    4.53    0.86
   0  -3  12    7.18    1.00
   0  -3  12    6.53    0.87
   0   3 -12    5.60    1.00
   0   3 -12    8.58    1.13
   0  -3  12    6.78    0.95
   0   3  12    5.45    0.95
   0  -3  12    6.00    0.99
   0  -3  12    5.96    0.92
   0  -3 -13  179.22    6.17
   0  -3 -13  182.33    6.47
   0  -3  13  197.65    6.21
   0  -3  13  204.75    6.69
   0   3 -13  186.50    6.22
   0  -3 -13  196.75    6.57
   0  -3 -13  188.93    6.26
   0  -3 -13  190.72    7.03
   0   3  13  196.31    6.58
   0   3  13  180.58    6.27
   0   3  13  195.81    6.73
   0  -3  13  190.42    6.40
   0   3 -13  190.46    6.37
   0   3 -13  182.99    6.01
   0   3 -13  182.83    6.31
   0  -3 -13  186.05    6.31
   0  -3 -13  177.23    6.23
   0  -3  13  192.46    6.59
   0   3  13  190.64    6.80
   0  -3  13  185.16    6.65
   0   3 -13  184.42    6.62
   0  -3  13  188.05    6.51
   0   3  13  182.14    6.57
   0  -3 -14    5.91    0.88
   0  -3 -14    4.88    0.82
   0   3 -14    5.85    0.96
   0   3 -14    3.80    0.87
   0  -3 -14    6.13    0.87
   0  -3 -14    4.59    0.84
   0  -3 -14    3.19    0.70
   0  -3  14    4.80    0.77
   0  -3  14    5.27    0.81
   0   3  14    4.72    0.83
   0   3 -14    4.92    0.82
   0   3 -14    5.19    0.85
   0   3  14    5.12    0.97
   0  -3  14    4.59    0.79
   0   3  14    5.07    0.90
   0   3 -14    6.70    0.99
   0   3  14    5.23    0.85
   0  -3  14    3.91    0.81
   0   3  14    5.11    0.89
   0   3  15    0.11    0.35
   0   3  15    0.11    0.35
   0   3 -15   -0.08    0.24
   0  -3 -15    0.63    0.39
   0   3 -15    0.11    0.35
   0   3 -15   -0.10    0.29
   0  -3 -15    0.08    0.32
   0  -3 -15    0.37    0.28
   0  -3 -15    0.18    0.24
   0  -3  15    0.09    0.32
   0  -3 -15   -0.10    0.26
   0   3 -15    0.10    0.32
   0  -3  15    0.26    0.28
   0  -3  15    0.09    0.23
   0   3  15    0.10    0.29
   0  -3  15    0.24    0.26
   0   3 -15   -0.09    0.30
   0   3 -15    0.09    0.26
   0   3  15    0.25    0.30
   0   3  15   -0.10    0.31
   0  -3  15   -0.09    0.27
   0  -3 -16   30.44    1.77
   0   3  16   28.39    1.63
   0  -3  16   26.81    1.71
   0   3 -16   27.04    1.70
   0   3 -16   31.53    1.87
   0  -3 -16   30.53    1.78
   0  -3  16   31.45    1.90
   0   3  16   31.12    2.04
   0   3  16   31.10    2.04
   0  -3 -16   33.44    1.91
   0  -3 -16   31.85    1.84
   0   3 -16   33.55    2.04
   0   3 -16   33.86    2.11
   0  -3 -16   29.35    2.01
   0  -3  16   28.40    1.83
   0   3 -16   31.65    1.81
   0  -3  16   32.95    1.93
   0  -3  16   32.07    1.80
   0   3  16   32.81    2.00
   0  -3 -17    0.27    0.24
   0   3  17    0.07    0.22
   0   3  17    0.57    0.30
   0  -3  17    0.07    0.21
   0   3 -17    0.10    0.17
   0  -3 -17    0.05    0.21
   0   3 -17    0.38    0.26
   0   3 -17    0.05    0.21
   0  -3  17    0.17    0.21
   0   3 -17    0.53    0.26
   0  -3 -17   -0.05    0.22
   0   3 -17    0.05    0.22
   0  -3  17   -0.04    0.19
   0  -3  17    0.44    0.25
   0  -4   0 1728.18   39.07
   0   4   0 1719.36   39.01
   0  -4   1  731.34   16.54
   0  -4  -1  730.67   16.79
   0  -4  -1  715.37   16.45
   0   4  -1  736.24   16.84
   0   4  -1  722.47   16.46
   0   4   1  752.86   16.79
   0   4  -2 1049.46   24.02
   0   4  -2 1074.45   24.36
   0  -4  -2 1119.72   24.03
   0  -4  -2 1013.01   24.23
   0  -4   2 1038.42   23.96
   0   4   2 1087.20   24.21
   0   4  -2 1006.40   24.17
   0  -4  -2 1048.92   24.28
   0  -4  -3  393.11    9.21
   0   4  -3  407.71    9.23
   0   4  -3  370.06    9.48
   0   4  -3  394.74    9.59
   0  -4  -3  397.99    9.45
   0  -4   3  384.36    9.10
   0   4  -3  392.01    9.26
   0   4   3  406.44    9.27
   0  -4   3  388.31    9.27
   0  -4   3  386.49    9.47
   0  -4  -4  186.10    4.40
   0   4  -4  173.22    4.63
   0   4  -4  183.40    4.39
   0  -4   4  169.41    4.23
   0  -4   4  158.68    4.05
   0   4  -4  169.74    4.71
   0  -4  -4  164.34    4.88
   0  -4   4  168.20    4.36
   0  -4   4  174.07    4.76
   0  -4   4  175.42    4.60
   0  -4   4  168.43    4.31
   0   4   4  188.81    4.32
   0   4  -4  173.21    4.27
   0   4  -5   43.96    1.53
   0  -4  -5   41.98    1.49
   0   4  -5   43.46    1.71
   0  -4   5   42.61    1.39
   0   4   5   44.93    1.77
   0  -4  -5   38.82    1.87
   0   4  -5   42.34    1.77
   0  -4   5   42.32    1.44
   0  -4   5   44.78    1.84
   0  -4   6   88.52    2.64
   0   4   6   98.82    3.18
   0   4  -6   85.72    3.10
   0  -4  -6   90.40    3.38
   0  -4  -6   85.97    3.26
   0  -4  -6   90.11    3.29
   0  -4   6   96.29    3.24
   0   4  -6   96.31    2.85
   0   4  -6   87.67    3.01
   0  -4  -6   93.85    2.83
   0  -4  -7    6.41    0.57
   0  -4   7    7.43    0.80
   0   4  -7    7.39    0.78
   0   4   7    7.26    0.74
   0  -4   7    5.79    0.60
   0  -4  -7    6.27    0.49
   0  -4  -7    6.40    0.56
   0  -4  -7    7.54    0.85
   0  -4  -7    6.63    0.80
   0   4   7    9.64    0.81
   0   4  -7    6.78    0.80
   0  -4  -8    5.65    0.62
   0  -4  -8    5.64    0.57
   0   4  -8    6.12    0.64
   0   4  -8    5.10    0.65
   0  -4   8    4.77    0.61
   0   4  -8    5.89    0.81
   0  -4  -8    5.15    0.77
   0  -4  -8    4.97    0.77
   0  -4  -8    3.86    0.55
   0   4   8    6.48    0.74
   0  -4   8    5.51    0.62
   0   4   8    5.03    0.65
   0   4   8    5.78    0.72
   0  -4   8    6.22    0.66
   0  -4  -8    5.47    0.79
   0  -4  -8    6.49    0.87
   0  -4  -8    3.97    0.61
   0   4  -8    5.54    0.71
   0  -4  -9   48.49    2.68
   0  -4  -9   48.11    2.69
   0   4   9   54.88    2.56
   0  -4   9   52.26    2.28
   0   4   9   49.20    2.30
   0   4  -9   53.06    2.77
   0   4  -9   51.86    2.27
   0  -4  -9   49.44    2.22
   0   4  -9   48.31    2.34
   0  -4  -9   49.08    2.45
   0   4  -9   57.38    2.66
   0  -4   9   56.15    2.47
   0   4   9   47.61    2.40
   0  -4   9   55.18    2.33
   0  -4  -9   43.81    1.97
   0  -4  -9   53.42    2.80
   0  -4  -9   48.18    2.68
   0  -4  10    9.28    0.93
   0   4  10    8.58    1.02
   0   4  10    9.78    0.98
   0   4  10    8.47    1.02
   0  -4  10    7.08    0.82
   0   4  10    8.39    0.99
   0   4 -10    9.36    1.16
   0   4 -10    9.05    1.06
   0   4 -10    8.93    1.05
   0  -4  10   10.00    1.00
   0  -4 -10    9.49    0.97
   0   4 -10   10.49    1.00
   0   4 -10    9.32    1.01
   0  -4 -10    8.24    0.88
   0  -4 -10    8.82    1.17
   0  -4 -10    9.60    1.21
   0  -4  10    8.12    0.93
   0  -4 -10    8.04    0.94
   0  -4 -10    9.71    1.03
   0  -4  11  196.48    6.37
   0   4  11  189.37    6.48
   0  -4  11  194.20    6.11
   0  -4  11  189.78    6.30
   0  -4 -11  195.16    6.13
   0  -4 -11  165.19    5.97
   0   4 -11  187.25    6.27
   0   4 -11  205.92    6.26
   0  -4 -11  187.73    6.25
   0  -4 -11  194.74    6.37
   0   4 -11  195.44    6.48
   0  -4  11  191.86    6.07
   0   4  11  191.97    6.51
   0   4  11  183.56    6.13
   0   4 -11  181.28    6.11
   0  -4 -11  195.82    6.40
   0  -4 -11  195.12    6.21
   0   4  11  181.59    6.31
   0   4 -11  187.89    6.04
   0  -4 -11  182.44    6.01
   0  -4  11  191.32    6.18
   0   4  11  203.29    6.85
   0   4 -11  192.34    6.55
   0  -4  11  194.48    6.07
   0  -4 -11  189.83    6.91
   0   4 -11  197.77    6.93
   0   4 -11  203.04    6.64
   0  -4 -12  114.31    4.51
   0  -4 -12  112.47    4.37
   0   4  12  114.74    4.78
   0  -4  12  105.11    4.49
   0  -4  12  111.86    4.44
   0  -4  12  103.90    4.11
   0   4  12  114.36    4.62
   0   4 -12  108.08    4.10
   0  -4 -12  108.28    4.45
   0  -4 -12  113.82    4.33
   0   4 -12  104.86    4.79
   0   4 -12  109.06    4.61
   0   4  12  115.75    4.56
   0   4 -12  104.49    4.49
   0  -4  12  110.18    4.16
   0   4  12  114.12    4.66
   0  -4  12  114.37    4.52
   0  -4 -12  111.68    4.98
   0  -4 -12  111.90    4.31
   0  -4 -12  103.47    4.25
   0   4 -12  107.67    4.27
   0   4 -12  101.26    4.27
   0  -4  13    0.95    0.44
   0   4  13    0.77    0.51
   0  -4  13    0.31    0.33
   0   4 -13    0.29    0.28
   0  -4 -13    0.29    0.33
   0  -4 -13    0.66    0.35
   0  -4  13    0.44    0.32
   0  -4 -13    0.10    0.37
   0   4 -13    0.16    0.24
   0  -4 -13    0.41    0.36
   0   4  13    0.72    0.52
   0   4  13    0.93    0.48
   0  -4  13    0.57    0.39
   0  -4  13    0.31    0.34
   0  -4 -13    0.13    0.36
   0   4  13    1.85    0.54
   0   4 -13    0.59    0.44
   0   4 -13    0.61    0.38
   0  -4 -13    0.83    0.40
   0   4  13    0.93    0.56
   0  -4  13    0.66    0.41
   0   4  13    0.91    0.41
   0   4 -13    0.78    0.44
   0  -4 -14    1.60    0.53
   0   4 -14    1.52    0.51
   0   4 -14    2.01    0.60
   0   4 -14    2.86    0.72
   0  -4 -14    1.80    0.51
   0  -4 -14    2.70    0.61
   0  -4 -14    3.00    0.67
   0  -4 -14    1.20    0.46
   0   4  14    1.88    0.59
   0   4  14    2.52    0.69
   0  -4 -14    2.52    0.71
   0  -4  14    1.82    0.51
   0   4 -14    2.57    0.63
   0   4  14    2.13    0.54
   0   4 -14    1.97    0.55
   0  -4  14    3.09    0.60
   0  -4  14    2.79    0.64
   0  -4  14    2.76    0.64
   0   4  14    2.90    0.64
   0   4  14    3.39    0.74
   0  -4  14    2.65    0.59
   0   4  14    1.88    0.58
   0  -4  14    2.38    0.61
   0   4 -14    2.87    0.72
   0  -4  15    9.14    1.07
   0   4  15    9.76    1.22
   0   4  15   10.07    1.23
   0   4 -15    8.86    1.04
   0  -4 -15    8.40    0.99
   0   4 -15    9.43    1.22
   0   4 -15   10.10    1.19
   0  -4 -15    9.10    1.00
   0  -4 -15    9.55    1.08
   0  -4 -15   10.46    1.11
   0  -4 -15    9.06    1.10
   0   4 -15    8.70    1.02
   0   4 -15   11.24    1.19
   0   4  15    7.71    1.04
   0  -4  15   10.35    1.14
   0  -4  15   12.03    1.14
   0  -4  15    8.31    0.95
   0   4 -15   10.00    1.10
   0   4  15   10.28    1.17
   0   4 -16   10.20    1.00
   0   4 -16    9.52    1.02
   0   4  16   11.19    0.95
   0  -4 -16   10.17    0.97
   0   4 -16   11.59    1.07
   0  -4 -16   10.20    1.00
   0   4 -16   12.10    1.10
   0  -4  16   11.00    1.07
   0   4 -16   11.78    1.06
   0  -4  16   10.65    0.99
   0  -4 -16   10.51    1.04
   0  -4  16   12.48    1.12
   0   4  16   10.29    1.11
   0   4  16   12.95    1.25
   0  -4  16   10.35    1.05
   0   4  16   11.16    1.12
   0  -4 -16   11.12    1.01
   0  -4 -16   11.19    1.19
   0   4 -16    9.99    1.09
   0  -4 -16   11.10    0.98
   0   4 -17    7.80    0.74
   0  -4  17    8.12    0.66
   0  -4 -17    8.53    0.73
   0   4 -17    9.13    0.81
   0  -4 -17   10.33    0.86
   0  -4 -17    8.61    0.87
   0   4 -17    9.66    0.91
   0   4  17    9.72    0.90
   0   4  17   10.02    0.95
   0  -4  17    9.18    0.82
   0   4 -17    8.60    0.77
   0  -4  17    9.05    0.83
   0   5   0    0.30    0.12
   0  -5   0    0.14    0.08
   0   5   0    0.06    0.11
   0   5   0    0.23    0.07
   0   5  -1  559.47   13.17
   0   5   1  568.49   13.16
   0  -5  -1  566.64   13.24
   0  -5   1  553.67   12.91
   0   5  -1  572.84   13.28
   0   5   1  563.90   13.22
   0  -5  -2   43.42    1.38
   0   5   2   42.87    1.36
   0   5  -2   39.60    1.34
   0  -5  -2   41.93    1.14
   0   5  -2   41.33    1.47
   0   5  -2   40.59    1.13
   0  -5   2   38.15    1.08
   0  -5  -2   39.67    1.39
   0  -5  -2   39.19    1.13
   0   5  -3  124.62    3.27
   0   5   3  127.74    3.27
   0  -5  -3  129.97    3.43
   0   5  -3  123.01    3.13
   0   5  -3  128.60    3.51
   0  -5  -3  130.87    3.15
   0  -5   3  118.08    2.98
   0  -5   3  116.40    2.93
   0   5  -4   66.28    2.29
   0  -5  -4   70.04    2.53
   0   5  -4   64.45    1.93
   0  -5  -4   64.48    1.92
   0   5  -4   63.67    2.21
   0   5  -4   64.09    1.93
   0   5   4   66.62    1.94
   0  -5   4   61.64    2.16
   0  -5   4   66.93    1.98
   0  -5  -4   64.38    2.32
   0  -5   4   63.20    1.74
   0  -5   4   61.92    1.76
   0  -5   4   65.92    2.02
   0  -5   5  123.62    3.47
   0  -5   5  123.53    3.28
   0   5  -5  118.65    3.75
   0   5  -5  130.14    3.50
   0  -5  -5  125.71    3.47
   0  -5   5  122.80    3.72
   0  -5   5  118.44    3.90
   0   5  -5  126.57    3.36
   0   5   5  125.18    3.36
   0   5  -5  125.07    3.87
   0  -5  -5  129.77    4.16
   0  -5  -5  124.95    3.93
   0  -5  -6    1.82    0.30
   0   5  -6    1.39    0.27
   0  -5   6    1.64    0.37
   0   5   6    1.65    0.37
   0   5  -6    1.14    0.35
   0  -5  -6    1.16    0.36
   0  -5  -6    1.71    0.41
   0  -5   6    1.48    0.22
   0  -5  -6    1.79    0.43
   0   5  -6    1.10    0.30
   0   5  -7  151.18    4.65
   0  -5  -7  139.77    4.91
   0   5   7  136.14    4.51
   0  -5   7  145.81    4.24
   0   5  -7  143.80    4.82
   0  -5  -7  124.19    4.65
   0  -5  -7  139.93    4.77
   0  -5  -7  136.17    3.93
   0  -5  -7  137.38    4.03
   0   5  -7  147.94    4.51
   0  -5  -8    3.89    0.49
   0  -5  -8    3.31    0.49
   0   5  -8    4.16    0.55
   0   5  -8    4.09    0.60
   0   5  -8    5.04    0.69
   0   5   8    3.41    0.58
   0  -5   8    3.97    0.55
   0   5  -8    5.42    0.73
   0   5  -8    4.20    0.73
   0  -5  -8    3.48    0.66
   0  -5  -8    3.00    0.62
   0  -5  -8    3.48    0.68
   0  -5  -8    2.52    0.59
   0   5   8    3.63    0.61
   0   5  -9    0.19    0.21
   0  -5  -9    1.09    0.32
   0   5  -9    0.07    0.24
   0   5  -9    0.29    0.30
   0   5  -9    0.40    0.28
   0  -5   9    0.73    0.31
   0  -5  -9    1.01    0.42
   0  -5  -9    1.02    0.43
   0  -5  -9    0.82    0.40
   0  -5  -9    0.80    0.38
   0   5  -9    0.81    0.35
   0  -5  -9    0.58    0.28
   0   5   9    0.63    0.32
   0  -5   9    0.37    0.24
   0  -5   9    0.14    0.26
   0  -5   9    0.29    0.23
   0  -5  -9    0.53    0.23
   0   5  10  107.46    4.21
   0  -5  10  101.69    3.79
   0   5 -10   99.31    4.02
   0  -5 -10  105.04    3.96
   0  -5 -10  109.43    3.91
   0   5 -10  105.41    3.89
   0   5 -10  101.62    4.01
   0  -5 -10  101.02    3.77
   0  -5 -10  111.04    4.15
   0  -5 -10  101.66    4.51
   0  -5 -10  112.39    4.02
   0   5 -10  100.26    4.15
   0   5 -10  101.57    4.44
   0  -5 -10  104.87    4.53
   0  -5 -10  109.97    4.66
   0   5  10  106.90    4.14
   0  -5  10  103.28    3.82
   0   5  10  114.57    4.34
   0   5 -10  104.35    3.90
   0   5 -10  102.01    4.14
   0  -5 -10  109.92    4.11
   0  -5 -10  102.84    4.01
   0   5  10  109.15    4.45
   0  -5  10  108.82    4.05
   0   5 -11   42.14    2.44
   0  -5  11   44.47    2.48
   0  -5  11   42.82    2.41
   0   5  11   42.63    2.52
   0  -5  11   41.49    2.21
   0   5 -11   47.50    2.40
   0  -5 -11   37.48    2.23
   0  -5 -11   44.36    2.31
   0   5 -11   43.13    2.44
   0  -5 -11   44.67    2.46
   0  -5 -11   43.54    2.43
   0  -5  11   37.71    2.27
   0   5  11   44.49    2.68
   0  -5 -11   44.20    2.85
   0  -5 -11   44.11    2.47
   0  -5 -11   40.29    2.22
   0   5 -11   46.39    2.88
   0   5 -11   42.90    2.57
   0  -5 -11   43.05    2.35
   0   5 -11   42.53    2.29
   0   5  11   35.53    2.55
   0   5 -11   37.50    2.42
   0   5  11   43.24    2.60
   0  -5  11   38.77    2.15
   0   5  11   43.02    2.46
   0  -5  12   52.66    2.61
   0  -5  12   48.05    2.70
   0   5 -12   54.69    2.88
   0   5 -12   53.04    2.71
   0  -5 -12   52.11    2.68
   0  -5 -12   59.52    2.88
   0  -5 -12   51.52    2.84
   0  -5 -12   52.87    2.79
   0   5  12   58.04    3.10
   0   5 -12   50.47    2.60
   0   5 -12   48.53    2.87
   0  -5  12   49.97    2.64
   0  -5 -12   51.43    2.83
   0  -5 -12   54.07    2.76
   0   5  12   50.56    2.80
   0   5 -12   54.73    2.89
   0   5 -12   55.70    3.22
   0   5 -12   55.26    3.04
   0   5  12   57.61    3.31
   0   5 -12   54.78    2.87
   0  -5  12   48.69    2.65
   0   5  12   55.39    3.13
   0  -5  12   54.19    2.93
   0   5  12   50.65    2.86
   0  -5 -12   51.45    3.21
   0  -5  12   54.14    2.88
   0  -5  13   38.82    2.53
   0   5  13   47.54    2.84
   0  -5  13   39.51    2.44
   0   5  13   42.25    2.54
   0  -5  13   41.06    2.55
   0  -5  13   37.14    2.18
   0  -5  13   35.30    2.33
   0  -5 -13   44.66    2.52
   0   5  13   50.86    3.05
   0   5  13   46.71    2.93
   0  -5 -13   44.29    2.49
   0  -5 -13   41.17    2.50
   0   5 -13   39.83    2.24
   0  -5 -13   44.02    2.61
   0  -5 -13   44.79    2.50
   0   5  13   43.61    2.38
   0   5 -13   39.83    2.44
   0   5  13   45.86    2.59
   0   5 -13   40.85    2.56
   0   5 -13   37.58    2.67
   0   5 -13   44.33    2.70
   0   5  13   47.13    2.76
   0  -5  13   43.30    2.41
   0   5 -13   38.34    2.40
   0  -5 -13   48.92    3.04
   0  -5  14   43.35    2.58
   0   5  14   42.95    2.67
   0   5  14   45.13    2.53
   0  -5  14   45.66    2.57
   0  -5  14   41.71    2.26
   0   5 -14   45.52    2.58
   0  -5  14   45.58    2.42
   0  -5 -14   44.30    2.56
   0  -5 -14   42.15    2.36
   0  -5 -14   43.55    2.55
   0  -5  14   46.61    2.36
   0  -5 -14   45.93    2.50
   0   5 -14   41.99    2.48
   0   5 -14   48.02    2.61
   0   5  14   46.56    2.55
   0  -5 -14   50.83    2.57
   0   5 -14   46.04    2.75
   0   5 -14   45.24    2.83
   0   5 -14   40.68    2.52
   0  -5  14   46.67    2.45
   0   5  14   44.53    2.68
   0   5  14   43.26    2.79
   0   5  14   47.36    2.89
   0  -5 -14   40.49    2.42
   0  -5 -14   42.67    2.78
   0  -5  14   46.42    2.51
   0  -5 -15   24.05    1.72
   0   5 -15   25.77    1.77
   0  -5 -15   24.43    1.68
   0   5 -15   26.06    1.89
   0  -5 -15   27.44    1.74
   0   5 -15   26.27    1.84
   0  -5  15   26.58    1.78
   0   5  15   26.15    1.92
   0  -5  15   24.72    1.62
   0  -5  15   24.73    1.78
   0  -5 -15   24.65    1.75
   0  -5  15   24.48    1.68
   0   5 -16    5.79    0.76
   0  -5 -16    4.51    0.67
   0   5  16    4.90    0.63
   0   5 -16    5.20    0.75
   0   5 -16    5.71    0.80
   0  -5 -16    6.02    0.76
   0   5 -16    6.75    0.80
   0   5 -16    5.15    0.71
   0  -5  16    6.15    0.80
   0  -5  16    5.47    0.70
   0   5  16    5.67    0.82
   0   5  16    5.10    0.81
   0  -5  16    6.19    0.75
   0  -5 -16    4.69    0.78
   0  -5 -16    4.80    0.62
   0  -5 -16    4.74    0.66
   0  -5  16    6.83    0.83
   0   5  16    5.51    0.79
   0   5 -16    6.15    0.77
   0  -5 -16    4.84    0.64
   0  -5 -17   99.65    3.39
   0  -5  17  106.93    3.47
   0   5 -17  106.22    3.58
   0   5 -17  102.38    3.47
   0  -5 -17   96.10    3.53
   0   5  17  108.20    3.63
   0   5  17   97.94    3.45
   0   5 -17  103.71    3.36
   0   5 -17  104.41    3.36
   0  -5 -17   93.02    3.09
   0  -5  17  108.02    3.49
   0  -6   0  103.56    2.70
   0   6   0  102.79    2.98
   0   6   0  101.58    2.58
   0   6   0  105.01    2.90
   0  -6   1  146.08    3.60
   0  -6  -1  149.54    3.98
   0   6  -1  148.70    3.93
   0   6   1  158.13    3.95
   0   6   1  141.03    3.68
   0   6  -1  156.40    4.05
   0   6   1  138.67    3.96
   0   6   2  253.28    6.21
   0   6  -2  256.09    6.23
   0   6  -2  243.49    5.80
   0   6  -2  258.50    6.40
   0  -6  -2  244.52    5.80
   0  -6   2  247.36    5.77
   0  -6  -2  244.90    5.91
   0  -6  -2  245.35    6.27
   0  -6  -2  256.32    6.20
   0   6   3   85.17    2.58
   0   6  -3   95.22    2.64
   0   6  -3   92.75    2.86
   0  -6  -3   89.55    2.39
   0   6  -3   92.33    2.40
   0  -6  -3   84.29    2.61
   0  -6  -3   86.34    2.87
   0  -6   3   87.92    2.21
   0  -6   3   92.63    2.29
   0  -6  -3   88.28    2.70
   0  -6  -4   21.48    1.07
   0  -6   4   21.05    0.81
   0  -6   4   19.96    0.71
   0   6   4   22.37    1.20
   0   6  -4   20.28    1.13
   0  -6  -4   22.05    0.89
   0   6  -4   19.37    0.85
   0   6   4   23.03    0.98
   0   6  -4   21.13    0.95
   0  -6   4   21.40    1.13
   0  -6   4   21.74    0.98
   0  -6  -4   21.52    1.09
   0  -6  -4   22.02    1.21
   0  -6   5  405.97    9.84
   0  -6   5  396.68    9.40
   0  -6  -5  390.78    9.69
   0   6  -5  396.12    9.70
   0   6  -5  414.71   10.22
   0  -6  -5  382.05   10.39
   0   6   5  393.84   10.24
   0   6  -5  419.06    9.71
   0   6   5  394.97    9.67
   0  -6  -5  388.95   10.58
   0  -6  -5  392.88   10.32
   0  -6   5  392.14    9.71
   0  -6   5  406.12   10.13
   0  -6   5  410.23   10.37
   0  -6  -6  165.42    5.34
   0   6   6  172.82    5.19
   0   6  -6  175.10    5.44
   0   6  -6  171.65    5.09
   0  -6  -6  162.77    5.47
   0  -6   6  168.45    5.24
   0   6  -6  171.20    4.70
   0  -6  -6  169.21    4.66
   0  -6  -7   82.95    2.89
   0  -6  -7   82.68    2.75
   0  -6  -7   80.83    2.72
   0   6  -7   85.44    3.18
   0  -6  -7   80.33    3.43
   0  -6  -7   82.40    3.45
   0   6  -7   92.13    3.56
   0   6  -7   89.23    3.26
   0   6  -7   89.77    3.30
   0  -6  -7   85.10    3.59
   0   6   7   86.08    3.27
   0  -6   7   84.14    2.91
   0  -6  -7   83.83    3.44
   0  -6   8  412.50   11.16
   0   6  -8  413.44   10.95
   0  -6  -8  406.07   10.41
   0   6  -8  387.95   10.81
   0  -6  -8  398.33   10.37
   0   6  -8  408.64   10.42
   0  -6  -8  384.94   11.30
   0  -6  -8  401.50   11.31
   0   6  -8  403.02   10.93
   0   6  -8  412.16   11.34
   0  -6   8  391.27   10.41
   0   6   8  423.73   11.06
   0  -6  -8  407.55   11.37
   0  -6  -8  407.46   11.40
   0   6   8  392.63   10.84
   0   6  -9    0.32    0.25
   0  -6  -9    0.12    0.19
   0   6  -9   -0.06    0.18
   0   6  -9   -0.08    0.23
   0   6  -9    0.20    0.33
   0   6  -9    0.42    0.33
   0   6   9    0.09    0.30
   0  -6   9    0.25    0.20
   0  -6  -9    0.11    0.33
   0  -6  -9    0.10    0.25
   0  -6  -9    0.10    0.23
   0  -6  -9   -0.11    0.33
   0   6  -9    0.17    0.22
   0  -6  -9    0.18    0.26
   0  -6   9    0.13    0.24
   0   6   9    0.17    0.27
   0  -6   9    0.07    0.23
   0  -6  -9    0.24    0.19
   0  -6   9   -0.08    0.24
   0   6 -10   35.16    2.05
   0   6 -10   39.38    2.22
   0  -6  10   37.12    2.00
   0   6 -10   36.73    2.22
   0   6 -10   38.39    2.05
   0  -6 -10   38.70    2.05
   0  -6 -10   38.63    2.14
   0   6 -10   35.95    2.14
   0  -6 -10   40.44    2.24
   0  -6  10   39.87    2.05
   0   6  10   35.50    2.29
   0   6  10   36.17    2.06
   0  -6 -10   40.44    2.29
   0  -6 -10   44.30    2.75
   0  -6 -10   35.27    2.05
   0  -6 -10   40.41    2.05
   0   6 -10   36.18    1.95
   0   6  10   36.45    2.48
   0   6  10   36.51    2.50
   0  -6 -10   38.15    2.53
   0  -6 -10   38.74    2.58
   0  -6 -10   37.40    1.94
   0   6  10   40.88    2.28
   0   6 -10   37.43    2.31
   0   6 -10   40.51    2.55
   0   6  10   38.98    2.35
   0  -6  10   37.91    2.20
   0   6  10   42.21    2.54
   0  -6 -11   52.28    2.69
   0   6 -11   50.18    2.78
   0   6 -11   52.89    2.62
   0  -6 -11   50.97    2.60
   0  -6 -11   55.00    2.84
   0  -6 -11   50.26    2.72
   0   6  11   52.21    2.89
   0   6  11   61.65    3.25
   0  -6  11   55.96    2.85
   0  -6 -11   57.02    3.31
   0  -6 -11   59.02    2.94
   0   6  11   59.04    2.72
   0  -6 -11   57.24    2.80
   0  -6 -11   57.42    2.64
   0   6 -11   53.06    2.92
   0   6 -11   54.97    3.15
   0  -6  11   55.56    2.88
   0   6  11   57.01    3.23
   0   6 -11   49.88    2.44
   0   6  11   52.08    3.13
   0  -6  11   54.17    2.58
   0   6 -11   52.11    2.76
   0   6  11   53.88    2.82
   0   6 -11   52.91    2.79
   0  -6  12   96.30    3.72
   0  -6  12   96.55    3.99
   0  -6 -12   86.20    3.81
   0   6 -12   85.89    3.91
   0  -6 -12   91.02    3.96
   0  -6 -12   90.21    3.93
   0  -6  12   89.69    3.89
   0   6  12   93.12    4.31
   0   6  12   84.33    3.96
   0   6 -12   94.36    3.84
   0   6 -12   98.30    4.06
   0  -6 -12   94.13    4.05
   0  -6 -12   88.12    3.83
   0   6 -12   93.87    4.01
   0   6  12   92.91    3.96
   0   6 -12   93.77    4.41
   0   6 -12  100.93    4.31
   0   6 -12   91.41    4.15
   0  -6  12   89.18    3.81
   0  -6 -12   92.88    4.49
   0   6  12   92.36    4.38
   0   6  12   93.63    4.47
   0  -6  12   95.27    4.07
   0   6  12   93.65    4.22
   0   6  13   11.56    1.35
   0   6  13    9.89    1.18
   0  -6  13   12.32    1.32
   0  -6  13    9.62    1.03
   0  -6 -13   11.20    1.23
   0  -6 -13    9.33    1.11
   0  -6 -13    9.17    1.15
   0   6 -13   11.41    1.15
   0  -6 -13   10.95    1.26
   0   6 -13    9.99    1.17
   0   6  13   10.33    1.17
   0  -6 -13    9.98    1.13
   0   6  13    9.10    1.34
   0   6  13   12.13    1.44
   0   6  13   10.93    1.14
   0   6 -13   11.02    1.31
   0  -6  13   13.14    1.24
   0   6  13   10.56    1.30
   0   6 -13   10.73    1.29
   0   6 -13   10.61    1.37
   0   6 -13   12.55    1.29
   0  -6  14   49.97    2.49
   0   6  14   51.03    2.88
   0  -6  14   43.36    2.35
   0  -6  14   50.26    2.75
   0  -6  14   47.62    2.36
   0  -6  14   44.32    2.52
   0   6  14   51.45    2.99
   0   6  14   53.32    3.04
   0   6 -14   47.70    2.65
   0   6 -14   47.62    2.40
   0  -6 -14   51.81    2.75
   0   6 -14   43.31    2.61
   0   6  14   47.82    2.46
   0  -6 -14   49.35    2.99
   0   6 -14   49.45    2.74
   0   6 -14   50.82    2.84
   0   6 -14   49.26    2.63
   0   6 -14   44.30    2.54
   0  -6 -14   48.00    2.58
   0   6  14   53.34    2.76
   0  -6  14   47.98    2.67
   0  -6 -14   48.27    2.64
   0  -6 -14   50.37    2.57
   0  -6  14   49.00    2.53
   0  -6  15    7.99    0.92
   0  -6 -15    6.78    0.98
   0   6  15    6.79    0.95
   0  -6  15    8.75    1.02
   0   6 -15    6.74    0.95
   0  -6  15    7.69    0.91
   0   6 -15    8.59    0.99
   0  -6  15    8.15    0.96
   0  -6 -16   14.65    1.17
   0   6 -16   12.30    1.06
   0   6 -16   12.60    1.05
   0  -6 -16   14.61    1.01
   0  -6  16   13.66    1.15
   0   6 -16   12.99    1.08
   0   6 -16   12.44    1.13
   0   6 -16   11.18    1.08
   0  -6 -16   12.14    1.19
   0  -6 -16   13.76    1.08
   0  -6  16   11.44    1.00
   0   6  16   13.32    1.01
   0   6 -16   12.68    1.10
   0   6 -16   13.68    1.08
   0   6  16   14.14    1.22
   0   6  16   15.21    1.29
   0  -6 -16   14.90    1.16
   0  -6  16   10.26    0.96
   0  -6  16   13.52    0.99
   0   6  16   11.55    1.12
   0  -6  16   12.79    1.11
   0   6  17    0.11    0.17
   0  -6 -17    0.08    0.15
   0   6 -17    0.04    0.20
   0  -6 -17    0.05    0.22
   0  -6  17    0.09    0.22
   0  -6 -17    0.08    0.19
   0  -6  17    0.23    0.22
   0  -7   0    0.05    0.07
   0   7   0    0.25    0.16
   0   7   0    0.20    0.07
   0   7   0    0.09    0.13
   0  -7   1  169.32    4.28
   0  -7  -1  182.86    4.56
   0  -7  -1  177.63    4.77
   0   7   1  188.49    4.78
   0   7   1  172.44    4.38
   0   7   1  182.51    4.73
   0   7  -1  173.51    4.71
   0   7   2  528.25   12.30
   0   7  -2  538.21   12.32
   0  -7  -2  533.47   12.39
   0   7  -2  526.83   12.50
   0  -7  -2  522.86   12.23
   0  -7  -2  546.69   12.36
   0  -7  -2  520.56   11.94
   0  -7   2  538.44   11.98
   0   7   3   36.19    1.59
   0   7  -3   34.84    1.55
   0   7  -3   34.76    1.10
   0  -7  -3   34.68    1.10
   0  -7  -3   35.43    1.38
   0  -7  -3   34.20    1.44
   0  -7  -3   32.34    1.44
   0  -7   3   34.21    1.10
   0  -7  -3   37.44    1.65
   0   7   3   33.70    1.37
   0   7  -3   35.51    1.41
   0  -7  -4   82.68    3.03
   0   7   4   81.13    2.99
   0   7   4   90.97    2.75
   0   7  -4   95.66    2.77
   0  -7   4   91.17    3.01
   0  -7   4   90.93    2.78
   0   7  -4   93.30    3.05
   0   7  -4   91.11    2.52
   0  -7  -4   85.70    2.49
   0  -7  -4   80.94    2.84
   0  -7  -4   93.71    2.91
   0  -7   4   90.10    2.52
   0   7   5  218.32    6.15
   0   7  -5  216.04    5.62
   0   7   5  223.52    5.63
   0  -7   5  209.62    5.99
   0  -7   5  205.42    5.61
   0  -7   5  216.28    6.23
   0  -7  -5  221.01    5.52
   0   7  -5  200.82    5.46
   0  -7  -5  215.61    6.33
   0  -7  -5  217.38    6.53
   0  -7   5  207.51    5.71
   0  -7  -5  208.42    6.15
   0   7  -6   30.43    1.70
   0  -7  -6   35.77    1.47
   0   7  -6   33.82    1.45
   0   7   6   35.06    1.83
   0  -7  -6   40.09    1.69
   0  -7   6   30.79    1.64
   0  -7  -6   35.92    2.08
   0  -7  -6   35.33    1.97
   0   7  -6   34.94    2.01
   0   7  -6   34.71    1.77
   0   7  -6   32.40    1.92
   0  -7  -7    1.96    0.50
   0  -7  -7    2.12    0.55
   0  -7  -7    1.16    0.28
   0  -7  -7    1.38    0.34
   0   7  -7    1.75    0.41
   0   7   7    1.37    0.43
   0  -7   7    1.93    0.47
   0  -7  -7    1.89    0.50
   0  -7  -7    2.12    0.51
   0   7  -7    2.82    0.53
   0   7  -7    1.95    0.50
   0  -7   8  253.61    7.96
   0  -7  -8  261.78    8.21
   0  -7  -8  267.27    8.32
   0  -7   8  252.64    7.31
   0   7   8  269.63    7.96
   0  -7  -8  276.80    7.44
   0  -7  -8  264.03    7.18
   0   7  -8  270.06    7.82
   0   7  -8  277.64    7.33
   0  -7  -8  271.41    7.30
   0   7  -8  264.76    8.25
   0   7  -8  264.60    7.83
   0  -7  -8  263.84    8.21
   0   7  -8  250.67    7.80
   0   7   9   77.52    3.56
   0  -7   9   72.59    3.22
   0   7   9   65.00    3.21
   0  -7   9   73.53    2.93
   0   7  -9   74.99    2.95
   0   7  -9   80.32    3.36
   0  -7  -9   74.35    2.94
   0   7  -9   70.02    3.16
   0   7  -9   75.65    3.22
   0  -7  -9   73.44    3.26
   0  -7  -9   72.95    3.59
   0  -7  -9   66.09    3.49
   0  -7  -9   77.20    3.17
   0  -7  -9   68.84    2.88
   0  -7  -9   79.30    3.72
   0  -7  -9   75.52    3.68
   0  -7  -9   79.44    3.15
   0   7  -9   73.81    3.30
   0   7  -9   72.94    3.20
   0   7   9   77.64    3.67
   0   7   9   70.30    3.50
   0   7  -9   81.80    3.71
   0   7  -9   81.05    3.43
   0  -7   9   73.51    3.16
   0   7  -9   70.52    3.04
   0   7   9   72.34    3.34
   0  -7   9   72.68    2.91
   0   7 -10    1.65    0.56
   0   7 -10    1.49    0.51
   0  -7 -10    0.98    0.41
   0  -7 -10    4.54    0.90
   0  -7 -10    0.12    0.35
   0   7  10    1.24    0.45
   0  -7  10    1.74    0.41
   0  -7 -10    0.62    0.39
   0  -7  10    2.82    0.58
   0  -7  10    1.48    0.39
   0  -7 -10    0.66    0.33
   0   7 -10    1.90    0.50
   0   7 -10    1.61    0.42
   0  -7 -10    1.08    0.34
   0   7 -10    1.60    0.47
   0  -7 -10    0.76    0.48
   0  -7 -10    0.85    0.42
   0   7 -10    0.82    0.35
   0   7 -10    1.32    0.43
   0  -7 -10    0.85    0.30
   0   7  10    0.90    0.44
   0   7 -10    1.89    0.51
   0   7  10    1.21    0.42
   0  -7  10    1.82    0.50
   0   7  10    1.35    0.52
   0  -7 -10    1.28    0.43
   0   7  10    1.57    0.56
   0   7 -10    0.81    0.33
   0   7  10    0.59    0.41
   0   7 -10    1.14    0.41
   0  -7 -10    0.97    0.35
   0   7  10    0.32    0.29
   0  -7  11    0.87    0.38
   0  -7  11    1.29    0.40
   0   7 -11    1.13    0.43
   0  -7 -11    1.80    0.49
   0  -7 -11    1.63    0.51
   0  -7 -11    1.68    0.50
   0   7  11    1.68    0.47
   0  -7 -11    1.14    0.38
   0   7 -11    0.89    0.39
   0  -7 -11    1.47    0.51
   0   7 -11    1.95    0.56
   0   7 -11    0.25    0.34
   0   7 -11    0.78    0.40
   0   7  11    2.19    0.59
   0  -7 -11    1.70    0.50
   0   7 -11    1.01    0.41
   0   7  11    1.14    0.59
   0   7  11    1.29    0.58
   0  -7 -11    1.95    0.60
   0  -7 -11    1.35    0.57
   0   7 -11    0.38    0.37
   0   7  11    1.33    0.47
   0  -7  11    0.98    0.44
   0   7  11    1.60    0.56
   0   7  11    1.19    0.49
   0   7  12    1.76    0.60
   0   7  12    0.12    0.35
   0  -7  12    0.10    0.27
   0   7  12    0.54    0.39
   0  -7  12    0.31    0.33
   0  -7  12    0.28    0.29
   0   7 -12   -0.11    0.26
   0  -7 -12   -0.09    0.36
   0  -7 -12    0.39    0.32
   0  -7 -12    0.10    0.30
   0   7 -12    0.09    0.31
   0  -7 -12   -0.10    0.32
   0   7  12    0.50    0.30
   0  -7 -12    0.38    0.37
   0   7 -12    0.10    0.30
   0   7 -12    0.10    0.29
   0   7  12    0.26    0.43
   0   7  12    0.13    0.38
   0  -7 -12    0.28    0.45
   0   7 -12    0.11    0.34
   0  -7  12    0.19    0.25
   0   7 -12   -0.11    0.39
   0  -7  13   46.75    2.67
   0   7  13   47.79    2.98
   0   7  13   42.07    2.79
   0  -7 -13   40.86    2.44
   0   7 -13   43.56    2.56
   0  -7 -13   46.54    2.60
   0  -7 -13   44.56    2.53
   0   7  13   41.09    2.39
   0   7 -13   48.07    2.52
   0  -7 -13   39.79    2.49
   0   7 -13   47.86    2.75
   0  -7 -13   40.73    2.42
   0   7 -13   47.19    2.59
   0   7 -13   45.04    2.66
   0   7  13   41.90    2.69
   0   7  13   43.59    2.58
   0   7 -13   45.65    2.59
   0   7 -13   41.81    2.64
   0   7  14   73.03    3.52
   0  -7  14   70.15    3.09
   0  -7  14   77.66    3.46
   0  -7  14   70.62    3.18
   0   7  14   67.90    3.53
   0   7  14   72.33    3.63
   0   7 -14   73.23    3.34
   0  -7  14   76.83    3.30
   0  -7 -14   71.52    3.19
   0  -7 -14   68.16    3.22
   0   7  14   67.73    3.23
   0   7 -14   71.38    3.40
   0   7 -14   73.56    3.12
   0  -7 -14   76.08    3.40
   0   7 -14   68.20    3.29
   0  -7 -14   72.41    3.25
   0   7 -14   75.99    3.31
   0   7 -14   64.04    3.17
   0   7  14   73.58    3.17
   0   7 -14   75.13    3.50
   0  -7 -14   72.74    3.68
   0  -7  14   67.22    3.22
   0  -7  15    2.09    0.50
   0   7  15    1.51    0.54
   0   7  15    1.55    0.53
   0   7 -15    2.04    0.50
   0  -7 -15    2.28    0.52
   0  -7  15    2.42    0.53
   0  -7 -15    1.18    0.48
   0   7 -15    1.97    0.50
   0   7 -15    1.84    0.55
   0   7 -15    1.55    0.45
   0   7  15    2.28    0.51
   0  -7  15    1.72    0.44
   0   7 -15    2.40    0.53
   0   7 -15    1.22    0.36
   0   7  15    1.55    0.51
   0  -7  15    2.32    0.58
   0   7 -15    1.22    0.45
   0   7 -16   50.10    2.22
   0  -7 -16   46.81    2.13
   0  -7  16   48.39    2.25
   0  -7 -16   48.13    2.19
   0  -7  16   46.16    2.06
   0  -7  16   46.77    2.21
   0   7 -16   47.65    2.17
   0   7 -16   47.32    2.20
   0   7  16   44.29    1.96
   0   7 -16   47.26    2.24
   0  -7 -16   47.97    2.37
   0   7 -16   52.65    2.35
   0  -7 -16   45.38    2.15
   0   7 -16   44.08    2.06
   0   7  16   46.00    2.27
   0   7  16   49.26    2.38
   0   7 -16   45.50    2.06
   0  -7 -16   45.71    1.87
   0  -7 -17    3.39    0.41
   0   7 -17    2.88    0.41
   0  -7 -17    3.53    0.45
   0  -7  17    3.28    0.44
   0  -8   0  197.78    5.45
   0  -8   0  200.92    5.02
   0   8   0  198.82    5.37
   0   8   0  200.38    5.45
   0   8   1  134.49    3.45
   0   8   1  142.86    3.94
   0   8  -1  133.74    3.95
   0   8  -1  133.67    3.85
   0   8   1  143.07    3.89
   0  -8  -1  137.56    3.93
   0  -8  -1  135.63    3.82
   0  -8  -1  129.12    3.73
   0  -8  -1  137.36    3.65
   0  -8   1  124.93    3.32
   0  -8  -2    5.90    0.54
   0  -8  -2    5.82    0.40
   0   8   2    6.44    0.63
   0  -8  -2    6.26    0.51
   0  -8   2    5.01    0.40
   0   8   2    6.25    0.55
   0   8  -2    5.97    0.54
   0  -8  -2    6.58    0.53
   0   8  -2    5.35    0.56
   0   8   2    5.58    0.43
   0   8  -3  113.14    3.59
   0   8   3  109.40    3.33
   0   8  -3  117.86    3.41
   0  -8   3  114.11    2.97
   0  -8  -3  112.21    3.29
   0   8   3  111.35    3.61
   0  -8  -3  105.48    3.44
   0  -8  -3  105.89    3.38
   0   8   3  111.07    3.61
   0  -8  -3  105.82    3.60
   0  -8  -4   81.87    3.03
   0  -8  -4   80.71    2.81
   0   8   4   87.61    3.03
   0   8   4   80.32    2.67
   0   8  -4   84.57    2.70
   0   8  -4   79.71    3.07
   0  -8   4   82.45    2.72
   0  -8   4   81.49    2.94
   0  -8   4   81.13    2.46
   0  -8  -4   80.91    2.81
   0   8   4   81.89    2.99
   0  -8   5  435.43   11.00
   0  -8  -5  432.59   11.86
   0   8   5  443.94   11.47
   0  -8  -5  431.78   11.63
   0   8   5  437.25   10.87
   0   8  -5  453.12   10.90
   0   8  -5  450.86   11.86
   0  -8  -5  417.94   11.44
   0  -8   5  427.90   10.89
   0  -8   5  444.35   11.34
   0   8  -5  442.84   11.37
   0   8  -6    0.34    0.35
   0  -8  -6    0.81    0.42
   0   8   6    0.90    0.31
   0  -8  -6    0.41    0.22
   0   8  -6    0.81    0.32
   0  -8  -6    1.12    0.42
   0   8  -6    0.66    0.30
   0  -8   6    0.81    0.27
   0  -8   6    0.88    0.34
   0  -8   7   34.77    2.11
   0   8  -7   35.06    2.01
   0  -8  -7   41.55    2.35
   0   8  -7   36.85    2.28
   0   8  -7   37.17    2.04
   0  -8  -7   40.65    2.46
   0  -8  -7   42.31    1.95
   0  -8  -7   42.49    1.85
   0  -8  -7   41.70    2.42
   0  -8  -7   37.27    2.24
   0   8   7   43.75    2.25
   0   8  -7   34.05    1.99
   0   8  -8   39.37    2.11
   0  -8  -8   41.25    2.49
   0  -8  -8   41.15    2.56
   0   8  -8   38.07    2.21
   0  -8   8   41.14    2.37
   0   8   8   44.78    2.40
   0  -8   8   38.52    1.90
   0  -8  -8   39.82    1.89
   0  -8  -8   44.99    2.09
   0   8  -8   41.21    2.26
   0  -8  -8   39.61    2.43
   0   8   8   38.82    2.43
   0   8  -8   39.69    2.25
   0   8  -9    8.57    0.97
   0   8  -9    7.77    0.93
   0   8   9    9.52    1.18
   0  -8   9    8.33    0.99
   0   8   9    9.22    1.10
   0  -8   9    9.99    0.92
   0   8  -9    8.20    1.01
   0  -8  -9    6.56    0.83
   0   8  -9    7.67    0.97
   0   8  -9    8.16    0.97
   0   8   9    8.64    0.87
   0  -8  -9    9.60    1.25
   0  -8  -9    8.82    1.18
   0  -8  -9    8.46    0.97
   0   8  -9    8.11    0.97
   0   8   9   10.31    1.09
   0   8  -9    8.90    0.92
   0   8  -9    8.34    1.03
   0   8  -9    7.48    1.02
   0  -8  -9    9.02    0.98
   0   8  -9    9.17    1.08
   0  -8  -9    8.15    0.88
   0   8   9    9.34    1.18
   0   8   9   10.56    1.29
   0   8  -9    8.97    0.95
   0   8   9    7.23    1.01
   0  -8   9    8.08    0.84
   0  -8  -9    9.03    1.21
   0  -8  -9    8.88    1.18
   0   8  -9    8.68    1.02
   0  -8 -10   11.01    1.40
   0  -8 -10   11.91    1.43
   0  -8 -10   12.18    1.12
   0  -8 -10   10.04    1.23
   0  -8  10   11.61    1.20
   0   8  10    8.75    1.22
   0   8  10   10.39    1.33
   0   8 -10   10.73    1.09
   0   8 -10   12.74    1.30
   0  -8 -10   10.94    1.14
   0   8 -10    8.56    1.05
   0  -8 -10   11.65    1.42
   0   8  10   14.36    1.29
   0  -8 -10   10.94    1.13
   0   8  10   11.88    1.30
   0  -8  10   10.17    1.15
   0   8 -10   10.40    1.25
   0  -8 -10   11.96    1.18
   0   8 -10   10.13    1.22
   0   8 -10   11.21    1.20
   0   8 -10   11.99    1.20
   0   8  10   12.72    1.28
   0  -8 -10   10.71    0.99
   0   8  11   12.48    1.42
   0   8  11   14.08    1.45
   0  -8  11   10.74    1.24
   0  -8  11   12.37    1.29
   0   8  11   15.05    1.64
   0   8  11   13.98    1.56
   0   8 -11   12.63    1.35
   0  -8 -11   11.97    1.23
   0  -8 -11   13.62    1.37
   0  -8 -11   14.88    1.36
   0  -8 -11   13.90    1.62
   0   8 -11   12.26    1.25
   0  -8 -11   16.02    1.46
   0   8  11   15.86    1.38
   0   8 -11   12.50    1.37
   0  -8 -11   13.37    1.29
   0   8 -11   14.44    1.45
   0  -8 -11   15.08    1.66
   0  -8 -11   12.44    1.56
   0   8 -11   10.91    1.23
   0   8 -11   11.08    1.21
   0   8  11   13.40    1.33
   0  -8 -11   13.04    1.14
   0   8  12    3.70    0.75
   0   8  12    2.83    0.70
   0   8  12    3.36    0.73
   0  -8  12    3.76    0.74
   0  -8  12    2.85    0.68
   0  -8  12    3.20    0.65
   0  -8 -12    2.92    0.65
   0   8 -12    3.33    0.71
   0   8 -12    3.50    0.74
   0  -8 -12    3.54    0.69
   0  -8 -12    2.69    0.61
   0   8 -12    3.67    0.76
   0   8 -12    3.74    0.72
   0  -8 -12    1.53    0.54
   0  -8 -12    2.93    0.65
   0   8 -12    2.35    0.65
   0   8  12    2.23    0.70
   0   8  12    3.39    0.84
   0   8 -12    3.74    0.75
   0   8  12    2.84    0.58
   0   8 -12    2.62    0.64
   0   8 -12    2.61    0.62
   0  -8 -12    4.18    0.92
   0   8 -13    6.58    1.01
   0  -8  13    6.39    0.96
   0  -8  13    7.67    0.94
   0   8  13    6.80    1.12
   0   8  13    7.31    1.14
   0   8 -13    7.76    1.02
   0  -8 -13    7.29    0.97
   0  -8 -13    7.04    0.94
   0   8 -13    8.31    0.99
   0  -8 -13    7.63    1.04
   0   8  13    7.11    0.94
   0  -8 -13    7.14    0.95
   0   8 -13    8.11    1.00
   0   8  13    7.01    1.00
   0   8 -13    6.02    0.94
   0  -8 -13    6.07    1.07
   0   8  13    5.56    0.96
   0   8 -13    8.24    1.08
   0   8 -13    7.77    1.04
   0  -8 -14    0.46    0.42
   0  -8  14    0.60    0.35
   0   8  14    0.51    0.35
   0  -8  14    1.56    0.41
   0  -8  14    0.46    0.37
   0  -8  14    1.42    0.43
   0   8  14    0.33    0.36
   0   8 -14    0.79    0.41
   0  -8 -14    0.87    0.44
   0  -8  14    0.67    0.34
   0   8 -14    0.93    0.39
   0  -8 -14    0.72    0.40
   0   8 -14    0.74    0.36
   0  -8 -14    0.51    0.35
   0   8 -14    0.61    0.40
   0   8  14    0.64    0.33
   0   8 -14    0.48    0.32
   0   8  14    0.44    0.35
   0   8 -14    0.89    0.43
   0   8 -14    0.98    0.42
   0   8  15   65.16    3.04
   0  -8  15   70.78    3.03
   0   8 -15   66.69    2.78
   0  -8  15   62.75    2.66
   0  -8  15   62.51    2.69
   0  -8 -15   68.19    2.92
   0   8 -15   66.46    2.88
   0  -8 -15   68.22    2.86
   0   8 -15   61.18    2.60
   0  -8 -15   68.83    2.95
   0  -8 -15   72.54    3.25
   0  -8  15   70.78    2.94
   0   8 -15   64.43    2.85
   0   8  15   65.37    2.68
   0  -8 -15   68.94    2.90
   0   8 -15   64.59    2.90
   0   8  15   70.10    2.87
   0   8  15   68.76    3.12
   0   8  15   72.22    3.23
   0   8 -15   70.71    3.05
   0   8 -15   64.29    2.97
   0   8 -15   65.38    2.86
   0   8 -16  119.40    3.76
   0  -8 -16  115.04    3.83
   0  -8  16  125.01    3.99
   0  -8 -16  113.73    3.85
   0  -8  16  127.30    4.04
   0   8 -16  107.38    3.41
   0  -8 -16  117.94    3.87
   0   8 -16  125.16    3.95
   0  -8  16  115.08    3.65
   0   8  16  120.93    3.68
   0   8 -16  117.99    3.88
   0   8 -16  120.19    3.99
   0   9   0   -0.04    0.18
   0   9   0    0.04    0.17
   0   9   0    0.06    0.19
   0  -9   0    0.14    0.13
   0  -9  -1  210.58    5.70
   0  -9  -1  210.36    5.61
   0  -9  -1  213.46    5.48
   0  -9   1  209.23    5.49
   0   9   1  214.20    6.12
   0   9  -1  210.93    6.11
   0  -9  -1  210.95    5.82
   0   9   1  214.59    5.79
   0   9  -1  203.19    5.74
   0   9   1  215.62    5.81
   0   9  -1  208.58    5.88
   0   9   1  204.91    5.87
   0  -9  -2  170.46    4.69
   0   9   2  169.81    5.03
   0   9   2  175.38    5.10
   0   9   2  172.85    5.22
   0   9  -2  162.97    5.16
   0   9  -2  161.23    4.82
   0   9   2  176.82    4.86
   0  -9   2  166.48    4.47
   0  -9  -2  168.18    4.66
   0  -9  -2  177.25    4.87
   0  -9  -3    3.73    0.48
   0  -9   3    4.06    0.42
   0  -9  -3    3.58    0.45
   0  -9  -3    4.34    0.59
   0   9   3    5.11    0.62
   0  -9  -3    3.83    0.52
   0   9   3    3.66    0.55
   0   9  -3    3.34    0.55
   0  -9  -3    3.79    0.44
   0  -9  -4   15.01    1.17
   0   9  -4   19.62    1.26
   0   9  -4   17.58    1.29
   0   9  -4   18.49    1.41
   0  -9   4   18.49    1.10
   0  -9   4   18.84    1.25
   0  -9  -4   16.28    1.08
   0  -9  -4   14.58    1.02
   0   9   4   14.54    1.13
   0  -9   4   18.31    0.93
   0   9   4   16.00    1.19
   0  -9  -5   53.14    2.50
   0  -9  -5   58.23    2.31
   0   9   5   51.48    2.12
   0   9  -5   53.90    2.58
   0   9  -5   59.60    2.82
   0   9  -5   55.75    2.40
   0   9  -5   57.75    2.22
   0  -9   5   56.83    2.47
   0  -9   5   58.40    2.31
   0   9   5   53.78    2.49
   0  -9  -5   54.32    2.79
   0   9   5   55.89    2.51
   0   9  -5   58.40    2.55
   0   9   6  428.28   11.64
   0   9  -6  447.46   11.65
   0  -9  -6  452.25   11.29
   0  -9  -6  422.06   11.12
   0  -9  -6  418.98   11.89
   0  -9  -6  419.13   11.68
   0   9   6  415.87   11.65
   0  -9   6  439.03   11.87
   0  -9  -6  438.78   12.25
   0   9  -6  432.02   11.84
   0   9  -6  436.38   12.13
   0   9  -6  449.56   11.55
   0   9  -6  450.71   11.68
   0   9   7   37.51    2.18
   0   9  -7   40.84    2.21
   0  -9  -7   36.69    2.46
   0  -9   7   43.72    2.39
   0   9  -7   43.64    2.25
   0   9  -7   39.57    2.47
   0  -9  -7   37.45    1.87
   0  -9  -7   43.87    2.08
   0  -9  -7   40.27    2.41
   0   9   7   38.22    2.22
   0   9  -7   43.93    2.30
   0  -9  -7   43.23    2.55
   0  -9  -7   39.26    2.38
   0   9  -8   55.50    2.62
   0   9   8   60.17    3.21
   0   9   8   62.05    3.20
   0   9  -8   58.60    2.86
   0   9  -8   57.19    2.74
   0   9  -8   56.29    2.68
   0   9   8   66.17    2.67
   0   9  -8   53.49    2.73
   0   9   8   67.61    3.04
   0  -9  -8   61.86    2.70
   0   9  -8   56.60    2.73
   0   9   8   61.80    2.86
   0   9  -8   56.53    2.91
   0   9  -8   57.09    2.93
   0   9  -8   54.97    2.83
   0   9  -8   47.98    2.48
   0  -9  -8   57.51    2.62
   0  -9   8   57.27    2.98
   0   9  -8   54.98    2.76
   0  -9  -8   60.71    2.65
   0  -9  -8   55.07    2.43
   0   9   8   61.34    3.00
   0   9   8   57.21    2.94
   0  -9  -8   58.02    3.09
   0  -9  -8   61.96    3.30
   0  -9  -8   60.48    3.16
   0   9   9   63.51    3.19
   0  -9   9   61.67    2.89
   0  -9   9   61.61    3.02
   0   9   9   60.63    3.34
   0   9   9   60.03    3.31
   0   9  -9   62.22    2.84
   0   9  -9   56.61    2.96
   0  -9  -9   62.04    2.83
   0   9   9   62.35    2.71
   0   9  -9   58.78    2.89
   0   9   9   61.68    3.05
   0  -9  -9   54.80    2.72
   0   9   9   66.70    3.03
   0   9  -9   60.31    3.12
   0   9  -9   58.24    3.02
   0  -9  -9   61.45    2.84
   0  -9  -9   60.22    3.38
   0  -9  -9   57.81    3.24
   0   9  -9   63.30    3.09
   0  -9  -9   60.41    3.33
   0  -9  -9   62.57    3.44
   0  -9  -9   61.95    2.78
   0   9   9   64.19    3.21
   0   9  -9   58.78    2.83
   0   9  -9   56.39    2.89
   0   9  10   30.97    2.21
   0  -9 -10   29.25    1.89
   0  -9 -10   33.87    2.35
   0  -9  10   33.62    2.12
   0   9  10   33.16    2.44
   0   9 -10   35.40    2.09
   0   9  10   36.40    2.56
   0  -9 -10   31.70    2.02
   0   9 -10   35.25    2.31
   0   9 -10   35.79    2.20
   0   9  10   35.88    1.97
   0  -9 -10   32.80    2.06
   0   9  10   37.87    2.34
   0   9 -10   36.09    2.22
   0   9  10   38.24    2.25
   0   9 -10   33.40    2.29
   0  -9 -10   32.37    2.07
   0   9 -10   37.33    2.34
   0   9 -10   34.91    2.15
   0  -9 -10   32.92    2.49
   0  -9 -10   40.07    2.65
   0  -9  10   31.11    2.12
   0  -9 -10   34.32    2.48
   0   9 -10   36.24    2.23
   0  -9  11   14.67    1.42
   0  -9  11   12.78    1.31
   0   9  11    8.88    1.27
   0   9  11   11.32    1.42
   0  -9 -11   12.38    1.24
   0   9 -11   11.23    1.29
   0   9 -11   11.60    1.26
   0  -9 -11    9.93    1.14
   0  -9 -11    9.14    1.12
   0   9 -11   11.41    1.23
   0  -9 -11   11.28    1.25
   0   9  11   12.99    1.26
   0  -9 -11   12.19    1.53
   0  -9 -11   10.24    1.35
   0  -9 -11    9.02    1.09
   0   9 -11   10.72    1.21
   0   9 -11    8.82    1.18
   0   9 -11   11.57    1.22
   0  -9 -11   11.17    1.49
   0   9  11   11.15    1.32
   0   9  11   10.55    1.29
   0  -9  11   10.11    1.18
   0  -9 -11   10.27    1.09
   0   9 -12   92.78    3.86
   0   9  12   90.76    4.05
   0   9  12   92.50    4.38
   0   9  12   91.17    4.35
   0   9 -12   90.30    3.91
   0  -9 -12   94.52    3.98
   0  -9 -12   88.85    3.80
   0   9  12   85.20    3.96
   0   9 -12   90.01    3.85
   0  -9 -12   85.14    3.86
   0   9  12   88.43    3.71
   0   9 -12   93.88    4.10
   0  -9 -12   88.80    3.81
   0   9  12   83.81    3.83
   0   9 -12   93.33    3.99
   0  -9  12   82.29    3.84
   0  -9  12   99.84    4.07
   0   9  12   93.95    4.24
   0   9 -12   92.79    4.08
   0   9 -12   91.39    4.16
   0   9  13    0.66    0.41
   0   9  13    0.89    0.41
   0  -9  13    0.10    0.29
   0  -9  13    0.41    0.35
   0   9  13    0.36    0.39
   0   9  13    0.47    0.36
   0   9  13    0.49    0.33
   0  -9 -13    0.73    0.37
   0   9 -13    0.19    0.30
   0  -9 -13    1.20    0.44
   0  -9 -13    1.05    0.45
   0   9 -13    0.60    0.36
   0   9 -13    0.35    0.30
   0  -9 -13    0.48    0.33
   0   9 -13    0.40    0.36
   0   9 -13    0.11    0.33
   0   9 -13    0.28    0.35
   0   9  13    0.47    0.32
   0  -9 -13    0.72    0.37
   0   9 -13    0.77    0.35
   0  -9 -13    0.51    0.44
   0   9 -13    0.41    0.41
   0  -9  14   27.75    1.75
   0  -9  14   30.33    1.75
   0   9  14   25.21    1.70
   0  -9 -14   24.86    1.68
   0   9 -14   28.55    1.84
   0   9  14   25.51    1.70
   0   9  14   27.30    1.92
   0  -9  14   26.97    1.71
   0   9 -14   30.13    1.96
   0   9 -14   28.17    1.87
   0  -9 -14   25.28    1.98
   0  -9  14   27.61    1.81
   0   9 -14   25.64    1.66
   0   9  15   45.21    1.99
   0   9 -15   49.90    2.33
   0  -9 -15   45.76    2.19
   0   9 -15   47.82    2.14
   0  -9 -15   51.60    2.35
   0   9 -15   52.91    2.28
   0   9 -15   51.78    2.32
   0  -9 -15   51.39    2.38
   0  -9 -15   52.30    2.60
   0  -9  15   54.22    2.40
   0  -9  15   56.30    2.50
   0   9  15   49.56    2.47
   0  -9  15   50.41    2.15
   0   9 -15   49.46    2.36
   0   9  15   48.14    2.24
   0   9 -15   50.83    2.45
   0  -9 -15   49.38    2.31
   0   9 -16    0.12    0.17
   0   9 -16    0.05    0.20
   0  -9 -16    0.42    0.24
   0   9  16    0.29    0.18
   0   9  16    0.42    0.23
   0   9  16    0.31    0.25
   0  -9  16    0.64    0.27
   0  -9  16    0.15    0.23
   0   9 -16    0.19    0.22
   0  -9 -16    0.18    0.21
   0   9 -16    0.37    0.23
   0  -9 -16    0.38    0.25
   0 -10   0   14.80    0.91
   0  10   0   14.75    1.03
   0  10   0   15.33    1.17
   0  10   0   15.09    1.02
   0 -10  -1   75.27    2.72
   0  10   1   79.52    2.99
   0  10   1   84.79    2.88
   0  10  -1   83.46    2.87
   0  10  -1   78.53    3.10
   0  10   1   77.78    3.10
   0 -10  -1   77.65    2.64
   0  10   1   83.03    2.88
   0 -10   1   81.04    2.60
   0 -10  -2  296.85    7.91
   0 -10   2  298.46    7.54
   0  10   2  311.66    8.45
   0  10   2  314.55    8.03
   0  10  -2  300.67    8.41
   0  10  -2  310.67    8.02
   0  10   2  298.58    8.23
   0  10   2  283.02    8.11
   0 -10  -2  286.10    7.70
   0 -10  -3   86.72    3.04
   0 -10  -3   94.32    3.18
   0  10   3   87.57    3.36
   0  10   3   89.82    3.43
   0 -10  -3   93.03    3.21
   0  10  -3  102.91    3.88
   0  10  -3   99.20    3.64
   0  10   3   93.59    3.18
   0  10  -3  100.72    3.27
   0 -10  -3   91.00    3.43
   0 -10  -3   91.34    3.22
   0  10   4   78.96    3.21
   0 -10  -4   77.53    3.18
   0  10   4   80.45    3.19
   0  10   4   80.58    2.91
   0  10  -4   80.41    3.31
   0  10  -4   87.89    3.01
   0  10  -4   84.95    3.56
   0 -10   4   81.26    2.96
   0 -10  -4   82.60    2.98
   0  10  -4   78.36    3.16
   0  10  -5   24.09    1.60
   0 -10  -5   26.02    1.48
   0  10   5   25.83    1.66
   0  10   5   24.27    1.63
   0 -10   5   24.18    1.44
   0 -10   5   24.76    1.61
   0 -10  -5   22.85    1.59
   0  10  -5   24.63    1.69
   0  10  -5   25.91    1.84
   0 -10  -5   24.77    1.87
   0  10  -6    0.92    0.45
   0  10  -6    1.71    0.47
   0 -10   6    0.97    0.41
   0 -10   6    1.48    0.44
   0 -10  -6    1.26    0.43
   0  10  -6    1.32    0.38
   0 -10  -6    2.45    0.61
   0  10  -6    1.65    0.43
   0  10  -6    1.78    0.47
   0 -10  -6    1.20    0.48
   0  10   6    1.59    0.46
   0 -10  -6    1.52    0.40
   0 -10  -6    1.61    0.40
   0  10  -7  145.24    4.95
   0  10  -7  138.57    4.81
   0  10   7  143.02    5.24
   0  10   7  149.09    5.52
   0  10   7  145.10    5.52
   0  10  -7  145.18    5.12
   0  10  -7  146.66    4.87
   0  10   7  137.00    4.69
   0  10  -7  145.27    5.30
   0  10  -7  144.60    5.56
   0  10  -7  140.31    4.95
   0  10   7  154.91    5.15
   0  10  -7  138.10    5.13
   0  10  -7  140.39    5.41
   0  10  -7  136.28    5.14
   0  10  -7  145.67    5.24
   0 -10   7  140.77    5.24
   0  10  -7  152.34    5.42
   0 -10  -7  140.34    4.77
   0  10   7  138.54    5.19
   0 -10  -7  149.19    4.72
   0  10   7  147.14    5.22
   0 -10  -7  135.04    5.30
   0  10  -7  140.99    5.00
   0  10   7  147.69    5.21
   0 -10  -7  144.72    5.40
   0 -10  -8   24.35    2.07
   0  10  -8   19.26    1.69
   0  10  -8   23.87    1.71
   0  10  -8   21.38    1.72
   0  10  -8   20.07    1.68
   0  10  -8   21.58    1.73
   0 -10  -8   23.13    1.57
   0 -10   8   21.66    1.77
   0  10   8   21.80    1.52
   0  10   8   21.20    1.85
   0  10   8   23.92    1.96
   0  10  -8   20.21    1.53
   0  10   8   23.10    1.82
   0 -10  -8   23.04    1.54
   0  10  -8   19.83    1.66
   0  10  -8   21.38    1.57
   0  10  -8   23.19    1.62
   0  10  -8   20.04    1.57
   0  10   8   20.52    1.46
   0  10   8   19.62    1.38
   0 -10  -8   22.60    1.55
   0  10  -8   20.79    1.57
   0  10   8   26.33    1.81
   0 -10  -8   22.77    1.94
   0 -10  -8   21.32    1.83
   0  10   8   20.89    1.68
   0  10   8   18.78    1.65
   0 -10  -8   20.83    1.43
   0 -10  -8   21.13    1.52
   0 -10  -8   21.16    1.80
   0  10   8   23.82    1.81
   0  10  -8   20.77    1.59
   0  10  -8   21.26    1.53
   0 -10  -9   29.16    1.92
   0  10   9   32.35    2.26
   0 -10   9   33.82    2.09
   0 -10  -9   34.10    2.17
   0  10   9   37.68    2.57
   0  10  -9   34.44    2.08
   0  10   9   37.04    2.55
   0  10   9   36.68    2.37
   0  10  -9   33.89    2.25
   0 -10  -9   31.54    1.98
   0  10  -9   35.91    2.16
   0  10   9   35.43    2.00
   0  10  -9   34.37    2.11
   0 -10  -9   35.24    2.07
   0 -10  -9   36.67    2.50
   0  10  -9   33.33    2.12
   0  10   9   37.18    2.25
   0  10  -9   35.75    2.36
   0  10  -9   37.44    2.39
   0  10  -9   35.10    2.28
   0 -10   9   36.32    2.42
   0 -10  -9   35.58    2.11
   0  10   9   37.62    2.04
   0  10  -9   32.73    2.04
   0  10   9   33.52    2.23
   0 -10   9   39.91    2.35
   0  10  -9   34.37    2.36
   0  10  -9   37.83    2.31
   0  10  -9   37.33    2.23
   0 -10  -9   32.22    2.46
   0 -10  -9   33.65    2.42
   0 -10  10    9.97    1.20
   0 -10  10   12.06    1.23
   0  10  10   10.19    1.25
   0  10  10    9.86    1.34
   0  10  10   11.92    1.46
   0  10 -10   10.37    1.25
   0 -10 -10   10.17    1.10
   0  10  10   10.35    1.04
   0  10 -10   10.17    1.15
   0 -10 -10   11.09    1.15
   0 -10 -10    9.62    1.38
   0  10 -10   10.90    1.20
   0  10  10   10.85    1.19
   0 -10 -10    9.45    1.08
   0  10 -10   10.12    1.22
   0  10 -10    8.42    1.15
   0  10 -10   10.43    1.28
   0  10 -10   11.03    1.23
   0 -10 -10    8.83    1.04
   0  10  10   11.09    1.29
   0 -10 -10   12.95    1.48
   0 -10 -10    9.85    1.35
   0  10  10   11.32    1.32
   0  10 -10   11.18    1.21
   0  10 -10    9.26    1.05
   0  10  11    0.32    0.35
   0 -10 -11    0.14    0.46
   0 -10 -11    0.52    0.45
   0  10  11    0.23    0.38
   0 -10 -11    0.23    0.31
   0 -10  11    0.29    0.30
   0  10  11    0.52    0.43
   0  10  11    0.89    0.48
   0  10  11    0.26    0.37
   0  10 -11    0.44    0.40
   0  10 -11    0.68    0.40
   0 -10 -11    0.50    0.43
   0 -10 -11    0.90    0.39
   0  10  11    0.19    0.29
   0  10 -11    0.59    0.38
   0 -10 -11    0.49    0.34
   0  10 -11    0.77    0.40
   0 -10 -11    0.19    0.30
   0  10 -11    0.64    0.38
   0 -10 -11   -0.14    0.49
   0  10 -11    0.35    0.36
   0  10  11    0.22    0.34
   0 -10  11    0.95    0.40
   0  10 -11    0.27    0.26
   0  10 -11    0.50    0.40
   0 -10  11    0.59    0.39
   0 -10 -11    0.10    0.25
   0 -10 -12   76.32    3.99
   0 -10  12   76.05    3.54
   0 -10  12   75.77    3.47
   0 -10  12   76.06    3.27
   0 -10 -12   71.95    3.33
   0  10 -12   74.89    3.44
   0 -10 -12   75.24    3.34
   0 -10 -12   75.52    3.48
   0  10 -12   76.12    3.34
   0  10 -12   77.36    3.48
   0 -10 -12   71.36    3.42
   0  10  12   76.72    3.36
   0  10 -12   77.01    3.60
   0 -10 -12   68.93    3.31
   0  10 -12   77.20    3.71
   0  10 -12   87.23    3.74
   0  10  12   74.10    3.50
   0  10  12   75.39    3.67
   0  10 -12   76.81    3.48
   0  10  12   75.90    3.61
   0  10  12   74.57    3.81
   0  10  12   73.72    3.53
   0  10  12   74.61    3.80
   0  10 -13   55.34    2.76
   0 -10  13   56.35    2.81
   0 -10  13   58.04    2.60
   0 -10 -13   52.98    2.68
   0  10 -13   56.38    2.80
   0 -10 -13   51.33    2.68
   0 -10 -13   47.18    2.51
   0  10 -13   57.94    2.78
   0 -10 -13   54.31    2.78
   0 -10 -13   52.21    2.68
   0  10 -13   56.45    2.83
   0  10  13   54.45    2.78
   0  10  13   50.61    2.73
   0  10 -13   55.99    2.85
   0  10  13   55.90    2.96
   0  10 -13   53.82    2.91
   0  10 -13   56.13    2.83
   0 -10 -13   52.35    3.10
   0  10  13   57.13    3.10
   0 -10 -14   53.70    2.50
   0  10 -14   54.65    2.57
   0 -10 -14   52.18    2.49
   0 -10 -14   52.53    2.43
   0 -10 -14   53.05    2.52
   0  10 -14   57.59    2.54
   0  10 -14   52.42    2.43
   0 -10 -14   52.32    2.56
   0  10 -14   52.65    2.52
   0 -10  14   53.90    2.56
   0 -10 -14   53.70    2.86
   0  10  14   53.60    2.72
   0 -10  14   57.21    2.66
   0  10  14   50.41    2.47
   0  10 -14   51.61    2.63
   0  10 -14   48.96    2.51
   0  10  14   53.61    2.57
   0 -10  14   52.22    2.30
   0  10  15   33.85    1.59
   0  10 -15   37.66    1.86
   0 -10 -15   37.88    1.78
   0  10 -15   36.70    1.74
   0 -10 -15   41.35    2.14
   0 -10  15   38.45    1.91
   0  10 -15   39.95    1.92
   0 -10 -15   37.18    1.88
   0  10  15   38.39    2.01
   0 -10  15   37.11    1.90
   0  10 -15   36.08    1.85
   0  10  15   37.30    1.81
   0 -10 -15   35.90    1.79
   0 -10 -15   35.77    1.83
   0 -10  15   36.42    1.60
   0  10 -15   39.56    1.98
   0  10 -16    1.02    0.28
   0 -10 -16    0.54    0.21
   0  10  16    1.08    0.27
   0  10  16    0.50    0.18
   0 -10  16    0.95    0.27
   0 -10 -16    1.20    0.30
   0  10  16    0.80    0.28
   0  10 -16    0.86    0.25
   0  10 -16    1.29    0.22
   0 -11   0   -0.06    0.16
   0 -11   0    0.19    0.16
   0 -11   0   -0.09    0.13
   0  11   0    0.15    0.23
   0  11   1  200.67    6.20
   0  11  -1  198.46    5.82
   0  11  -1  196.59    6.17
   0  11   1  201.34    5.89
   0 -11  -1  201.51    5.85
   0 -11   1  189.77    5.90
   0  11  -1  186.47    5.86
   0 -11  -1  212.29    5.69
   0 -11  -2  274.41    7.74
   0  11  -2  282.06    7.74
   0  11  -2  272.85    8.39
   0  11   2  278.52    8.13
   0  11  -2  267.39    8.10
   0  11   2  289.29    7.74
   0  11  -2  285.54    7.93
   0  11   2  268.09    7.85
   0 -11   2  280.72    7.49
   0 -11  -2  300.43    7.65
   0  11   2  271.25    7.95
   0 -11  -3   71.25    2.77
   0 -11   3   76.64    2.64
   0  11  -3   66.24    2.91
   0  11   3   69.62    2.94
   0 -11  -3   68.63    2.73
   0  11   3   74.77    3.07
   0 -11  -3   71.50    3.02
   0  11   3   70.76    2.77
   0  11  -3   75.16    3.36
   0  11  -3   72.76    3.15
   0  11  -3   73.46    2.83
   0 -11   4   30.61    1.68
   0 -11   4   32.97    1.93
   0 -11  -4   32.58    1.90
   0  11   4   28.86    1.80
   0 -11  -4   31.63    1.73
   0  11  -4   30.74    1.68
   0  11   4   30.03    1.64
   0  11  -4   32.73    2.14
   0  11  -4   29.40    1.92
   0  11   4   33.94    1.95
   0 -11  -4   30.31    1.67
   0 -11   5   36.77    2.12
   0 -11   5   34.92    2.15
   0 -11   5   32.51    1.87
   0 -11  -5   36.58    2.40
   0 -11  -5   34.13    2.07
   0 -11  -5   37.48    1.93
   0 -11  -5   39.02    1.96
   0 -11  -5   38.58    1.96
   0  11   5   38.26    2.15
   0  11   5   36.72    2.13
   0  11  -5   34.41    2.15
   0  11  -5   37.75    2.38
   0 -11  -5   35.56    2.20
   0  11  -6  190.69    6.20
   0  11  -6  184.91    5.77
   0  11   6  183.99    5.80
   0 -11   6  178.08    6.05
   0 -11   6  193.14    6.35
   0  11  -6  179.02    5.90
   0  11   6  197.12    6.21
   0 -11  -6  185.25    6.42
   0  11  -6  191.06    6.26
   0  11  -6  190.66    6.31
   0  11  -6  180.02    6.20
   0  11  -6  191.49    6.45
   0  11   6  195.04    6.30
   0 -11  -6  191.06    5.80
   0 -11  -6  175.28    5.79
   0 -11  -6  188.46    5.85
   0  11   6  181.73    6.29
   0  11  -6  184.59    6.59
   0  11  -6  183.15    6.31
   0  11   6  186.98    6.19
   0  11   6  196.99    6.44
   0  11  -6  177.71    5.84
   0  11  -6  180.47    6.37
   0  11  -6  182.19    5.76
   0  11  -6  188.57    5.74
   0  11  -6  187.31    6.06
   0  11   7   61.79    3.12
   0 -11  -7   62.19    3.48
   0  11  -7   65.94    3.48
   0  11  -7   63.67    3.24
   0  11  -7   70.56    3.29
   0  11  -7   63.63    3.28
   0  11  -7   63.96    3.16
   0  11  -7   64.54    3.19
   0  11   7   69.08    3.15
   0  11  -7   64.79    2.93
   0  11   7   60.12    3.15
   0  11  -7   65.03    3.13
   0  11  -7   60.12    2.86
   0  11  -7   65.78    2.88
   0  11   7   63.51    2.83
   0  11  -7   63.22    2.86
   0  11   7   68.67    3.03
   0  11   7   64.92    2.81
   0  11  -7   65.14    3.00
   0  11  -7   65.10    2.98
   0  11  -7   60.03    2.67
   0  11  -7   62.74    3.26
   0  11  -7   63.64    2.76
   0  11  -7   69.31    3.08
   0  11   7   58.43    2.78
   0 -11  -7   60.07    2.74
   0 -11   7   65.46    3.25
   0 -11  -7   62.89    3.30
   0 -11  -7   66.15    3.49
   0 -11  -7   59.44    3.21
   0 -11  -7   63.78    2.95
   0 -11  -7   63.78    2.78
   0  11   7   64.67    3.22
   0 -11  -7   63.60    2.87
   0  11  -7   64.97    2.99
   0  11   7   63.86    3.15
   0  11   8    3.62    0.72
   0 -11  -8    3.49    0.88
   0  11  -8    4.78    0.87
   0  11  -8    3.28    0.71
   0  11  -8    4.46    0.83
   0  11  -8    3.94    0.77
   0  11   8    3.16    0.73
   0  11  -8    5.08    0.78
   0  11  -8    5.15    0.85
   0  11  -8    4.65    0.76
   0  11  -8    3.28    0.67
   0  11   8    5.06    0.75
   0  11  -8    4.27    0.74
   0 -11  -8    5.24    0.76
   0  11   8    4.54    0.69
   0  11  -8    5.35    0.85
   0 -11  -8    4.23    0.68
   0  11   8    4.31    0.70
   0 -11   8    3.90    0.79
   0 -11  -8    4.46    0.75
   0 -11  -8    3.94    0.64
   0 -11  -8    3.51    0.67
   0  11   8    4.46    0.83
   0  11   8    4.02    0.75
   0  11  -8    3.23    0.65
   0 -11  -8    2.25    0.64
   0  11   8    3.59    0.73
   0 -11  -8    4.16    0.83
   0  11  -8    5.45    0.72
   0  11  -8    6.22    0.85
   0 -11  -9    6.37    1.07
   0 -11  -9    5.32    1.05
   0  11   9    5.52    0.93
   0 -11   9    6.76    0.98
   0  11   9    5.64    0.94
   0 -11  -9    4.04    0.75
   0 -11   9    4.68    0.76
   0  11   9    4.94    0.88
   0  11   9    4.90    0.95
   0  11  -9    6.63    0.99
   0  11  -9    6.17    0.87
   0  11  -9    7.00    0.94
   0  11   9    5.13    0.77
   0 -11  -9    5.11    0.76
   0  11  -9    7.10    0.99
   0 -11  -9    6.30    0.85
   0 -11   9    5.88    0.96
   0  11   9    5.82    0.79
   0  11   9    7.15    1.03
   0  11  -9    6.42    1.01
   0  11  -9    5.16    0.89
   0  11  -9    6.55    0.98
   0  11  -9    5.33    0.83
   0  11  -9    5.33    0.93
   0 -11  -9    4.90    0.97
   0 -11  -9    3.77    0.81
   0 -11  -9    5.73    0.82
   0 -11  -9    5.98    0.88
   0  11   9    6.33    0.94
   0  11  -9    6.49    0.87
   0 -11 -10    4.76    0.99
   0 -11 -10    7.28    1.11
   0  11  10    5.67    0.95
   0 -11 -10    5.45    0.91
   0 -11  10    4.28    0.79
   0  11  10    6.81    1.13
   0  11  10    4.51    0.87
   0 -11 -10    6.62    0.89
   0  11 -10    4.57    0.84
   0  11 -10    6.42    0.92
   0 -11 -10    6.51    0.86
   0  11 -10    6.90    0.97
   0  11  10    6.55    0.94
   0 -11 -10    6.09    1.02
   0 -11 -10    5.89    0.86
   0 -11 -10    6.45    1.11
   0 -11 -10    4.78    0.91
   0  11  10    6.93    1.06
   0 -11 -10    5.14    0.78
   0 -11 -10    6.36    0.94
   0 -11  10    4.87    0.85
   0  11  10    5.85    0.96
   0  11 -10    5.19    0.91
   0  11 -10    5.59    0.90
   0  11 -10    4.70    0.80
   0  11  11   59.79    3.23
   0 -11 -11   57.40    3.19
   0 -11  11   63.56    3.05
   0  11  11   61.13    3.22
   0 -11 -11   61.95    2.96
   0  11 -11   67.38    3.13
   0 -11 -11   53.71    2.75
   0 -11 -11   64.25    3.15
   0  11 -11   60.62    3.06
   0  11  11   70.27    3.19
   0 -11 -11   54.90    2.93
   0 -11 -11   55.24    2.87
   0  11 -11   60.78    3.17
   0 -11 -11   62.11    3.59
   0  11 -11   62.10    3.07
   0 -11  11   65.63    3.26
   0  11  11   58.58    3.18
   0  11 -11   62.91    3.11
   0  11 -11   60.38    3.25
   0  11  11   60.52    3.17
   0 -11  12   10.43    1.15
   0  11  12    8.69    1.09
   0 -11 -12    8.54    1.00
   0  11 -12    8.13    1.02
   0  11 -12    8.78    1.05
   0  11 -12    9.18    1.03
   0  11 -12    9.40    1.13
   0 -11 -12    8.89    1.04
   0  11  12    8.18    1.06
   0  11  12   10.65    1.25
   0  11 -12    9.46    1.08
   0  11 -12    9.57    1.17
   0 -11 -12    9.30    1.10
   0 -11 -12    8.53    1.06
   0 -11 -12    7.48    0.92
   0  11  12    7.09    1.06
   0 -11 -12    9.41    1.31
   0  11 -13   37.01    2.23
   0  11 -13   32.93    2.03
   0 -11 -13   37.90    2.03
   0  11  13   37.39    2.18
   0 -11  13   35.15    2.04
   0 -11  13   37.85    2.14
   0  11  13   37.34    2.28
   0 -11 -13   33.99    2.37
   0  11  13   37.26    2.14
   0  11 -14    4.58    0.65
   0 -11 -14    5.31    0.71
   0 -11 -14    4.43    0.60
   0 -11 -14    4.87    0.69
   0  11 -14    4.42    0.66
   0 -11 -14    5.76    0.75
   0  11  14    5.05    0.78
   0  11 -14    5.51    0.69
   0  11  14    4.49    0.69
   0 -11  14    4.35    0.66
   0 -11 -14    6.25    0.72
   0  11  14    6.26    0.70
   0  11 -14    4.67    0.66
   0  11 -14    4.35    0.69
   0  11  14    6.44    0.77
   0  11 -14    5.91    0.75
   0 -11 -14    5.61    0.87
   0 -11  14    4.53    0.66
   0  11  15   18.51    1.05
   0  11 -15   22.51    1.22
   0  11 -15   24.12    1.31
   0  11  15   21.12    1.33
   0 -11  15   24.40    1.34
   0 -11 -15   21.40    1.26
   0  11  15   22.44    1.31
   0 -11 -15   20.06    1.37
   0  11 -15   21.74    1.32
   0 -11 -15   19.52    1.22
   0  11 -15   22.04    1.26
   0  11  15   21.56    1.21
   0 -11 -15   18.30    1.08
   0 -11 -15   18.60    1.11
   0  12   0   20.71    1.40
   0  12   0   23.90    1.68
   0 -12   0   23.11    1.47
   0  12   0   20.58    1.39
   0 -12   0   21.86    1.28
   0 -12   0   22.71    1.38
   0 -12  -1  210.86    6.07
   0  12  -1  209.28    6.24
   0  12  -1  202.98    6.61
   0  12   1  209.65    6.64
   0  12   1  217.56    6.28
   0 -12  -1  207.64    6.20
   0 -12   1  205.24    6.34
   0  12  -1  199.29    6.24
   0 -12  -1  212.16    6.03
   0 -12   1  207.75    6.05
   0 -12  -2   14.13    1.07
   0 -12   2   12.15    0.97
   0 -12  -2   14.87    1.10
   0  12  -2   13.20    1.37
   0  12   2   13.90    1.12
   0  12   2   13.36    1.25
   0  12  -2   11.07    1.15
   0  12  -2   14.20    1.13
   0 -12   2   13.29    1.15
   0  12   2   14.11    1.23
   0  12  -2   11.34    1.07
   0  12   3   11.09    1.12
   0 -12   3   10.37    0.98
   0 -12  -3    9.22    0.91
   0 -12  -3    9.76    0.93
   0 -12  -3    9.40    0.90
   0 -12   3    9.22    0.83
   0  12  -3    8.57    0.97
   0  12  -3    9.86    1.12
   0  12  -3   10.52    0.97
   0  12  -3   10.20    1.21
   0  12   3   10.82    0.99
   0 -12  -3    9.41    1.02
   0  12   3    9.59    1.00
   0  12  -4    1.09    0.40
   0  12   4    1.11    0.36
   0  12  -4    1.12    0.37
   0  12  -4    1.26    0.43
   0  12  -4    1.09    0.35
   0  12   4    1.32    0.42
   0  12  -4    0.56    0.32
   0  12  -4    0.69    0.40
   0  12   4    0.82    0.43
   0 -12   4    0.70    0.30
   0 -12   4    1.13    0.34
   0  12  -4    1.38    0.44
   0 -12  -4    0.96    0.35
   0 -12  -4    1.22    0.36
   0  12  -4    0.54    0.39
   0  12  -4    1.60    0.51
   0  12   4    0.67    0.39
   0 -12   4    1.05    0.34
   0  12   4    0.79    0.36
   0 -12  -4    1.35    0.40
   0  12   5    2.59    0.63
   0 -12   5    2.99    0.57
   0  12   5    3.42    0.69
   0  12  -5    3.62    0.67
   0  12   5    1.92    0.49
   0  12   5    2.58    0.57
   0  12   5    2.82    0.57
   0  12  -5    3.15    0.59
   0 -12  -5    2.57    0.54
   0  12   5    6.14    0.91
   0  12  -5    2.70    0.64
   0 -12  -5    2.97    0.55
   0  12  -5    3.79    0.69
   0  12   5    3.23    0.71
   0  12  -5    2.95    0.66
   0  12  -5    3.03    0.67
   0  12  -5    3.41    0.72
   0 -12   5    3.25    0.65
   0  12   5    3.60    0.65
   0 -12   5    3.30    0.63
   0  12  -5    3.07    0.57
   0  12  -5    2.90    0.53
   0  12  -5    3.47    0.65
   0  12   5    2.75    0.61
   0 -12  -5    3.32    0.68
   0 -12  -5    2.78    0.63
   0  12  -5    3.53    0.77
   0  12  -5    3.58    0.73
   0  12   5    3.36    0.65
   0  12   6    2.21    0.63
   0  12  -6    3.05    0.74
   0  12  -6    3.01    0.74
   0  12  -6    2.72    0.64
   0  12  -6    2.72    0.67
   0  12  -6    2.90    0.65
   0  12  -6    2.17    0.58
   0  12   6    2.27    0.65
   0  12   6    3.06    0.59
   0 -12   6    1.95    0.55
   0 -12   6    3.02    0.63
   0  12   6    2.57    0.56
   0  12  -6    2.04    0.48
   0  12  -6    2.46    0.51
   0 -12  -6    1.80    0.67
   0  12   6    2.34    0.52
   0  12  -6    2.08    0.52
   0  12   6    2.42    0.52
   0  12  -6    2.13    0.55
   0  12  -6    2.72    0.55
   0  12   6    2.92    0.70
   0  12  -6    3.40    0.58
   0  12  -6    2.83    0.57
   0  12  -6    3.21    0.64
   0  12   6    2.62    0.62
   0 -12  -6    3.04    0.57
   0  12  -6    2.62    0.66
   0 -12  -6    2.05    0.50
   0  12   6    3.08    0.65
   0 -12  -6    1.40    0.49
   0  12   6    2.58    0.61
   0  12   7    4.96    0.85
   0 -12  -7    5.24    1.01
   0  12   7    3.07    0.70
   0  12   7    3.84    0.77
   0  12  -7    4.21    0.84
   0  12  -7    2.78    0.79
   0  12  -7    2.97    0.71
   0  12  -7    3.69    0.73
   0  12  -7    3.45    0.77
   0  12  -7    5.80    0.91
   0 -12  -7    4.62    0.70
   0 -12   7    3.28    0.74
   0  12   7    4.06    0.71
   0  12  -7    3.54    0.64
   0  12   7    4.16    0.69
   0  12  -7    3.78    0.68
   0  12   7    3.22    0.66
   0  12  -7    3.49    0.69
   0  12   7    4.07    0.69
   0  12  -7    3.68    0.69
   0  12  -7    4.21    0.72
   0  12  -7    3.74    0.62
   0  12  -7    3.01    0.61
   0  12  -7    3.10    0.66
   0  12   7    4.90    0.82
   0  12   7    4.42    0.80
   0 -12  -7    3.22    0.63
   0 -12  -7    2.79    0.59
   0 -12  -7    3.34    0.60
   0  12  -7    2.51    0.68
   0 -12  -7    5.08    0.89
   0 -12  -7    4.98    0.89
   0  12   8   53.29    2.99
   0  12  -8   42.85    2.73
   0  12   8   53.33    2.61
   0  12  -8   47.28    2.54
   0  12  -8   48.63    2.54
   0  12  -8   48.57    2.61
   0  12   8   49.19    2.47
   0 -12  -8   53.18    2.53
   0 -12  -8   58.78    3.49
   0 -12   8   49.17    2.52
   0  12  -8   48.60    2.69
   0  12  -8   48.16    2.60
   0  12   8   54.87    2.88
   0 -12   8   44.16    2.78
   0  12   8   52.99    2.63
   0 -12  -8   51.62    2.56
   0  12  -8   47.05    2.39
   0  12  -8   43.57    2.33
   0  12  -8   49.49    2.64
   0 -12  -8   49.14    3.12
   0 -12  -8   53.24    3.06
   0  12   8   52.97    2.94
   0 -12  -8   53.04    3.04
   0  12  -8   50.29    2.88
   0  12  -8   49.74    2.85
   0  12  -8   50.13    2.86
   0 -12  -8   48.87    2.51
   0  12   8   53.09    2.99
   0 -12  -8   54.70    2.70
   0 -12  -8   49.16    2.65
   0 -12   9   73.18    3.23
   0 -12  -9   68.02    3.40
   0  12   9   71.43    3.55
   0  12  -9   69.96    3.50
   0  12  -9   71.08    3.50
   0  12  -9   71.19    3.50
   0  12   9   72.14    3.43
   0 -12  -9   68.02    3.12
   0  12   9   66.89    3.08
   0  12  -9   73.46    3.24
   0 -12  -9   67.82    3.06
   0  12  -9   71.41    3.37
   0  12  -9   65.54    3.18
   0 -12  -9   69.84    3.85
   0  12   9   72.49    3.60
   0 -12  -9   66.67    3.16
   0 -12  -9   63.60    3.21
   0 -12  -9   65.94    3.56
   0 -12  -9   64.43    3.71
   0 -12   9   75.08    3.51
   0  12  -9   67.37    3.15
   0  12   9   68.67    3.47
   0  12  10    0.56    0.38
   0  12 -10    0.46    0.38
   0  12 -10   -0.11    0.45
   0  12 -10    0.54    0.39
   0  12  10    0.70    0.38
   0 -12 -10    0.27    0.29
   0  12 -10    1.27    0.45
   0 -12 -10    0.49    0.31
   0  12 -10    0.30    0.37
   0  12 -10    0.65    0.32
   0 -12 -10    0.50    0.41
   0 -12 -10    0.14    0.38
   0 -12 -10    1.35    0.50
   0  12  10    0.68    0.46
   0 -12  10    0.53    0.38
   0  12  10    0.34    0.43
   0 -12  10    0.45    0.33
   0  12  10    0.45    0.38
   0 -12 -10    0.87    0.49
   0 -12  11  155.09    5.26
   0  12  11  141.60    5.37
   0  12  11  140.36    5.38
   0  12 -11  141.69    5.11
   0  12 -11  142.14    5.23
   0 -12 -11  143.49    5.12
   0 -12 -11  141.61    5.88
   0  12 -11  140.96    5.05
   0  12 -11  141.69    5.33
   0 -12 -11  144.04    5.23
   0 -12 -11  142.66    5.84
   0 -12 -11  150.46    5.70
   0  12 -11  151.11    5.57
   0 -12 -11  150.05    5.32
   0 -12 -11  137.90    4.91
   0  12  11  137.78    5.41
   0  12  11  142.80    5.43
   0 -12 -11  143.51    5.53
   0 -12 -12   17.40    1.46
   0 -12 -12   18.35    1.45
   0  12 -12   15.71    1.38
   0  12 -12   16.12    1.41
   0 -12 -12   18.17    1.48
   0  12  12   18.34    1.63
   0 -12 -12   18.66    1.76
   0  12  12   16.75    1.51
   0  12 -12   16.56    1.44
   0 -12  12   14.39    1.29
   0  12 -12   15.58    1.47
   0  12  12   17.30    1.53
   0  12  12   16.64    1.50
   0  12  13    1.12    0.43
   0  12 -13    1.10    0.38
   0 -12 -13    1.07    0.34
   0 -12 -13    1.17    0.36
   0 -12 -13    1.19    0.42
   0 -12 -13    1.00    0.39
   0  12 -13    2.14    0.50
   0  12 -13    0.89    0.36
   0 -12 -13    0.52    0.32
   0  12  13    1.17    0.46
   0  12  13    1.17    0.46
   0  12  13    0.79    0.38
   0  12  13    1.01    0.41
   0  12 -13    0.91    0.33
   0 -12  13    1.62    0.44
   0 -12 -13    0.81    0.47
   0  12 -13    0.98    0.39
   0  12 -13    1.17    0.42
   0  12  14    0.10    0.20
   0 -12 -14    0.23    0.18
   0 -12 -14   -0.11    0.25
   0  12 -14    0.63    0.29
   0 -12 -14    0.29    0.26
   0  12  14    0.28    0.28
   0 -12 -14    0.06    0.20
   0  12 -14    0.63    0.26
   0 -12  14    0.80    0.29
   0  12 -14    0.17    0.23
   0 -12  14    0.18    0.19
   0 -12 -14   -0.08    0.30
   0  12 -14   -0.06    0.23
   0 -12 -14    0.56    0.27
   0  12  14    0.06    0.22
   0  12  14    0.13    0.26
   0 -12 -15    0.41    0.23
   0  12  15    1.04    0.29
   0  12 -15    0.64    0.24
   0  12  15    0.86    0.29
   0  12  15    1.19    0.27
   0  12 -15    0.76    0.24
   0  12 -15    0.85    0.24
   0  12  15    0.71    0.20
   0 -13   0    0.06    0.19
   0 -13   0    0.13    0.18
   0 -13   0    0.30    0.24
   0 -13   0    0.07    0.18
   0  13   0   -0.10    0.37
   0  13   0    0.27    0.26
   0  13   0    0.19    0.29
   0  13   0    0.19    0.25
   0  13   0    0.08    0.25
   0  13   0    0.19    0.29
   0  13   0    0.45    0.30
   0  13   0    0.21    0.27
   0  13   0    0.68    0.41
   0  13  -1   97.82    3.58
   0  13   1   92.27    3.51
   0  13   1   95.31    4.10
   0  13  -1   95.09    4.08
   0  13   1   89.87    3.81
   0  13   1   89.17    3.37
   0  13   1   87.15    3.86
   0  13  -1   89.17    3.88
   0  13  -1   99.04    3.78
   0  13  -1   94.10    3.86
   0  13  -1   89.69    3.42
   0  13  -1   94.08    3.67
   0  13   1   89.41    3.59
   0  13  -1   93.34    3.63
   0 -13  -1   93.96    3.53
   0 -13  -1   93.29    3.39
   0 -13   1   93.74    3.46
   0 -13   1   90.18    3.61
   0 -13   1   89.78    3.31
   0 -13  -1   88.21    3.36
   0  13  -1   95.20    4.00
   0  13   1   92.52    3.94
   0  13  -1   92.79    3.90
   0  13  -1   98.10    3.69
   0  13   1   94.08    3.63
   0  13   1   93.96    3.92
   0  13   2   49.60    2.42
   0  13   2   48.75    2.55
   0 -13   2   53.07    2.64
   0  13   2   55.22    2.91
   0  13  -2   54.80    2.89
   0  13  -2   56.71    2.56
   0  13   2   53.82    2.50
   0  13  -2   52.79    2.69
   0  13  -2   53.77    2.57
   0  13   2   53.24    2.84
   0  13   2   55.48    2.98
   0  13  -2   58.88    2.98
   0  13   2   52.50    2.35
   0  13  -2   57.21    2.52
   0  13   2   53.42    2.59
   0  13  -2   55.43    2.88
   0  13  -2   54.72    2.77
   0  13  -2   54.84    2.63
   0  13  -2   54.62    2.67
   0 -13  -2   52.88    2.41
   0  13   2   51.82    2.78
   0 -13  -2   53.25    2.51
   0 -13   2   55.12    2.40
   0 -13   2   55.33    2.32
   0  13   2   48.89    2.71
   0 -13  -2   58.78    2.51
   0  13   2   52.51    2.47
   0 -13  -2   54.83    2.71
   0  13   2   56.47    2.60
   0  13  -2   56.41    2.89
   0  13  -2   54.99    3.05
   0  13  -2   57.11    2.62
   0  13   3    0.44    0.30
   0 -13   3    0.16    0.23
   0  13   3    0.41    0.37
   0  13  -3    0.31    0.37
   0  13   3   -0.22    0.23
   0  13   3    0.33    0.27
   0  13  -3   -0.07    0.28
   0  13  -3    0.32    0.25
   0  13  -3   -0.09    0.32
   0  13  -3    0.91    0.38
   0  13  -3    0.10    0.27
   0  13   3    0.97    0.46
   0  13   3   -0.09    0.20
   0  13  -3    0.10    0.32
   0  13  -3    0.11    0.35
   0 -13  -3   -0.07    0.19
   0 -13  -3    0.07    0.21
   0  13  -3    0.09    0.23
   0 -13  -3    0.26    0.25
   0  13   3   -0.10    0.29
   0 -13  -3   -0.07    0.23
   0  13   3   -0.10    0.26
   0  13   3    0.24    0.24
   0  13  -3    0.08    0.26
   0  13  -3    0.07    0.20
   0  13  -3    0.40    0.32
   0  13  -3    0.73    0.36
   0  13   3    0.18    0.19
   0  13   4    3.29    0.69
   0  13   4    2.99    0.68
   0 -13   4    2.77    0.58
   0  13   4    3.79    0.76
   0  13  -4    3.04    0.61
   0  13   4    3.39    0.64
   0 -13   4    3.91    0.74
   0 -13   4    1.90    0.47
   0  13   4    4.45    0.70
   0  13  -4    2.84    0.55
   0  13   4    3.66    0.62
   0  13   4    2.27    0.56
   0  13  -4    4.34    0.72
   0  13  -4    4.17    0.69
   0 -13  -4    4.27    0.85
   0  13  -4    3.00    0.70
   0  13   4    3.58    0.80
   0  13  -4    3.70    0.70
   0  13  -4    3.55    0.69
   0  13  -4    2.43    0.65
   0  13  -4    3.39    0.71
   0  13  -4    3.14    0.65
   0  13  -4    4.26    0.66
   0  13  -4    4.30    0.71
   0  13  -4    2.59    0.65
   0 -13  -4    2.78    0.56
   0 -13  -4    3.26    0.59
   0  13   4    5.71    0.85
   0  13   4    3.51    0.64
   0 -13  -4    2.91    0.61
   0  13  -4    4.12    0.83
   0  13  -4    3.49    0.69
   0  13   5   47.97    2.61
   0 -13   5   41.39    2.34
   0  13   5   46.59    2.71
   0  13   5   50.88    2.85
   0  13  -5   50.35    2.72
   0  13  -5   47.82    2.33
   0  13   5   49.46    2.48
   0 -13   5   47.24    2.64
   0 -13   5   46.35    2.68
   0 -13  -5   52.82    3.12
   0  13   5   46.11    2.39
   0  13   5   46.96    2.40
   0  13  -5   49.74    2.50
   0  13  -5   46.92    2.49
   0  13   5   51.40    2.72
   0  13  -5   45.52    2.75
   0  13  -5   46.53    2.75
   0  13  -5   48.61    2.70
   0  13   5   47.57    2.85
   0  13  -5   46.64    2.45
   0  13  -5   51.12    2.46
   0  13  -5   50.07    2.87
   0  13  -5   50.59    2.66
   0  13  -5   46.86    2.74
   0 -13  -5   45.12    2.68
   0  13   5   47.07    2.69
   0 -13  -5   52.83    2.54
   0 -13  -5   44.70    2.38
   0  13   5   46.33    2.73
   0 -13  -5   46.09    2.58
   0  13  -5   48.74    2.78
   0  13  -5   44.68    2.83
   0 -13  -6   20.42    1.96
   0  13   6   18.14    1.67
   0  13   6   18.82    1.68
   0  13  -6   18.21    1.61
   0  13  -6   19.20    1.46
   0  13   6   22.00    1.58
   0  13   6   18.66    1.48
   0  13  -6   19.75    1.44
   0 -13   6   16.89    1.61
   0  13   6   18.85    1.48
   0  13  -6   17.51    1.48
   0  13  -6   20.18    1.60
   0  13   6   21.23    1.73
   0  13  -6   17.62    1.62
   0  13  -6   19.96    1.80
   0  13  -6   19.23    1.66
   0  13   6   17.26    1.69
   0  13  -6   18.89    1.57
   0  13  -6   18.41    1.48
   0  13  -6   18.15    1.43
   0  13  -6   23.25    1.89
   0 -13  -6   17.44    1.64
   0  13   6   20.33    1.72
   0  13   6   24.57    1.81
   0  13  -6   19.78    1.85
   0  13  -6   19.17    1.73
   0 -13  -6   16.53    1.39
   0 -13  -6   21.06    1.56
   0  13   6   22.25    1.84
   0 -13  -7  301.93    9.58
   0  13   7  284.47    8.89
   0  13   7  277.88    8.82
   0  13  -7  281.17    8.71
   0  13  -7  265.48    8.06
   0  13   7  274.56    8.16
   0  13   7  279.67    8.27
   0  13  -7  270.11    8.19
   0 -13  -7  262.42    7.89
   0 -13   7  281.94    8.82
   0  13   7  252.69    8.13
   0  13  -7  275.07    8.40
   0  13  -7  287.17    8.51
   0  13  -7  265.25    8.18
   0  13   7  306.70    8.79
   0  13  -7  281.95    8.76
   0  13   7  274.29    8.99
   0  13  -7  292.24    9.09
   0  13  -7  281.81    8.80
   0  13  -7  285.51    8.21
   0  13  -7  281.47    8.97
   0  13  -7  277.37    8.47
   0  13  -7  257.48    8.03
   0 -13  -7  274.22    8.85
   0 -13  -7  270.81    9.18
   0  13   7  272.11    8.82
   0 -13  -7  278.02    8.32
   0 -13  -7  256.16    8.08
   0 -13  -7  270.29    8.85
   0  13   7  268.02    8.69
   0  13  -7  275.17    9.14
   0  13  -7  275.49    8.84
   0  13   8    1.20    0.46
   0 -13  -8    1.64    0.65
   0 -13   8    1.07    0.40
   0  13   8    1.15    0.47
   0  13  -8    0.89    0.46
   0  13   8    1.24    0.46
   0 -13  -8    1.83    0.46
   0  13  -8    0.19    0.28
   0  13   8    1.92    0.50
   0  13   8    2.51    0.58
   0  13  -8    0.63    0.35
   0  13  -8    0.30    0.31
   0 -13   8    0.47    0.40
   0 -13  -8    1.07    0.39
   0  13   8    1.26    0.54
   0  13  -8    0.78    0.47
   0  13   8    1.26    0.55
   0  13  -8    0.33    0.40
   0 -13  -8    1.42    0.62
   0 -13  -8    0.84    0.38
   0 -13  -8    1.47    0.43
   0  13   8    0.47    0.36
   0 -13   8    1.03    0.46
   0  13   8    1.39    0.55
   0  13  -8    0.66    0.37
   0  13  -8    0.40    0.25
   0 -13  -8    1.34    0.58
   0 -13   9   72.05    3.41
   0 -13  -9   59.27    3.22
   0 -13   9   66.60    3.03
   0  13   9   72.41    3.52
   0  13  -9   65.00    3.41
   0  13  -9   66.84    3.38
   0  13   9   69.02    3.61
   0 -13  -9   70.26    3.10
   0  13  -9   61.86    2.95
   0  13   9   60.81    2.87
   0 -13  -9   63.02    2.90
   0  13   9   66.28    3.00
   0  13  -9   66.25    3.24
   0  13  -9   63.33    3.01
   0  13  -9   63.26    3.17
   0  13  -9   71.11    3.17
   0  13   9   73.65    3.57
   0  13   9   69.74    3.50
   0 -13  -9   61.34    3.59
   0 -13  -9   67.03    3.78
   0 -13  -9   60.92    3.38
   0  13   9   63.74    3.29
   0 -13  10    1.70    0.47
   0  13  10    2.15    0.61
   0  13 -10    1.23    0.50
   0  13  10    2.77    0.74
   0 -13 -10    3.32    0.66
   0 -13 -10    2.39    0.54
   0  13 -10    0.84    0.40
   0  13  10    2.09    0.51
   0  13 -10    1.25    0.48
   0  13 -10    2.45    0.56
   0  13 -10    2.21    0.58
   0 -13 -10    3.77    0.79
   0 -13 -10    2.63    0.81
   0 -13 -10    3.45    0.73
   0  13  10    2.99    0.69
   0 -13 -10    4.08    0.78
   0 -13 -10    3.62    0.84
   0 -13 -10    2.01    0.62
   0  13  10    2.86    0.71
   0  13  10    3.04    0.73
   0 -13  10    1.65    0.54
   0  13  10    3.08    0.70
   0 -13 -10    2.90    0.58
   0 -13  11   28.22    1.83
   0  13  11   24.22    1.84
   0  13 -11   28.87    2.04
   0  13  11   27.63    2.07
   0 -13 -11   30.91    1.99
   0 -13 -11   25.80    1.98
   0  13 -11   27.67    1.89
   0  13 -11   29.61    1.92
   0  13  11   24.65    1.86
   0 -13 -11   26.07    1.75
   0 -13 -11   27.09    2.22
   0  13  11   27.70    2.01
   0  13  11   27.26    1.97
   0 -13 -11   25.81    1.81
   0  13  11   30.08    2.08
   0 -13 -11   27.75    2.05
   0 -13 -11   27.16    2.16
   0  13  12  110.16    4.26
   0  13 -12  114.13    4.42
   0 -13 -12  117.65    4.00
   0  13 -12  116.14    4.11
   0 -13 -12  124.38    4.88
   0 -13  12  115.96    4.18
   0  13  12  120.19    4.51
   0  13  12  116.49    4.40
   0 -13  12  118.23    4.28
   0  13  13   47.08    2.24
   0 -13 -13   52.51    2.37
   0 -13 -13   50.49    2.09
   0 -13 -13   47.25    2.21
   0  13 -13   52.20    2.36
   0  13 -13   50.14    2.28
   0  13  13   48.72    2.47
   0 -13 -13   48.35    2.28
   0 -13  13   54.09    2.31
   0  13 -13   50.46    2.32
   0  13 -13   48.73    2.08
   0  13 -13   51.62    2.46
   0  13  13   49.46    2.42
   0  13 -13   50.97    2.33
   0  13  13   52.57    2.42
   0 -13  13   53.97    2.39
   0 -13 -13   51.82    2.67
   0  13 -14    2.60    0.42
   0 -13 -14    3.37    0.49
   0  13  14    3.62    0.54
   0 -13  14    3.68    0.48
   0  13  14    3.24    0.49
   0  13  14    2.95    0.48
   0  13 -14    2.71    0.43
   0  13  14    3.38    0.47
   0 -13 -14    3.38    0.49
   0 -13 -14    3.12    0.39
   0  13 -14    3.45    0.50
   0  13 -14    4.08    0.55
   0 -13 -14    4.50    0.64
   0  14   0  232.90    7.71
   0 -14   0  237.93    6.93
   0  14   0  240.12    7.69
   0  14   0  235.86    7.72
   0  14   0  232.32    7.84
   0  14   0  247.24    7.46
   0  14   0  235.98    7.09
   0  14   0  230.62    7.63
   0  14   0  235.08    7.33
   0  14   0  240.35    7.05
   0  14   0  229.27    7.55
   0  14   0  234.51    7.35
   0 -14   0  241.06    7.13
   0  14   0  249.20    7.25
   0  14   0  237.07    7.35
   0  14   0  238.32    7.58
   0  14   0  223.10    6.98
   0  14   0  236.48    7.23
   0  14  -1   95.53    3.72
   0  14   1  102.71    4.16
   0  14  -1  100.50    4.10
   0  14   1   93.59    3.79
   0  14  -1   99.27    3.77
   0  14  -1  100.93    4.00
   0 -14   1   97.38    3.66
   0 -14  -1   92.97    3.67
   0 -14  -1   93.10    3.55
   0  14  -1   94.86    4.05
   0  14   1   81.50    3.88
   0  14  -1   97.95    3.89
   0  14   1   91.32    3.78
   0  14  -1   95.70    3.66
   0  14  -1   99.85    4.20
   0  14  -1   90.16    3.84
   0  14   1   90.25    3.79
   0  14   1   90.96    3.53
   0  14   1   90.36    4.10
   0  14  -1   97.20    4.21
   0  14   1   89.71    4.18
   0  14   1   90.10    4.10
   0  14  -1   97.47    4.22
   0 -14   1  100.80    3.55
   0 -14  -1   94.74    3.57
   0  14   1   99.55    4.17
   0  14  -1   95.49    3.78
   0  14   1   95.05    3.71
   0  14  -1  101.50    3.96
   0  14  -1  101.00    3.71
   0  14   1   95.53    3.91
   0  14   1   93.40    3.81
   0  14   1   95.22    3.65
   0  14   1   95.73    4.16
   0  14  -1  100.99    4.43
   0  14  -1   98.89    4.17
   0  14  -2   30.96    2.05
   0  14  -2   31.69    1.93
   0  14   2   31.17    1.91
   0  14  -2   32.35    2.13
   0 -14  -2   32.27    1.86
   0 -14   2   30.71    1.78
   0 -14  -2   32.79    1.95
   0  14  -2   32.37    2.13
   0  14  -2   30.17    1.93
   0  14  -2   31.36    1.86
   0  14   2   25.57    1.78
   0  14  -2   32.36    2.06
   0  14   2   29.72    1.93
   0  14  -2   31.25    2.15
   0  14   2   29.64    1.74
   0  14   2   29.92    2.21
   0  14   2   30.53    2.17
   0  14  -2   32.97    2.23
   0  14   2   30.19    2.14
   0  14  -2   33.63    2.28
   0 -14   2   31.36    1.70
   0 -14  -2   31.55    1.83
   0  14   2   29.52    2.09
   0  14  -2   27.07    1.89
   0  14   2   31.44    1.89
   0  14  -2   29.41    1.95
   0  14   2   29.93    1.98
   0 -14   2   33.69    2.05
   0 -14   2   30.69    1.99
   0  14  -2   32.64    1.84
   0  14   2   27.26    1.88
   0  14   2   29.96    1.84
   0  14  -2   29.45    2.24
   0  14  -2   32.34    2.17
   0  14  -3   38.42    2.35
   0  14  -3   37.62    2.21
   0  14  -3   39.48    2.38
   0  14   3   38.82    2.45
   0 -14  -3   37.88    2.12
   0 -14  -3   40.48    2.23
   0  14  -3   38.49    2.38
   0  14  -3   39.36    2.14
   0  14   3   33.63    1.89
   0  14  -3   39.46    2.26
   0  14  -3   41.33    2.52
   0  14   3   38.29    2.12
   0  14   3   38.70    2.48
   0  14  -3   40.30    2.52
   0  14   3   40.58    2.60
   0  14   3   34.75    2.39
   0  14   3   38.96    2.44
   0 -14  -3   38.04    2.11
   0  14   3   39.38    2.18
   0  14   3   38.90    2.28
   0  14   3   36.08    2.00
   0 -14   3   40.19    2.28
   0 -14   3   37.46    2.30
   0 -14   3   38.39    2.42
   0  14  -3   38.03    2.26
   0  14  -3   38.97    2.62
   0  14  -3   40.59    2.50
   0  14   3   38.20    2.28
   0  14   3   38.06    2.14
   0  14   4   15.02    1.31
   0  14   4   14.65    1.36
   0  14   4   12.26    1.15
   0  14  -4   13.99    1.26
   0 -14   4   12.92    1.34
   0 -14   4   14.55    1.44
   0 -14  -4   12.71    1.51
   0  14  -4   14.85    1.45
   0  14  -4   15.23    1.40
   0  14  -4   15.00    1.51
   0  14  -4   14.60    1.43
   0  14   4   13.21    1.47
   0  14  -4   14.90    1.50
   0 -14  -4   13.46    1.24
   0  14   4   12.94    1.41
   0 -14  -4   14.65    1.31
   0  14   4   14.38    1.47
   0 -14   4   15.85    1.39
   0  14   4   13.94    1.45
   0  14   4   12.95    1.32
   0  14   4   14.62    1.31
   0  14  -4   18.18    1.54
   0  14  -4   16.30    1.56
   0  14  -4   16.03    1.64
   0  14  -4   17.48    1.38
   0  14  -4   13.90    1.47
   0  14  -4   14.76    1.42
   0  14  -4   15.18    1.34
   0  14  -4   13.96    1.49
   0  14  -5  104.64    4.36
   0  14   5  105.83    4.14
   0  14   5   97.60    4.04
   0 -14   5  102.67    4.40
   0 -14   5  105.96    4.45
   0 -14  -5   95.04    4.67
   0  14   5  100.38    4.16
   0  14  -5  105.80    4.13
   0  14   5  103.34    3.99
   0  14  -5  108.07    4.18
   0  14  -5  100.17    4.36
   0  14  -5  106.64    4.60
   0  14   5  106.89    4.71
   0  14  -5  109.95    4.62
   0 -14  -5  103.63    4.12
   0 -14  -5  106.63    4.15
   0  14   5  103.02    4.50
   0  14  -5  110.38    4.23
   0  14  -5  105.55    4.35
   0  14  -5  107.69    4.06
   0  14  -5  112.68    4.71
   0  14  -5  105.77    4.54
   0  14   5   99.35    4.44
   0 -14   5  110.27    4.26
   0  14  -5  110.83    4.89
   0  14  -5  107.78    4.56
   0 -14  -5   98.67    4.43
   0  14   5  105.28    4.55
   0  14   5  104.28    4.45
   0  14  -6    2.05    0.56
   0  14  -6    2.23    0.53
   0  14   6    1.34    0.46
   0 -14   6    2.12    0.58
   0 -14  -6    1.00    0.54
   0  14   6    1.48    0.48
   0  14   6    1.31    0.47
   0  14  -6    2.11    0.54
   0  14   6    0.60    0.40
   0  14  -6    1.58    0.52
   0  14   6    1.00    0.45
   0  14  -6    2.51    0.71
   0  14  -6    2.10    0.62
   0  14  -6    1.52    0.54
   0  14  -6    2.52    0.67
   0 -14  -6    0.99    0.39
   0 -14  -6    1.47    0.46
   0  14  -6    2.28    0.62
   0  14  -6    2.00    0.55
   0  14  -6    2.00    0.54
   0  14  -6    1.33    0.45
   0  14   6    1.35    0.51
   0  14  -6    1.72    0.61
   0  14  -6    2.54    0.68
   0  14   6    0.35    0.31
   0 -14  -6    1.51    0.52
   0  14   6    1.74    0.58
   0  14   6    1.16    0.52
   0  14   7    0.35    0.46
   0  14  -7    0.11    0.24
   0  14   7    0.27    0.31
   0 -14   7    0.80    0.39
   0  14   7    0.70    0.49
   0  14   7    0.35    0.36
   0  14   7    0.44    0.36
   0  14   7   -0.09    0.26
   0  14  -7    0.10    0.34
   0  14  -7   -0.10    0.27
   0  14  -7    0.24    0.35
   0  14  -7    0.11    0.32
   0  14  -7    0.55    0.41
   0  14   7    0.38    0.34
   0 -14  -7    0.88    0.53
   0 -14  -7    0.84    0.50
   0  14  -7    0.12    0.37
   0 -14  -7    0.09    0.27
   0 -14  -7    0.18    0.26
   0  14  -7   -0.11    0.30
   0  14  -7   -0.10    0.34
   0  14  -7    0.17    0.37
   0  14  -7    0.17    0.25
   0  14   7    0.31    0.30
   0  14  -7    0.40    0.36
   0 -14  -7    0.60    0.34
   0  14  -8   11.39    1.34
   0  14   8    8.68    1.26
   0  14  -8    9.93    1.27
   0  14  -8   11.47    1.31
   0  14   8   11.77    1.16
   0 -14   8   11.18    1.31
   0  14  -8   10.93    1.20
   0  14   8    9.73    1.08
   0  14  -8   10.53    1.16
   0  14   8    8.95    1.18
   0 -14  -8   13.81    1.64
   0  14  -8    9.25    1.18
   0  14  -8    9.07    1.09
   0  14  -8   11.33    1.12
   0 -14  -8   10.12    1.27
   0 -14  -8   11.87    1.49
   0  14   8    9.35    1.14
   0  14   8   11.12    1.33
   0  14   8    8.63    1.19
   0  14   8    9.26    1.22
   0 -14   8    9.07    1.12
   0 -14  -9  202.37    7.04
   0 -14   9  209.69    6.55
   0  14   9  214.22    7.21
   0  14  -9  210.85    7.22
   0  14  -9  212.82    7.15
   0  14   9  208.02    7.34
   0  14   9  197.27    7.07
   0  14   9  223.90    6.65
   0  14  -9  201.04    6.76
   0  14   9  216.32    7.26
   0 -14   9  209.38    7.03
   0 -14  -9  221.42    7.35
   0 -14  -9  227.73    7.85
   0  14   9  213.20    7.23
   0 -14  -9  209.73    7.27
   0 -14  -9  218.70    7.33
   0 -14  -9  200.03    7.48
   0  14   9  200.36    6.90
   0  14  -9  205.67    6.64
   0  14  -9  204.15    6.85
   0  14   9  214.92    6.63
   0  14  10   89.18    3.93
   0 -14 -10   95.89    4.28
   0  14 -10   98.53    4.18
   0  14  10   89.04    4.19
   0 -14  10   93.14    3.69
   0  14 -10   91.06    3.88
   0  14  10   95.30    3.60
   0  14 -10   96.46    3.89
   0  14  10   98.92    4.24
   0  14 -10   97.02    4.09
   0 -14 -10   97.67    4.56
   0 -14 -10  100.98    4.54
   0 -14 -10   96.51    4.14
   0 -14 -10  101.20    4.27
   0  14  10  105.28    4.32
   0 -14 -10   91.49    3.67
   0 -14 -10   99.12    3.87
   0  14  10   99.38    4.12
   0  14  10   97.65    4.19
   0 -14 -11   92.10    4.16
   0  14 -11   87.21    3.64
   0  14  11   81.12    3.54
   0 -14  11   87.65    3.39
   0 -14 -11   88.12    4.05
   0  14 -11   90.22    3.78
   0 -14  11   88.30    3.54
   0 -14 -11   81.17    3.70
   0  14  12    6.32    0.80
   0 -14 -12    5.34    0.61
   0 -14 -12    6.01    0.80
   0 -14 -12    6.20    0.72
   0  14 -12    4.37    0.69
   0  14 -12    5.51    0.72
   0 -14 -12    6.59    0.78
   0  14  12    5.40    0.79
   0  14 -12    5.61    0.71
   0  14 -12    5.11    0.70
   0  14 -12    4.50    0.67
   0  14  12    6.80    0.85
   0 -14  12    5.06    0.65
   0  14  12    6.68    0.86
   0  14 -12    4.57    0.72
   0 -14 -12    6.91    0.96
   0 -14  12    4.78    0.67
   0  14 -13   26.99    1.49
   0 -14 -13   26.48    1.49
   0  14  13   26.93    1.47
   0  14  13   23.80    1.24
   0  14  13   24.76    1.55
   0 -14 -13   26.77    1.45
   0  14 -13   23.57    1.25
   0  14  13   27.68    1.54
   0  14 -13   25.98    1.46
   0 -14  13   26.77    1.37
   0  14  13   29.61    1.65
   0  14 -13   27.80    1.56
   0 -14 -13   26.47    1.68
   0  14 -14    9.06    0.69
   0 -14 -14    8.01    0.65
   0  14  14    8.62    0.64
   0 -14 -14    8.42    0.65
   0  14  14    9.13    0.72
   0  14  14    8.87    0.73
   0  14  14    9.14    0.73
   0  15   0    0.97    0.50
   0  15   0    0.19    0.33
   0  15   0   -0.11    0.33
   0 -15   0   -0.08    0.26
   0  15   0    0.11    0.30
   0  15   0    0.09    0.21
   0  15   0   -0.11    0.38
   0  15   0    0.08    0.32
   0  15   0   -0.19    0.42
   0 -15   0    0.14    0.26
   0  15   0    0.15    0.21
   0  15   0   -0.21    0.34
   0  15   0    0.47    0.39
   0  15   0    0.09    0.34
   0  15   0    0.08    0.28
   0  15   0    0.22    0.39
   0  15   0   -0.11    0.32
   0  15   1  233.21    7.61
   0  15  -1  211.37    7.42
   0  15   1  237.80    7.78
   0 -15  -1  223.29    6.92
   0 -15  -1  224.74    6.72
   0 -15   1  209.73    6.72
   0  15   1  221.28    7.48
   0  15  -1  208.01    7.38
   0  15  -1  207.85    6.71
   0  15   1  226.07    6.93
   0  15   1  229.37    7.07
   0 -15   1  214.50    7.08
   0  15  -1  217.14    7.69
   0  15  -1  211.71    7.33
   0  15   1  232.88    7.21
   0  15  -1  228.44    7.19
   0 -15  -1  220.68    6.67
   0 -15   1  214.20    6.51
   0  15   1  237.41    7.47
   0  15  -1  222.47    6.87
   0  15  -1  204.55    7.02
   0  15  -1  221.07    7.33
   0  15   1  222.36    7.02
   0  15   1  224.92    7.12
   0  15   1  219.28    6.72
   0  15  -1  205.05    7.20
   0  15   1  210.17    6.96
   0  15  -1  213.21    7.04
   0  15  -1  219.17    7.44
   0  15  -1  216.59    7.09
   0  15  -1  214.68    6.77
   0  15   2   68.11    3.38
   0  15  -2   72.21    3.37
   0  15  -2   73.69    3.46
   0  15  -2   63.42    3.02
   0  15   2   65.79    3.06
   0 -15   2   67.79    2.96
   0 -15  -2   63.54    3.03
   0 -15  -2   67.22    3.00
   0  15   2   66.70    3.56
   0  15  -2   64.16    3.38
   0  15   2   69.99    3.50
   0  15  -2   60.82    3.29
   0  15   2   70.52    2.96
   0  15  -2   68.90    3.26
   0  15  -2   67.66    3.22
   0  15  -2   67.52    3.35
   0  15  -2   66.79    3.02
   0  15   2   65.67    3.16
   0  15   2   69.29    3.15
   0  15   2   61.47    3.35
   0  15  -2   65.80    3.45
   0  15   2   67.62    3.09
   0  15  -2   65.75    2.92
   0  15   2   66.47    3.17
   0 -15   2   64.49    3.17
   0  15   2   67.44    3.22
   0  15  -2   62.57    3.06
   0  15  -2   62.94    3.35
   0  15  -2   66.53    3.61
   0 -15  -2   65.60    2.93
   0  15   2   65.63    3.40
   0  15   3    2.52    0.61
   0  15   3    1.32    0.50
   0 -15   3    0.45    0.30
   0 -15   3    0.57    0.36
   0  15   3    2.05    0.62
   0 -15   3    1.69    0.51
   0  15  -3    0.74    0.41
   0  15  -3    1.27    0.51
   0  15  -3    0.81    0.47
   0  15  -3    1.18    0.50
   0  15   3    2.05    0.51
   0  15  -3    1.05    0.50
   0  15   3    1.99    0.63
   0  15   3    2.34    0.65
   0  15   3    1.62    0.53
   0  15  -3    0.79    0.41
   0  15  -3    1.30    0.51
   0  15  -3    0.84    0.40
   0  15  -3    1.69    0.55
   0  15  -3    1.99    0.56
   0  15  -3    1.21    0.46
   0  15  -3    0.95    0.46
   0  15   3    3.31    0.58
   0  15  -3    1.17    0.41
   0  15  -3    1.43    0.52
   0 -15  -3    2.70    0.59
   0 -15  -3    0.85    0.38
   0  15   3    1.46    0.50
   0 -15  -3    0.93    0.46
   0 -15  -4    8.81    1.02
   0  15   4    9.75    1.22
   0 -15  -4    7.91    0.99
   0  15  -4    9.54    1.17
   0  15  -4    8.49    1.18
   0  15  -4    8.10    1.15
   0  15   4    8.41    1.23
   0  15   4    7.60    1.11
   0 -15   4    9.28    1.10
   0  15   4    7.86    1.11
   0  15   4    8.24    1.06
   0  15   4    7.53    0.97
   0 -15   4    7.20    1.03
   0 -15   4    8.67    1.14
   0 -15   4    7.21    1.01
   0  15  -4    7.78    1.19
   0  15  -4    6.79    1.05
   0 -15  -4    7.60    1.07
   0  15  -4    8.67    0.99
   0  15   4    8.45    1.07
   0  15   4    8.54    0.94
   0  15  -4    8.79    1.20
   0  15  -4    9.11    1.18
   0  15  -4    8.81    1.02
   0  15  -4    8.63    1.13
   0  15  -4    8.72    1.08
   0 -15  -4   10.03    1.37
   0  15  -4   10.05    1.19
   0  15   5   57.65    2.90
   0  15   5   59.69    3.08
   0 -15   5   54.26    3.08
   0 -15   5   57.65    3.14
   0 -15   5   59.26    3.17
   0  15   5   54.44    2.70
   0  15  -5   61.59    2.93
   0  15   5   58.47    3.00
   0  15   5   59.84    3.28
   0 -15  -5   59.91    2.96
   0 -15  -5   61.03    2.99
   0  15   5   61.10    3.33
   0  15   5   53.97    3.25
   0  15  -5   59.03    3.19
   0  15  -5   68.49    3.34
   0  15  -5   63.24    3.38
   0  15  -5   64.48    3.32
   0  15  -5   65.32    3.43
   0  15  -5   60.24    2.90
   0  15  -5   60.35    3.00
   0  15  -5   63.39    3.17
   0 -15   5   61.74    2.85
   0  15   5   59.81    3.30
   0  15  -5   61.66    3.16
   0 -15  -5   60.10    3.51
   0  15   5   55.41    3.16
   0  15  -5   65.61    3.37
   0  15  -5   59.89    3.44
   0  15  -6   37.61    2.43
   0  15   6   36.60    2.22
   0  15   6   38.77    2.43
   0 -15   6   40.46    2.55
   0  15   6   40.39    2.62
   0  15   6   37.16    2.15
   0  15   6   40.10    2.38
   0  15  -6   39.29    2.30
   0  15  -6   38.12    2.24
   0  15  -6   38.01    2.45
   0  15   6   35.17    2.53
   0  15  -6   42.55    2.64
   0  15  -6   43.43    2.76
   0 -15  -6   38.99    2.81
   0  15  -6   37.70    2.68
   0  15  -6   42.48    2.32
   0  15  -6   43.89    2.74
   0  15  -6   37.91    2.50
   0  15  -6   39.35    2.42
   0  15  -6   40.66    2.33
   0  15   6   36.85    2.51
   0 -15  -6   41.16    2.57
   0 -15  -6   39.62    2.77
   0 -15  -6   36.21    2.49
   0 -15   6   37.22    2.21
   0 -15  -6   41.00    2.37
   0  15   6   44.34    2.73
   0 -15  -6   37.41    2.28
   0  15  -7  120.94    4.60
   0  15   7  118.69    4.56
   0 -15   7  113.85    4.80
   0  15  -7  127.61    4.62
   0 -15   7  114.67    4.65
   0  15   7  117.36    4.96
   0  15   7  115.46    5.02
   0  15  -7  119.44    4.82
   0  15  -7  123.81    5.05
   0  15  -7  116.10    4.86
   0  15  -7  118.50    4.63
   0  15  -7  115.46    4.44
   0  15  -7  126.53    4.51
   0  15  -7  125.74    4.98
   0  15   7  117.98    4.47
   0  15   7  117.96    4.74
   0  15   7  112.92    4.89
   0 -15  -7  117.20    5.34
   0  15   7  109.99    4.78
   0 -15  -7  120.66    5.29
   0 -15  -7  113.46    4.82
   0  15  -7  117.03    4.90
   0  15   8    0.17    0.33
   0  15   8    0.09    0.32
   0  15  -8   -0.09    0.30
   0  15   8    0.34    0.32
   0 -15   8    0.70    0.39
   0  15   8    0.22    0.34
   0  15  -8    0.09    0.29
   0 -15  -8   -0.11    0.27
   0  15  -8   -0.10    0.32
   0  15  -8    0.32    0.37
   0  15   8    0.12    0.35
   0  15  -8    0.45    0.42
   0 -15   8    0.27    0.26
   0  15  -8    0.72    0.42
   0  15  -8    0.16    0.23
   0  15  -8    0.32    0.35
   0  15   8    0.10    0.31
   0  15   8    0.33    0.34
   0 -15  -8    0.14    0.36
   0 -15  -8    0.45    0.38
   0  15   9   40.99    2.20
   0  15   9   44.04    2.50
   0 -15  -9   40.94    2.50
   0 -15   9   42.67    2.37
   0  15  -9   41.28    2.36
   0  15   9   43.01    2.24
   0  15   9   44.96    2.57
   0  15  -9   40.95    2.28
   0  15  -9   42.01    2.53
   0  15   9   38.22    2.54
   0  15  -9   43.30    2.54
   0  15   9   39.81    2.52
   0 -15  -9   42.76    2.55
   0 -15  -9   43.22    2.81
   0 -15  -9   41.85    2.25
   0  15   9   45.12    2.63
   0  15  -9   41.72    2.47
   0  15  -9   42.75    2.26
   0  15  -9   40.24    2.37
   0 -15  -9   41.56    2.52
   0 -15  -9   44.29    2.81
   0 -15  -9   42.72    2.62
   0  15  10    5.64    0.84
   0 -15 -10    5.18    0.84
   0 -15 -10    4.22    0.84
   0 -15 -10    5.10    0.81
   0  15  10    5.97    0.89
   0  15  10    5.50    0.87
   0 -15  10    5.62    0.77
   0 -15 -10    5.81    0.95
   0  15  10    5.93    0.71
   0  15 -10    3.66    0.75
   0 -15 -10    5.62    0.98
   0 -15 -11    3.45    0.57
   0  15  11    4.04    0.66
   0 -15 -11    4.29    0.68
   0  15  11    4.04    0.72
   0  15 -11    3.76    0.61
   0  15 -11    3.45    0.62
   0  15 -11    2.34    0.59
   0  15  11    2.99    0.62
   0  15  11    3.65    0.66
   0  15  11    2.98    0.59
   0 -15  11    3.56    0.56
   0 -15 -11    4.07    0.76
   0  15 -11    4.11    0.65
   0  15  12    0.24    0.25
   0 -15 -12    0.12    0.24
   0  15  12    0.05    0.23
   0 -15 -12    0.37    0.24
   0  15 -12    0.47    0.28
   0  15  12    0.07    0.25
   0  15 -12    0.25    0.22
   0  15 -12    0.16    0.21
   0  15  12    0.19    0.24
   0  15  12    0.13    0.27
   0 -15  12    0.50    0.23
   0 -15 -12    0.48    0.34
   0  15 -12    0.84    0.31
   0  15  13    0.65    0.18
   0 -15 -13    0.93    0.26
   0 -15 -13    0.57    0.19
   0 -15 -13    1.81    0.41
   0  15  13    0.75    0.29
   0  15  13    0.83    0.29
   0  15  13    0.89    0.27
   0 -15 -13    1.04    0.28
   0  15  13    1.06    0.30
   0  15 -13    0.13    0.15
   0  15 -13    0.95    0.29
   0  16   0  319.06    9.83
   0 -16   0  317.61    9.50
   0  16   0  310.41   10.06
   0  16   0  311.23    9.72
   0 -16   0  305.17    8.79
   0  16   0  311.41    9.03
   0  16   0  312.95    9.38
   0  16   0  301.43    9.26
   0  16   0  329.19    9.51
   0 -16   0  306.66    9.12
   0  16   0  305.67    9.59
   0  16   0  308.25    9.31
   0  16   0  315.76    9.82
   0  16   0  323.40    9.18
   0  16  -1   23.37    1.96
   0  16   1   26.88    2.10
   0  16   1   27.81    2.16
   0 -16   1   22.11    1.79
   0  16  -1   22.16    1.89
   0  16  -1   23.21    2.06
   0 -16  -1   25.32    1.67
   0  16  -1   24.04    1.84
   0  16   1   26.83    1.87
   0  16   1   26.25    1.88
   0  16   1   27.40    1.75
   0  16  -1   21.33    1.84
   0  16  -1   22.84    1.79
   0  16  -1   23.39    1.91
   0  16  -1   22.91    1.66
   0  16  -1   23.46    1.84
   0  16   1   28.28    1.98
   0 -16  -1   24.08    1.75
   0 -16   1   19.62    1.56
   0  16   1   23.60    1.77
   0  16  -1   22.54    1.85
   0  16  -1   19.63    1.68
   0  16   1   27.03    2.05
   0  16  -1   22.94    1.68
   0  16   1   26.60    2.11
   0  16  -1   18.27    1.77
   0  16   1   24.38    1.75
   0  16   1   27.84    1.90
   0  16  -1   22.34    1.62
   0  16   2   12.66    1.44
   0  16  -2   14.24    1.51
   0  16   2   11.57    1.43
   0 -16   2   13.78    1.49
   0 -16   2   14.75    1.41
   0  16  -2   10.20    1.39
   0  16  -2   13.90    1.47
   0 -16   2   12.11    1.33
   0  16  -2   13.01    1.45
   0  16  -2   12.87    1.25
   0  16   2   13.31    1.18
   0  16  -2   13.84    1.44
   0  16  -2   11.77    1.31
   0  16  -2   14.74    1.44
   0  16  -2   14.31    1.45
   0  16  -2   13.97    1.40
   0  16   2   13.23    1.42
   0  16   2   12.92    1.24
   0  16   2   12.53    1.32
   0 -16  -2   13.11    1.30
   0 -16  -2   13.14    1.24
   0  16   2   11.75    1.37
   0  16   2   13.70    1.31
   0  16   2   13.17    1.31
   0  16  -2   12.00    1.14
   0  16   3    2.89    0.69
   0 -16   3    1.64    0.53
   0 -16   3    3.77    0.72
   0 -16  -3    3.41    0.80
   0  16  -3    4.49    0.80
   0  16  -3    4.11    0.86
   0  16   3    2.93    0.74
   0  16  -3    3.56    0.78
   0  16   3    2.16    0.66
   0  16   3    3.60    0.79
   0 -16   3    4.07    0.76
   0  16  -3    4.60    0.86
   0  16  -3    4.27    0.82
   0  16  -3    3.77    0.73
   0  16  -3    3.95    0.72
   0  16  -3    3.02    0.68
   0  16   3    4.03    0.65
   0  16   3    3.73    0.75
   0  16   3    2.85    0.66
   0 -16  -3    3.73    0.65
   0 -16  -3    3.81    0.71
   0  16  -3    2.32    0.68
   0  16   3    2.49    0.72
   0  16  -3    4.13    0.89
   0  16   3    2.29    0.62
   0  16   4  190.62    6.59
   0 -16  -4  188.73    6.46
   0 -16  -4  188.56    6.38
   0  16  -4  192.75    6.22
   0  16   4  201.97    7.19
   0  16   4  194.01    6.95
   0  16  -4  190.51    6.92
   0  16  -4  193.82    6.72
   0  16  -4  206.37    7.02
   0  16  -4  201.94    6.45
   0  16  -4  190.52    6.70
   0  16  -4  192.65    6.97
   0  16  -4  203.56    6.94
   0  16  -4  194.45    6.54
   0  16  -4  205.58    6.77
   0 -16   4  193.60    6.72
   0 -16   4  191.56    6.80
   0 -16   4  186.44    6.54
   0  16   4  195.89    6.93
   0  16   4  195.46    6.64
   0  16   4  195.39    6.44
   0  16  -4  178.21    6.43
   0  16   4  189.62    6.89
   0 -16  -4  199.17    7.36
   0  16  -4  202.28    7.26
   0 -16   5    0.87    0.39
   0  16  -5    1.07    0.45
   0  16   5    0.60    0.43
   0  16   5    0.25    0.39
   0  16  -5    0.88    0.51
   0  16  -5    0.48    0.41
   0  16   5    0.23    0.36
   0  16  -5    0.93    0.50
   0  16  -5    1.04    0.49
   0  16  -5    0.48    0.43
   0  16   5    0.88    0.40
   0  16   5    0.37    0.41
   0  16  -5    0.60    0.41
   0 -16  -5    0.55    0.38
   0  16   5    0.10    0.32
   0  16   5    0.12    0.40
   0 -16  -5    0.28    0.38
   0  16  -5    0.42    0.34
   0  16  -5    0.73    0.47
   0  16  -5    0.67    0.40
   0  16  -5    0.79    0.44
   0  16  -5    0.35    0.36
   0 -16  -6    4.83    0.99
   0 -16   6    3.91    0.72
   0  16   6    2.54    0.67
   0  16   6    4.71    0.87
   0 -16  -6    3.78    0.83
   0 -16  -6    3.24    0.70
   0  16  -6    3.87    0.82
   0  16   6    3.29    0.76
   0  16  -6    2.94    0.72
   0  16  -6    4.06    0.81
   0  16   6    3.47    0.79
   0  16  -6    3.06    0.74
   0 -16  -6    3.21    0.69
   0  16   6    3.48    0.72
   0 -16   6    3.97    0.69
   0  16   6    3.97    0.72
   0  16   6    3.81    0.68
   0  16  -6    3.67    0.68
   0  16  -6    4.89    0.88
   0  16  -6    4.19    0.78
   0  16  -6    4.05    0.70
   0  16  -6    3.39    0.68
   0  16  -6    3.51    0.72
   0  16  -6    3.53    0.74
   0 -16   7   24.99    1.72
   0  16   7   22.45    1.91
   0  16  -7   24.04    1.84
   0  16  -7   25.43    1.94
   0  16   7   22.95    1.95
   0  16  -7   23.54    1.83
   0  16  -7   23.34    1.75
   0  16  -7   23.74    1.69
   0  16  -7   26.72    1.97
   0 -16  -7   25.87    2.20
   0 -16   7   21.74    1.58
   0  16   7   24.83    1.94
   0  16   7   25.70    1.79
   0  16  -7   25.95    1.77
   0 -16  -7   25.54    1.91
   0 -16  -7   24.35    2.09
   0  16  -7   24.95    1.94
   0 -16  -7   22.00    1.80
   0  16   7   23.68    1.92
   0  16   7   22.44    1.77
   0  16   7   27.15    1.81
   0  16  -8   13.64    1.25
   0  16   8   11.57    1.13
   0 -16  -8   10.84    1.26
   0  16   8   15.18    1.51
   0  16   8   12.83    1.38
   0  16  -8   13.56    1.32
   0  16  -8   14.23    1.40
   0  16  -8   14.69    1.42
   0 -16  -8   11.01    1.23
   0 -16  -8   13.29    1.52
   0 -16   8   14.82    1.25
   0  16   8   10.92    1.26
   0  16   8   11.84    1.33
   0  16  -8   13.30    1.34
   0  16  -8   15.75    1.32
   0  16  -8   16.01    1.45
   0 -16  -8   11.76    1.39
   0 -16  -8   12.12    1.28
   0  16   8   11.66    1.25
   0  16   8   14.97    1.28
   0  16   8   13.20    1.36
   0  16  -9    4.95    0.81
   0  16   9    6.44    0.94
   0  16   9    5.92    0.91
   0  16   9    5.18    0.83
   0 -16  -9    4.91    0.87
   0  16   9    5.23    0.80
   0 -16  -9    6.21    0.89
   0 -16  -9    4.38    0.87
   0 -16  -9    4.46    0.80
   0 -16  -9    4.88    0.78
   0 -16  -9    5.61    0.93
   0  16 -10    1.41    0.39
   0  16  10    1.55    0.39
   0 -16 -10    0.85    0.37
   0 -16 -10    0.93    0.34
   0  16  10    1.38    0.45
   0  16  10    1.25    0.43
   0  16  10    1.19    0.40
   0 -16 -10    1.37    0.51
   0  16  10    0.75    0.40
   0  16  10    1.59    0.51
   0  16 -10    1.11    0.39
   0  16 -10    1.23    0.44
   0 -16 -10    1.11    0.44
   0  16 -10    1.38    0.43
   0 -16  10    1.04    0.33
   0 -16 -10    1.19    0.51
   0 -16 -10    1.54    0.44
   0  16  11    2.70    0.57
   0  16  11    4.20    0.65
   0 -16 -11    3.62    0.53
   0  16  11    3.95    0.56
   0  16 -11    3.91    0.58
   0  16  11    3.53    0.61
   0  16 -11    4.40    0.61
   0 -16 -11    3.42    0.57
   0  16 -11    4.15    0.63
   0  16  11    3.93    0.59
   0 -16 -11    3.32    0.65
   0  16 -12   12.58    0.91
   0 -16 -12   11.67    0.89
   0 -16 -12   12.90    0.85
   0  16  12   11.10    0.86
   0  16  12   13.43    0.99
   0  16  12   12.68    1.00
   0  16  12   13.50    1.02
   0  16  12   11.76    0.79
   0  16  12   12.78    0.93
   0  16 -12   12.36    0.83
   0 -16 -12   12.47    1.06
   0  17   0    0.19    0.38
   0  17   0    0.12    0.34
   0  17   0    0.13    0.43
   0 -17   0    0.09    0.25
   0 -17   0    0.11    0.31
   0  17   0    0.12    0.34
   0  17   0    0.10    0.37
   0  17   0    0.10    0.28
   0  17   0    0.67    0.41
   0 -17   0   -0.11    0.29
   0  17   0    0.10    0.29
   0  17   0    0.18    0.27
   0  17   0    0.22    0.32
   0  17   1  214.73    6.88
   0 -17   1  188.87    6.74
   0 -17  -1  211.20    6.98
   0  17   1  209.00    6.62
   0  17  -1  204.17    6.46
   0 -17   1  186.70    6.77
   0  17   1  206.55    7.14
   0  17  -1  202.53    7.13
   0  17  -1  192.60    6.70
   0  17  -1  195.59    6.41
   0  17   1  206.85    6.40
   0  17  -1  187.13    6.60
   0  17   1  191.73    6.49
   0  17  -1  207.06    7.37
   0  17  -1  198.57    6.99
   0  17   1  202.50    7.34
   0  17  -1  200.93    7.05
   0  17   1  191.89    6.98
   0  17  -1  207.56    6.98
   0  17   1  203.82    6.97
   0  17   1  194.59    6.56
   0  17  -1  194.93    6.68
   0  17  -2   32.68    2.21
   0  17   2   33.54    2.36
   0  17  -2   29.51    2.25
   0  17   2   35.61    2.52
   0  17  -2   32.53    2.31
   0  17  -2   34.19    2.36
   0  17  -2   30.86    2.41
   0  17   2   37.62    2.33
   0  17  -2   34.85    2.31
   0 -17   2   26.74    2.02
   0 -17   2   33.43    2.36
   0 -17  -2   35.52    2.35
   0 -17   2   32.46    2.24
   0  17  -2   28.67    2.25
   0  17  -2   34.07    2.23
   0  17   2   37.42    2.06
   0  17  -2   29.57    2.22
   0  17  -2   32.57    2.17
   0  17  -2   31.37    2.03
   0  17  -2   32.28    2.26
   0  17   2   36.82    2.48
   0  17   2   38.86    2.26
   0  17   2   34.60    2.16
   0  17  -2   32.70    1.96
   0  17   2   33.45    2.06
   0  17   2   36.75    2.40
   0 -17  -2   38.04    2.64
   0  17  -3   14.76    1.44
   0  17   3   14.20    1.60
   0  17  -3   12.27    1.43
   0  17   3   12.85    1.47
   0  17  -3   13.83    1.48
   0  17  -3   16.29    1.61
   0  17   3   14.12    1.40
   0 -17   3   15.11    1.53
   0 -17   3   13.95    1.41
   0 -17  -3   16.78    1.56
   0  17   3   14.25    1.51
   0 -17   3   14.25    1.42
   0  17   3   12.47    1.13
   0  17  -3   13.90    1.32
   0  17  -3   13.39    1.40
   0  17  -3   14.71    1.42
   0  17  -3   14.78    1.52
   0  17  -3   13.31    1.49
   0  17  -3   13.19    1.37
   0 -17  -3   16.33    1.70
   0  17   3   13.94    1.32
   0  17   3   13.90    1.34
   0  17  -3   14.00    1.28
   0  17   3   14.59    1.48
   0  17   4  117.61    5.07
   0  17   4  119.56    4.97
   0  17  -4  120.37    4.85
   0  17  -4  120.41    4.98
   0  17  -4  116.79    4.72
   0  17   4  125.34    4.66
   0  17   4  123.85    4.74
   0  17   4  123.93    4.76
   0 -17  -4  118.99    5.27
   0  17   4  125.63    5.04
   0 -17   4  111.40    4.61
   0  17  -4  118.26    4.89
   0  17  -4  119.03    4.50
   0  17  -4  122.95    4.94
   0  17  -4  128.47    4.89
   0  17  -4  111.48    4.58
   0  17  -4  116.11    4.96
   0  17  -4  116.60    4.75
   0  17  -4  117.82    4.35
   0  17   4  122.29    4.92
   0  17  -5   38.87    2.53
   0  17  -5   35.41    2.29
   0  17   5   39.90    2.65
   0  17  -5   40.31    2.48
   0  17   5   42.01    2.60
   0  17   5   39.57    2.37
   0  17   5   37.10    2.25
   0 -17  -5   37.15    2.60
   0  17   5   40.82    2.37
   0 -17  -5   43.15    2.82
   0  17   5   37.64    2.46
   0  17  -5   34.90    2.53
   0  17  -5   38.51    2.47
   0  17  -5   35.77    2.31
   0  17  -5   35.70    2.14
   0  17  -5   35.25    2.44
   0  17  -5   37.34    2.41
   0  17  -5   38.31    2.39
   0  17  -5   37.17    2.26
   0  17   5   36.43    2.43
   0  17   5   41.56    2.53
   0  17  -6    2.06    0.61
   0  17  -6    3.39    0.71
   0  17  -6    3.40    0.74
   0  17  -6    3.41    0.72
   0  17   6    2.90    0.74
   0  17   6    3.18    0.71
   0  17  -6    4.14    0.77
   0  17   6    3.23    0.69
   0  17   6    2.70    0.64
   0  17   6    3.40    0.65
   0  17  -6    3.84    0.79
   0 -17  -6    3.55    0.79
   0 -17  -6    4.15    0.87
   0  17   6    2.56    0.68
   0 -17  -6    3.07    0.66
   0  17   6    2.68    0.63
   0  17  -6    3.17    0.71
   0  17  -6    2.91    0.64
   0  17  -6    3.92    0.79
   0  17  -6    4.21    0.70
   0  17   6    3.22    0.71
   0  17   7    0.18    0.26
   0 -17  -7    0.61    0.44
   0  17  -7    0.49    0.37
   0  17  -7    0.45    0.33
   0  17   7    0.41    0.36
   0  17   7    0.33    0.44
   0  17   7    0.24    0.29
   0  17   7    0.25    0.28
   0 -17  -7    0.51    0.44
   0  17   7    0.20    0.36
   0  17   7    0.30    0.27
   0  17  -7    0.29    0.36
   0  17  -7    0.18    0.40
   0  17  -7    0.60    0.37
   0 -17  -7    0.83    0.35
   0  17   7    0.09    0.31
   0  17  -8   13.80    1.29
   0 -17  -8   10.21    0.94
   0 -17  -8   11.37    1.28
   0 -17  -8    9.25    1.13
   0 -17  -8   11.37    1.13
   0  17   8    9.76    0.91
   0  17  -8   13.19    1.13
   0 -17  -8   10.84    1.10
   0 -17  -8   11.65    1.34
   0  17  -8   11.77    1.16
   0  17   9   65.55    2.89
   0  17   9   59.55    2.56
   0 -17  -9   65.20    2.76
   0 -17  -9   67.11    3.28
   0  17   9   62.81    2.80
   0 -17  -9   62.96    2.54
   0  17  -9   67.39    2.75
   0  17   9   63.51    2.62
   0  17   9   67.73    3.03
   0  17   9   59.61    2.96
   0 -17  -9   64.95    3.13
   0  17   9   61.67    2.86
   0 -17  -9   64.12    2.79
   0 -17  -9   69.65    3.23
   0  17   9   69.17    3.04
   0  17  -9   65.78    2.94
   0  17  -9   57.70    2.74
   0  17  -9   66.75    2.86
   0  17  10   15.72    1.21
   0 -17 -10   19.39    1.27
   0  17  10   17.74    1.21
   0 -17 -10   16.25    1.06
   0  17 -10   16.48    1.16
   0  17  10   17.14    1.33
   0  17  10   17.15    1.32
   0 -17 -10   16.95    1.35
   0  17  10   15.54    1.20
   0  17  10   18.41    1.33
   0 -17 -10   18.64    1.46
   0  17 -10   16.96    1.27
   0  17 -10   16.89    1.22
   0  17  11    1.29    0.31
   0 -17 -11    0.91    0.25
   0  17  11    1.07    0.34
   0  17  11    0.97    0.32
   0  17  11    0.75    0.29
   0 -17 -11    0.56    0.26
   0  17  11    0.99    0.29
   0  17  11    0.70    0.29
   0 -17 -11    0.45    0.30
   0  17 -11    0.79    0.26
   0  17 -11    1.02    0.30
   0  17 -11    0.52    0.25
   0  17 -12   22.73    1.03
   0  17  12   21.35    1.06
   0 -17 -12   20.64    1.02
   0  17  12   20.07    1.06
   0  17  12   21.84    1.11
   0  18   0   41.20    2.61
   0 -18   0   37.87    2.45
   0  18   0   38.53    2.46
   0  18   0   41.85    2.30
   0  18   0   39.07    2.65
   0  18   0   38.56    2.51
   0  18   0   37.66    2.16
   0  18   0   37.65    2.26
   0  18  -1   15.74    1.52
   0  18   1   13.12    1.44
   0  18  -1   11.62    1.37
   0  18  -1   14.54    1.43
   0  18  -1   11.90    1.15
   0  18   1   13.56    1.26
   0  18   1   13.39    1.44
   0 -18   1   11.95    1.32
   0 -18  -1   14.06    1.44
   0  18   1   13.66    1.27
   0  18   1   13.51    1.40
   0 -18  -1   14.69    1.55
   0  18   1   13.84    1.53
   0  18  -1   12.25    1.46
   0  18  -1   11.07    1.16
   0  18  -1   12.08    1.42
   0  18  -1   10.43    1.18
   0  18   1   13.63    1.22
   0  18  -2   85.86    3.77
   0  18  -2   84.87    3.97
   0  18  -2   84.58    3.99
   0  18   2   88.50    4.04
   0  18  -2   82.95    3.74
   0  18   2   83.16    3.75
   0  18  -2   84.99    3.45
   0  18   2   94.77    3.78
   0 -18  -2   92.22    4.29
   0  18   2   87.99    4.04
   0 -18  -2   87.19    3.91
   0  18   2   92.72    4.05
   0  18   2   80.38    3.46
   0  18  -2   85.87    3.59
   0  18   2   87.20    4.22
   0  18  -2   87.26    3.97
   0  18  -2   86.00    4.15
   0  18  -2   81.50    3.55
   0  18   2   91.27    3.49
   0  18  -2   82.32    3.96
   0  18  -2   81.56    3.69
   0 -18  -3    4.07    0.84
   0  18  -3    3.32    0.77
   0  18  -3    3.67    0.76
   0  18  -3    4.03    0.73
   0  18  -3    3.47    0.76
   0  18  -3    3.87    0.77
   0  18   3    3.10    0.75
   0  18  -3    3.91    0.78
   0  18  -3    4.29    0.84
   0  18   3    3.95    0.82
   0  18   3    5.02    0.85
   0  18   3    3.94    0.73
   0  18   3    3.04    0.61
   0  18  -3    3.94    0.66
   0  18   3    3.36    0.74
   0  18  -3    3.21    0.70
   0  18  -3    4.33    0.81
   0  18  -3    2.56    0.59
   0  18  -4   13.71    1.31
   0  18   4   14.12    1.44
   0  18  -4   12.50    1.36
   0  18  -4   13.55    1.36
   0  18   4   13.37    1.43
   0  18   4   10.09    1.20
   0 -18  -4   10.28    1.35
   0  18  -4   12.78    1.35
   0  18  -4   12.57    1.43
   0 -18  -4   11.42    1.36
   0  18   4   13.08    1.35
   0  18   4   10.44    1.16
   0  18   4   12.08    1.23
   0  18   4   10.78    1.15
   0  18  -4   11.94    1.26
   0  18  -4   12.03    1.34
   0  18  -4   12.12    1.30
   0  18  -4   11.14    1.20
   0  18   5    7.62    1.07
   0  18  -5    6.25    0.87
   0  18   5    6.21    0.96
   0  18  -5    5.13    0.86
   0  18  -5    4.58    0.81
   0  18  -5    6.16    0.98
   0 -18  -5    5.48    0.97
   0  18  -5    6.19    0.99
   0  18  -5    5.52    0.89
   0  18   5    4.57    0.81
   0  18   5    6.10    0.87
   0  18   5    7.23    0.94
   0  18   5    5.75    0.88
   0 -18  -5    7.40    1.10
   0  18  -5    4.24    0.74
   0  18  -5    4.94    0.81
   0  18  -5    5.71    0.88
   0  18   5    6.19    0.87
   0  18   6    1.92    0.55
   0  18   6    2.62    0.57
   0  18   6    2.10    0.53
   0 -18  -6    2.38    0.65
   0  18  -6    2.22    0.59
   0  18   6    1.95    0.57
   0 -18  -6    2.16    0.68
   0  18  -6    3.77    0.75
   0  18  -7    0.26    0.30
   0  18  -7    0.61    0.34
   0  18   7    0.28    0.31
   0 -18  -7    0.20    0.29
   0  18   7    0.34    0.35
   0  18   7    0.32    0.24
   0 -18  -7    0.21    0.33
   0  18   7    0.32    0.35
   0  18  -7    0.24    0.28
   0  18  -7    0.07    0.22
   0  18  -7    0.41    0.35
   0  18   8   21.89    1.38
   0 -18  -8   24.16    1.78
   0 -18  -8   18.87    1.57
   0  18  -8   21.35    1.52
   0  18  -8   20.97    1.53
   0  18   8   20.63    1.53
   0  18   8   23.26    1.66
   0 -18  -8   22.43    1.66
   0  18   8   23.86    1.58
   0  18   8   20.05    1.45
   0  18   8   18.03    1.18
   0  18   8   20.82    1.47
   0  18   8   20.09    1.34
   0  18  -8   22.42    1.50
   0  18  -8   21.39    1.46
   0 -18  -9    3.62    0.54
   0 -18  -9    4.59    0.72
   0  18  -9    4.70    0.65
   0  18   9    4.32    0.69
   0  18   9    4.34    0.66
   0 -18  -9    3.86    0.46
   0 -18  -9    3.86    0.64
   0  18   9    4.96    0.65
   0  18   9    4.04    0.53
   0  18   9    4.17    0.60
   0  18   9    4.93    0.64
   0  18  -9    4.17    0.62
   0  18  10    7.10    0.66
   0 -18 -10    5.59    0.49
   0  18  10    7.66    0.78
   0  18  10    8.52    0.81
   0  18  10    7.87    0.72
   0 -18 -10    6.06    0.74
   0  18  10    7.96    0.74
   0 -18 -10    7.41    0.68
   0  18 -10    7.77    0.75
   0  18 -10    7.26    0.70
   0 -18 -11   37.37    1.47
   0  18  11   33.54    1.34
   0  18 -11   36.69    1.41
   0  18  11   30.03    1.25
   0  18  11   39.04    1.59
   0  18  11   40.56    1.57
   0  18  11   42.82    1.59
   0  19   0   -0.21    0.36
   0  19   0    0.08    0.24
   0  19   0    0.10    0.24
   0  19   0   -0.11    0.28
   0  19   0    0.21    0.34
   0  19   0    0.08    0.20
   0  19   0    0.20    0.29
   0  19   0   -0.09    0.23
   0  19   0   -0.08    0.27
   0 -19   0    0.11    0.26
   0  19   1   28.08    2.02
   0  19  -1   29.09    1.84
   0  19   1   29.77    2.04
   0  19   1   27.96    2.12
   0  19  -1   31.01    2.24
   0  19  -1   29.56    2.06
   0  19  -1   27.38    2.02
   0  19  -1   31.61    1.97
   0  19   1   29.48    2.06
   0  19  -1   26.61    1.83
   0  19  -1   28.27    2.07
   0 -19   1   29.06    2.04
   0 -19  -1   28.72    2.11
   0  19   1   31.61    1.92
   0  19  -1   26.26    1.70
   0  19   2   14.23    1.39
   0  19   2   12.50    1.20
   0  19  -2   12.69    1.32
   0  19  -2   11.69    1.19
   0  19  -2   13.56    1.25
   0  19  -2   11.21    1.27
   0  19   2   12.79    1.34
   0  19  -2   10.45    1.29
   0  19   2   11.72    1.35
   0  19  -2   11.30    1.27
   0  19  -2   14.05    1.21
   0  19   2   13.16    1.32
   0 -19  -2   15.13    1.49
   0 -19  -3   23.98    1.87
   0  19  -3   26.07    1.82
   0  19   3   25.43    1.86
   0 -19  -3   25.80    2.00
   0  19   3   24.25    1.93
   0  19  -3   24.16    1.91
   0  19   3   22.20    1.73
   0  19   3   25.14    1.72
   0  19  -4   24.22    1.76
   0  19  -4   22.29    1.80
   0  19   4   18.91    1.65
   0 -19  -4   18.73    1.69
   0 -19  -4   19.88    1.68
   0  19   5   63.13    3.00
   0 -19  -5   64.94    3.21
   0  19  -5   65.38    2.86
   0  19  -5   66.29    3.09
   0  19   5   63.86    2.83
   0  19  -5   64.19    3.01
   0  19  -5   64.75    3.18
   0  19  -5   61.99    3.01
   0  19  -5   61.95    2.89
   0  19  -6   11.55    1.08
   0  19  -6   12.32    1.13
   0  19   6   11.02    1.03
   0  19   6   11.29    1.06
   0  19   6   11.04    1.10
   0 -19  -6   11.01    1.20
   0  19   6   10.40    1.12
   0  19   6   10.01    1.06
   0  19  -6   11.53    1.14
   0  19  -6   11.40    1.03
   0  19  -6   12.05    1.14
   0 -19  -6   10.85    1.15
   0  19   6   11.01    1.10
   0  19   6   11.58    1.00
   0  19   7   -0.05    0.19
   0  19   7   -0.07    0.28
   0  19  -7   -0.07    0.22
   0 -19  -7    0.09    0.29
   0  19   7   -0.22    0.32
   0  19  -7    0.07    0.27
   0  19   7    0.23    0.22
   0  19  -7    0.06    0.21
   0  19  -7    0.13    0.26
   0  19   7   -0.06    0.23
   0  19   7   -0.07    0.27
   0 -19  -7    0.18    0.29
   0 -19  -7    0.08    0.27
   0  19   7    0.24    0.24
   0  19  -8   18.58    1.23
   0  19   8   15.75    1.15
   0 -19  -8   16.80    1.28
   0  19   8   13.93    0.88
   0  19   8   17.44    1.19
   0  19  -8   16.45    1.19
   0  19   8   17.34    1.23
   0  19   8   16.28    1.23
   0  19   8   17.33    1.16
   0  19   8   15.88    1.07
   0 -19  -8   15.70    1.05
   0  19  -9   22.58    1.26
   0  19   9   25.14    1.31
   0 -19  -9   23.30    1.38
   0  19   9   23.48    1.32
   0  19   9   22.50    1.23
   0 -19  -9   23.89    1.20
   0  19   9   22.67    1.23
   0  20   0    1.27    0.47
   0  20   0    0.35    0.30
   0  20   0    0.09    0.28
   0  20   0    0.82    0.42
   0  20   0    0.81    0.35
   0  20  -1    0.14    0.23
   0  20  -1    0.19    0.28
   0  20   1    0.29    0.35
   0  20  -1   -0.27    0.43
   0  20   1    0.09    0.31
   0  20  -1    0.07    0.23
   0  20   1    0.09    0.26
   0  20  -1   -0.09    0.28
   0  20  -1    0.09    0.29
   0  20   1    0.45    0.34
   0  20   1    0.14    0.32
   0 -20  -2    0.85    0.36
   0  20   2    0.74    0.37
   0  20  -2    1.11    0.36
   0  20   2    0.66    0.35
   0  20  -2    0.95    0.39
   0  20  -2    0.52    0.34
   0  20   2    0.68    0.43
   0  20  -2    0.22    0.29
   0  20  -2    0.96    0.42
   0  20   2    0.36    0.28
   0  20   3    0.07    0.22
   0  20   3    0.08    0.26
   0 -20  -3    0.09    0.21
   0  20   3   -0.07    0.24
   0  20   3    0.08    0.30
   0  20   3    0.18    0.32
   0  20  -3    0.27    0.26
   0  20  -3    0.08    0.29
   0  20  -3    0.08    0.27
   0  20  -3    0.29    0.29
   0  20   3    0.08    0.25
   0  20  -3   -0.07    0.22
   0  20   4   38.68    2.13
   0 -20  -4   37.12    2.18
   0  20  -4   40.84    2.12
   0  20  -4   38.87    2.15
   0  20   4   39.70    2.16
   0  20  -4   36.80    2.20
   0  20   4   40.75    2.28
   0  20  -4   40.03    2.07
   0  20  -4   41.54    2.23
   0  20   4   43.21    2.21
   0  20   4   37.19    1.97
   0  20   4   41.69    2.08
   0  20   5   10.39    1.01
   0  20   5   10.98    0.95
   0  20   5   11.34    1.10
   0 -20  -5   11.23    1.07
   0  20   5   11.94    1.02
   0  20  -5   11.88    1.06
   0  20   5   11.43    1.06
   0  20   5   10.92    1.02
   0  20  -5   11.00    1.00
   0  20   6   12.75    1.02
   0 -20  -6   10.71    0.80
   0 -20  -6   12.64    1.18
   0  20  -6   10.25    0.93
   0  20  -6   10.60    0.97
   0  20   6   13.03    1.07
   0  20   6   12.62    1.09
   0  20   6   11.17    0.99
   0  20   6   11.70    0.90
   0 -20  -6   12.71    1.07
   0  20   6    9.94    0.89
   0  20  -7   15.10    1.06
   0  20   7   16.64    1.06
   0  20   7   14.29    0.91
   0  20   7   17.76    1.15
   0  20   7   16.39    1.15
   0  20   7   16.91    1.12
   0 -20  -7   15.49    0.91
   0 -20  -7   18.89    1.22
   0  20   7   18.65    1.19
   0  20   8    2.06    0.34
   0  20  -8    2.59    0.40
   0 -20  -8    1.60    0.28
   0  20   8    2.06    0.35
   0  20   8    1.58    0.32
   0  21   0   -0.08    0.28
   0  21   0    0.20    0.21
   0  21   0    0.07    0.25
   0  21   0    0.18    0.21
   0  21   0    0.07    0.27
   0  21  -1   23.86    1.57
   0  21   1   23.77    1.58
   0  21   1   23.99    1.62
   0  21  -1   23.79    1.63
   0  21   1   24.35    1.58
   0  21   1   23.91    1.53
   0  21  -1   26.40    1.64
   0  21   1   23.77    1.46
   0  21  -1   24.91    1.44
   0  21   1   24.31    1.42
   0  21   2    0.28    0.29
   0  21  -2    0.28    0.29
   0  21   2    0.57    0.29
   0  21   2    0.15    0.25
   0  21  -2    0.89    0.38
   0  21   2    0.45    0.31
   0  21   2    0.34    0.28
   0  21  -2    0.20    0.25
   0  21   2    1.06    0.35
   0  21   3    1.57    0.39
   0  21  -3    1.19    0.37
   0  21   3    1.79    0.44
   0  21   3    1.40    0.36
   0  21   3    1.65    0.44
   0  21  -3    0.91    0.37
   0  21  -3    0.71    0.32
   0  21   3    1.50    0.43
   0  21   3    1.79    0.45
   0  21  -3    1.15    0.35
   0 -21  -3    1.42    0.37
   0  21   4  187.09    5.53
   0 -21  -4  181.70    5.36
   0  21   4  188.22    5.39
   0  21   4  179.48    5.58
   0  21   4  182.21    5.48
   0  21  -4  185.53    5.41
   0  21   4  180.58    5.39
   0  21   5    3.84    0.56
   0  21   5    3.16    0.50
   0  21  -5    4.34    0.55
   0  21   5    3.23    0.48
   0  21   5    3.43    0.52
   0  21   5    3.19    0.44
   0  21   6    3.94    0.48
   0  21   6    3.56    0.48
   0  21   6    2.70    0.37
   0  22   0   12.49    0.97
   0  22   0   11.94    0.93
   0  22   0   11.70    0.84
   0  22   0   12.53    0.96
   0  22  -1    0.37    0.24
   0  22   1    0.16    0.17
   0  22  -1    0.05    0.20
   0  22   1    0.31    0.21
   0  22   1    0.22    0.18
   0  22  -1    0.50    0.22
   0  22   1    0.10    0.20
   0  22   2    4.91    0.59
   0  22   2    6.62    0.62
   0  22  -2    5.99    0.64
   0  22   2    6.53    0.66
   0  22   2    5.81    0.64
   0  22  -2    5.81    0.64
   0  22   3   10.18    0.77
   0  22   3   10.99    0.85
   0  22   3   11.28    0.80
   0  22   3   11.67    0.85
   0  22   4    2.67    0.39
   0  22   4    2.01    0.35
   0  22   4    3.06    0.39
   1   0 -17    0.05    0.21
   1   0 -17    0.04    0.14
  -1   0  17    0.06    0.19
  -1   0  17    0.55    0.32
  -1   0  17    0.14    0.19
  -1   0  17    0.12    0.26
   1   0 -17    0.09    0.20
   1   0 -17    0.42    0.25
   1   0 -16    0.06    0.21
  -1   0  16   -0.09    0.28
  -1   0  16    0.21    0.27
  -1   0  16    0.48    0.40
   1   0 -16   -0.06    0.23
   1   0 -16    0.09    0.28
   1   0 -16    0.32    0.32
   1   0 -15    4.96    0.75
   1   0 -15    6.95    1.01
   1   0 -15    5.51    0.90
   1   0 -15    7.31    0.97
  -1   0  15    6.24    0.96
  -1   0  15    6.50    0.95
  -1   0  15    6.42    0.93
  -1   0  15    5.37    0.82
  -1   0  14    0.19    0.30
  -1   0  14    0.35    0.30
  -1   0  14    0.20    0.31
   1   0 -14    0.20    0.37
   1   0 -14    0.12    0.33
   1   0 -14    0.12    0.38
   1   0 -14    0.41    0.34
   1   0 -14    0.37    0.34
  -1   0  14    0.84    0.45
  -1   0  14    0.12    0.47
   1   0 -14   -0.11    0.31
  -1   0  13   59.70    3.07
   1   0 -13   67.04    3.18
  -1   0  13   63.94    3.48
  -1   0  13   69.40    3.62
  -1   0  13   65.19    3.35
  -1   0  13   65.55    3.25
  -1   0  13   63.86    3.35
   1   0 -13   68.69    3.64
   1   0 -13   62.02    2.91
   1   0 -13   61.85    3.01
   1   0 -13   61.41    3.03
   1   0 -13   61.16    2.70
  -1   0  13   65.32    3.13
   1   0 -13   63.10    3.28
   1   0 -13   64.63    2.82
  -1   0  12    0.19    0.25
  -1   0  12   -0.11    0.38
  -1   0  12    0.76    0.47
   1   0 -12    0.21    0.36
   1   0 -12    0.07    0.26
   1   0 -12   -0.08    0.24
   1   0 -12    0.48    0.32
   1   0 -12    0.09    0.24
  -1   0  12    0.10    0.31
   1   0 -12   -0.09    0.27
  -1   0  12    0.24    0.40
  -1   0  12    0.24    0.38
   1   0 -12    0.22    0.26
   1   0 -12    0.13    0.24
  -1   0  11  669.16   17.33
   1   0 -11  661.09   18.29
   1   0 -11  707.71   17.26
  -1   0  11  678.84   17.69
  -1   0  11  658.25   17.38
   1   0 -11  670.82   17.55
  -1   0  11  653.14   17.94
  -1   0  11  672.50   18.03
   1   0 -11  650.67   17.56
  -1   0  11  635.75   17.47
   1   0 -11  666.65   17.16
   1   0 -11  673.89   17.03
   1   0 -11  698.32   17.04
  -1   0  11  644.35   17.51
   1   0 -11  673.05   17.28
   1   0 -11  667.22   16.69
   1   0 -11  693.88   16.89
  -1   0  10    0.09    0.29
  -1   0  10    0.08    0.23
  -1   0  10   -0.09    0.25
  -1   0  10   -0.08    0.17
   1   0 -10   -0.06    0.19
   1   0 -10   -0.07    0.24
  -1   0  10    0.07    0.17
   1   0 -10    0.70    0.36
   1   0  -9   92.56    3.65
  -1   0   9   89.89    3.63
  -1   0   9  103.03    3.65
  -1   0   9   88.53    3.55
  -1   0   9   96.28    3.57
   1   0  -9   92.17    4.01
   1   0  -9   90.59    3.41
   1   0  -9   98.46    3.32
  -1   0   9   91.45    3.37
  -1   0   9   92.99    3.32
   1   0  -8    0.26    0.20
  -1   0   8    0.35    0.23
  -1   0   8    0.40    0.23
  -1   0   8    0.13    0.24
  -1   0   8    0.43    0.25
   1   0  -8    0.17    0.28
  -1   0   8    0.59    0.28
  -1   0   8    0.43    0.22
  -1   0   8    0.10    0.17
   1   0  -8    0.44    0.23
   1   0  -8    0.27    0.19
   1   0  -7  867.83   21.54
  -1   0   7  876.13   21.43
  -1   0   7  862.79   21.44
  -1   0   7  865.00   21.22
   1   0  -6    0.66    0.21
  -1   0   6    0.47    0.27
  -1   0   6    0.94    0.30
  -1   0   6    0.41    0.19
  -1   0   6    0.82    0.24
  -1   0   6    0.57    0.22
  -1   0   5 2629.43   62.65
  -1   0   5 2768.36   62.67
   1   0  -5 2712.87   62.55
  -1   0   4    2.55    0.32
  -1   0   4    2.48    0.33
  -1   0   4    2.59    0.30
   1   0  -4    1.87    0.35
   1   0  -4    2.08    0.28
  -1   0   4    2.31    0.30
  -1   0   3 9591.74  220.39
   1   0  -3 9999.00  220.42
  -1   0   3 9702.83  220.47
  -1   0   2    0.47    0.16
   1   0  -2    0.36    0.12
  -1   0   1  962.15   22.43
   1   0  -1  984.65   22.39
  -1   0   0    0.39    0.14
   1   0   0    0.10    0.10
  -1   0  -1  340.25    8.12
   1   0   1  335.37    7.93
  -1   0  -1  332.82    7.95
   1   0   1  334.30    8.08
   1   0   1  358.30    8.13
  -1   0  -2    0.17    0.12
   1   0   2    0.11    0.11
  -1   0  -2    0.13    0.08
  -1   0  -2    0.24    0.13
  -1   0  -3  587.57   13.95
  -1   0  -3  602.28   14.02
   1   0   3  601.48   14.07
  -1   0  -3  583.34   13.93
  -1   0  -3  602.13   13.82
   1   0   3  581.36   14.08
   1   0   3  606.98   13.96
  -1   0  -4    0.04    0.08
   1   0   4    0.31    0.15
   1   0   4    0.24    0.15
   1   0   4   -0.03    0.13
   1   0   5 2077.83   46.19
  -1   0  -5 2127.20   45.98
  -1   0  -5 1920.05   46.03
   1   0   5 1894.63   46.12
   1   0   5 2025.93   46.26
   1   0   6    0.74    0.24
  -1   0  -6    0.81    0.21
  -1   0  -6    0.43    0.20
   1   0   6    0.60    0.20
   1   0   7    0.87    0.26
   1   0   7    1.33    0.33
   1   0   7    0.77    0.26
   1   0   7    1.23    0.30
  -1   0  -7    0.63    0.19
  -1   0  -7    1.06    0.33
   1   0   7    0.59    0.22
   1   0   8    0.28    0.24
   1   0   8    0.46    0.21
   1   0   8    0.05    0.16
   1   0   8    0.28    0.21
   1   0   8    0.34    0.24
   1   0   8    0.04    0.15
  -1   0  -8    0.36    0.18
  -1   0  -8    0.24    0.24
   1   0   9   50.72    2.16
   1   0   9   46.95    2.21
   1   0   9   49.37    2.16
   1   0   9   43.38    1.96
  -1   0  -9   42.64    1.96
   1   0   9   43.15    2.12
   1   0   9   43.31    1.98
   1   0   9   47.90    2.23
   1   0  10    0.07    0.17
   1   0  10    0.14    0.18
   1   0  10    0.34    0.19
   1   0  10    0.98    0.39
   1   0  10    0.22    0.22
  -1   0 -10    0.09    0.25
  -1   0 -10    0.12    0.19
   1   0  10    0.08    0.23
  -1   0 -11   11.71    1.02
   1   0  11   12.11    1.17
  -1   0 -11   10.97    1.24
   1   0  11   12.35    1.23
   1   0  11   12.74    1.16
  -1   0 -11   11.93    1.28
  -1   0 -11   12.41    1.18
   1   0  11   12.72    1.23
   1   0  11   14.53    1.34
  -1   0 -11   11.14    1.23
  -1   0 -11   13.91    1.25
  -1   0 -11   10.56    1.09
   1   0  12    0.11    0.34
  -1   0 -12    0.17    0.26
  -1   0 -12    0.11    0.28
  -1   0 -12    0.36    0.28
  -1   0 -12    0.32    0.35
  -1   0 -12    0.30    0.32
  -1   0 -12    0.18    0.27
   1   0  12    0.52    0.38
  -1   0 -12    0.18    0.24
   1   0  12   -0.09    0.34
   1   0  12    0.30    0.34
  -1   0 -13  100.01    4.28
   1   0  13  102.83    4.11
  -1   0 -13  107.12    4.38
   1   0  13  113.88    4.53
  -1   0 -13   99.77    4.05
   1   0  13  103.30    4.48
  -1   0 -13  105.25    4.16
  -1   0 -13   96.64    4.04
  -1   0 -13  111.47    4.56
   1   0  13  108.77    4.44
   1   0  14    0.30    0.35
   1   0  14    0.29    0.36
  -1   0 -14    0.31    0.32
  -1   0 -14    0.61    0.38
  -1   0 -14    0.10    0.32
  -1   0 -14    0.17    0.29
  -1   0 -14    0.30    0.32
   1   0  14    0.11    0.31
  -1   0 -14    0.25    0.28
   1   0  14    0.21    0.36
   1   0  14    0.52    0.33
   1   0  15    1.29    0.48
  -1   0 -15    1.81    0.56
  -1   0 -15    1.80    0.56
  -1   0 -15    1.72    0.57
  -1   0 -15    1.12    0.42
  -1   0 -15    1.06    0.41
   1   0  15    1.36    0.47
   1   0  15    1.41    0.50
   1   0  16    0.08    0.27
  -1   0 -16    0.07    0.26
   1   0  16    0.15    0.25
  -1   0 -16    0.17    0.29
  -1   0 -16    0.08    0.26
  -1   0 -16    0.14    0.23
   1   0  16    0.07    0.28
   1   0  16    0.16    0.28
  -1   0 -17   63.73    2.43
   1   0  17   62.70    2.47
  -1   0 -17   64.13    2.58
  -1   0 -17   67.23    2.62
   1   0  17   62.00    2.55
   1   0  17   58.17    2.21
  -1   1  17    2.98    0.45
  -1   1  17    2.93    0.52
  -1  -1  17    2.53    0.42
  -1  -1  17    3.29    0.54
   1  -1 -17    2.62    0.51
   1  -1 -17    2.89    0.43
   1   1 -17    3.17    0.49
   1  -1 -17    2.63    0.37
   1   1 -17    2.76    0.41
   1  -1 -17    2.65    0.44
   1   1 -17    3.12    0.49
   1  -1 -17    2.42    0.44
  -1   1  17    3.14    0.53
  -1  -1  17    2.78    0.49
  -1   1  17    2.03    0.48
  -1  -1  17    3.32    0.59
   1   1 -16    4.30    0.65
   1   1 -16    3.72    0.62
  -1   1  16    3.16    0.65
  -1  -1  16    3.32    0.67
  -1   1  16    4.55    0.79
  -1   1  16    4.49    0.66
   1   1 -16    2.99    0.62
   1   1 -16    5.62    0.80
   1  -1 -16    5.34    0.78
   1  -1 -16    3.75    0.59
  -1  -1  16    3.88    0.69
  -1   1  16    4.68    0.76
  -1   1  16    4.24    0.67
   1  -1 -16    4.25    0.66
  -1   1  15   24.96    2.00
   1   1 -15   25.61    1.91
   1  -1 -15   22.75    1.86
   1   1 -15   24.62    1.92
   1  -1 -15   23.10    1.75
   1   1 -15   23.33    1.83
   1  -1 -15   22.03    1.81
   1   1 -15   20.53    1.65
   1  -1 -15   23.35    1.67
  -1   1  15   25.15    1.92
  -1  -1  15   24.85    1.89
  -1  -1  15   25.15    1.88
   1  -1 -15   21.88    1.56
   1   1 -15   22.86    1.54
  -1   1  15   24.31    1.75
  -1  -1  15   24.70    1.83
  -1  -1  15   22.54    1.63
  -1  -1  14   49.32    2.79
  -1   1  14   49.38    2.61
   1   1 -14   47.91    2.62
   1  -1 -14   53.27    2.77
  -1  -1  14   47.64    2.60
  -1   1  14   48.86    2.62
   1  -1 -14   56.98    2.96
   1   1 -14   48.37    2.85
   1  -1 -14   49.66    2.99
   1   1 -14   49.49    2.99
  -1  -1  14   47.67    2.79
  -1  -1  14   45.99    2.60
  -1   1  14   52.86    2.85
  -1   1  14   53.15    2.89
   1   1 -14   50.51    2.78
   1  -1 -14   51.03    3.09
   1   1 -14   45.57    2.86
   1   1 -14   44.21    2.25
  -1   1  14   58.05    3.16
  -1  -1  14   49.51    2.93
  -1  -1  14   52.10    3.01
  -1   1  14   52.51    3.01
   1  -1 -14   51.57    2.47
   1   1 -14   44.17    2.40
   1  -1 -14   53.35    2.63
  -1  -1  13   12.86    1.39
  -1   1  13   13.92    1.48
  -1  -1  13   12.69    1.31
   1  -1 -13   14.03    1.37
  -1   1  13   13.27    1.35
   1   1 -13   15.03    1.39
   1   1 -13   15.07    1.35
   1   1 -13   15.72    1.32
   1  -1 -13   13.96    1.29
   1  -1 -13   13.06    1.27
   1   1 -13   13.42    1.32
   1  -1 -13   13.57    1.28
   1  -1 -13   15.25    1.35
  -1  -1  13   14.33    1.37
  -1  -1  13   14.75    1.52
  -1   1  13   14.47    1.44
  -1   1  13   17.15    1.60
  -1  -1  13   15.07    1.42
   1  -1 -13   13.15    1.55
   1   1 -13   12.76    1.50
   1   1 -13   13.32    1.15
  -1   1  13   15.20    1.59
  -1  -1  13   16.87    1.69
  -1   1  13   15.49    1.60
  -1  -1  13   17.83    1.70
   1  -1 -13   13.09    1.18
   1   1 -13   14.33    1.46
   1  -1 -13   13.81    1.42
  -1  -1  12   71.09    3.41
  -1   1  12   67.66    3.46
   1  -1 -12   68.71    3.38
   1   1 -12   70.23    3.51
   1   1 -12   71.92    3.71
   1  -1 -12   62.50    3.04
   1   1 -12   70.01    3.23
  -1   1  12   67.93    3.31
  -1  -1  12   64.42    3.25
   1  -1 -12   66.44    3.19
   1  -1 -12   65.66    3.12
   1   1 -12   70.78    3.26
   1   1 -12   78.16    3.17
   1  -1 -12   68.77    3.08
   1   1 -12   67.37    3.07
   1  -1 -12   64.94    3.02
  -1  -1  12   69.43    3.26
   1  -1 -12   66.60    3.77
  -1   1  12   68.25    3.18
  -1  -1  12   75.42    3.58
  -1   1  12   66.73    3.40
   1   1 -12   73.63    3.76
  -1  -1  12   70.66    3.65
  -1  -1  12   68.82    3.62
  -1   1  12   61.56    3.45
  -1   1  12   70.98    3.64
   1   1 -12   67.56    2.88
   1  -1 -12   71.32    3.41
   1   1 -12   73.67    3.48
   1   1 -12   71.83    2.94
   1  -1 -12   68.47    2.96
   1  -1 -11   33.81    2.02
   1   1 -11   33.97    1.93
   1  -1 -11   37.68    2.06
   1   1 -11   35.87    2.03
   1  -1 -11   39.24    2.08
   1   1 -11   33.98    1.94
   1   1 -11   36.93    2.15
  -1  -1  11   34.25    2.22
  -1   1  11   34.56    2.22
   1  -1 -11   38.27    2.20
  -1   1  11   34.25    2.10
  -1  -1  11   33.91    2.12
   1  -1 -11   39.16    2.66
   1  -1 -11   38.79    2.14
   1   1 -11   32.11    1.99
   1  -1 -11   35.71    2.06
  -1   1  11   38.71    2.37
  -1   1  11   36.73    2.29
  -1  -1  11   35.90    2.30
  -1  -1  11   36.96    2.18
   1  -1 -11   37.23    2.27
   1   1 -11   34.85    2.25
   1   1 -11   37.28    1.90
   1  -1 -11   38.52    2.00
   1  -1 -11   35.34    1.82
   1   1 -11   38.00    1.93
   1  -1 -11   37.07    2.26
   1   1 -11   34.44    2.27
  -1   1  11   34.74    2.24
  -1  -1  11   36.64    2.24
  -1   1  11   41.27    2.58
  -1  -1  11   39.18    2.52
  -1   1  11   36.26    2.43
   1  -1 -10    3.21    0.55
  -1   1  10    4.58    0.67
  -1  -1  10    4.56    0.64
   1  -1 -10    3.92    0.80
  -1   1  10    2.99    0.58
  -1  -1  10    3.51    0.62
   1   1 -10    4.25    0.77
   1  -1 -10    2.89    0.59
  -1   1  10    3.86    0.70
  -1  -1  10    5.01    0.75
   1  -1 -10    3.77    0.62
   1  -1 -10    4.44    0.64
   1  -1 -10    3.58    0.59
   1   1 -10    3.43    0.56
   1   1 -10    3.54    0.61
  -1  -1  10    5.39    0.67
  -1   1  10    4.49    0.77
  -1  -1  10    4.58    0.69
  -1  -1  10    2.86    0.60
  -1   1  10    3.45    0.64
  -1   1   9   67.62    2.88
  -1  -1   9   69.01    2.79
  -1   1   9   61.43    2.86
  -1  -1   9   66.35    2.82
   1   1  -9   67.99    3.28
  -1   1   9   65.78    2.76
   1  -1  -9   64.75    3.23
   1   1  -9   60.98    2.85
   1  -1  -9   60.27    2.77
   1   1  -9   70.76    2.62
   1  -1  -9   64.02    2.54
   1   1  -9   61.99    2.68
   1  -1  -9   59.51    2.60
  -1  -1   9   62.63    2.62
  -1   1   9   62.24    2.84
  -1  -1   9   62.57    2.78
  -1   1   9   62.20    2.61
  -1  -1   9   66.75    2.65
  -1  -1   9   61.53    2.56
  -1   1   8   46.77    2.25
  -1  -1   8   41.50    2.01
  -1   1   8   47.44    2.19
  -1   1   8   54.99    2.04
  -1   1   8   48.07    2.16
   1  -1  -8   47.25    2.53
   1   1  -8   45.19    2.47
   1   1  -8   44.20    2.21
   1  -1  -8   48.48    2.23
   1  -1  -8   53.13    2.02
   1  -1  -8   51.94    2.18
   1   1  -8   47.06    1.94
   1   1  -8   43.85    2.04
  -1  -1   8   43.74    2.20
  -1   1   8   51.45    2.30
  -1  -1   8   43.59    1.97
  -1  -1   8   47.60    2.18
  -1  -1   8   45.66    1.82
  -1  -1   8   44.08    1.96
  -1   1   8   47.97    2.07
  -1   1   7   80.47    2.83
   1   1  -7   78.63    2.94
  -1  -1   7   75.59    2.87
  -1   1   7   72.42    2.45
   1  -1  -7   79.53    2.98
  -1  -1   7   77.83    2.75
  -1   1   7   79.58    2.88
   1  -1  -7   75.95    3.06
  -1   1   7   80.80    2.63
  -1   1   6  389.92    9.20
  -1  -1   6  384.47    9.71
  -1   1   6  368.45    9.81
   1  -1  -6  395.63   10.08
  -1   1   6  387.48    9.82
   1   1  -6  386.27    9.55
   1   1  -6  367.52    9.73
   1  -1  -6  397.94    9.58
  -1  -1   6  372.65    9.67
  -1   1   6  401.36    9.74
  -1   1   6  391.99    9.46
  -1  -1   6  384.99    9.91
   1  -1  -6  390.65    9.90
  -1   1   6  395.31    9.62
   1  -1  -6  392.64   10.22
  -1   1   5  322.85    7.94
   1  -1  -5  335.73    8.26
  -1  -1   5  319.97    8.17
   1  -1  -5  301.08    7.85
   1  -1  -5  306.12    8.33
   1   1  -5  311.32    8.05
  -1  -1   5  304.82    7.97
  -1   1   5  327.94    8.03
  -1  -1   5  332.78    8.15
  -1   1   5  328.06    7.83
  -1   1   4  862.65   19.46
  -1  -1   4  761.60   19.52
   1  -1  -4  921.04   19.80
   1   1  -4  763.88   19.35
   1  -1  -4  856.93   19.39
  -1  -1   4  757.29   19.48
   1  -1  -4  937.76   19.92
   1   1  -4  802.95   19.48
  -1   1   4  907.90   19.36
  -1  -1   4  784.26   19.45
  -1   1   4  857.13   19.50
   1  -1  -3  444.78   10.76
  -1   1   3  486.97   11.07
  -1  -1   3  471.19   11.08
  -1  -1   3  479.13   11.05
   1  -1  -3  469.54   11.27
  -1   1   3  452.77   10.91
  -1  -1   3  461.12   11.08
  -1  -1   3  478.11   11.03
   1   1  -3  450.81   10.98
  -1   1   2  473.96   10.73
  -1  -1   2  445.33   10.75
  -1  -1   2  447.82   10.72
   1  -1  -2  456.76   10.70
   1   1  -2  423.29   10.64
   1  -1  -2  479.20   10.96
  -1  -1   1   47.27    1.51
  -1   1   1   45.82    1.46
  -1  -1   1   46.83    1.53
   1   1  -1   50.34    1.52
   1  -1  -1   46.33    1.60
   1   1   0  708.21   17.07
   1  -1   0  725.43   16.98
  -1  -1   0  753.22   17.13
   1  -1   0  719.07   17.11
   1  -1   0  740.57   17.03
  -1  -1   0  718.03   17.06
  -1   1  -1  962.55   22.74
   1  -1   1  998.34   22.74
   1   1   1 1047.53   22.87
  -1  -1  -1 1021.07   22.71
  -1  -1  -1  923.14   22.84
   1  -1   1  992.87   22.86
  -1   1  -2 1455.22   32.88
  -1  -1  -2 1366.97   32.63
  -1  -1  -2 1500.65   32.71
  -1   1  -2 1426.99   32.92
  -1  -1  -2 1454.08   32.92
   1   1   2 1486.38   33.02
   1  -1   2 1439.05   33.01
  -1  -1  -2 1471.07   33.03
   1  -1   2 1482.95   33.03
  -1   1  -2 1430.63   32.88
   1   1   2 1397.59   32.85
   1  -1   2 1449.08   32.99
   1  -1   3  103.33    3.04
   1   1   3  110.47    2.85
  -1   1  -3  110.16    2.89
  -1  -1  -3  108.31    2.68
  -1  -1  -3  105.11    2.59
  -1  -1  -3  107.06    2.90
  -1   1  -3  103.45    2.89
  -1   1  -3  106.76    2.89
  -1  -1  -3  101.88    2.97
   1  -1   3  106.43    3.02
   1   1   3  107.69    3.02
   1  -1   3  106.75    3.04
  -1   1  -3  104.47    2.91
   1   1   4   49.86    1.60
   1  -1   4   56.03    1.89
   1   1   4   48.33    1.76
   1  -1   4   54.94    1.82
  -1  -1  -4   48.78    1.67
  -1   1  -4   50.27    1.68
   1   1   4   50.75    1.74
  -1   1  -4   50.13    1.67
  -1  -1  -4   51.56    1.52
   1  -1   4   54.20    1.82
  -1  -1  -5   25.87    1.02
  -1   1  -5   26.26    1.14
   1  -1   5   25.94    1.21
   1   1   5   28.60    1.21
  -1   1  -5   24.22    1.11
  -1  -1  -5   27.18    1.15
   1  -1   5   27.26    1.22
   1   1   5   28.55    1.24
   1   1   5   28.07    1.07
   1  -1   5   25.18    1.27
   1   1   5   27.14    1.25
  -1   1  -6  204.25    5.81
  -1  -1  -6  240.76    5.75
  -1  -1  -6  224.91    6.10
   1  -1   6  213.18    5.91
  -1   1  -6  210.56    6.04
   1  -1   6  207.97    5.95
   1   1   6  227.86    5.94
   1   1   6  235.62    6.05
   1   1   6  237.32    6.07
   1   1   7   61.68    2.35
  -1   1  -7   53.43    2.15
  -1  -1  -7   62.82    2.13
  -1  -1  -7   62.59    2.64
   1  -1   7   63.25    2.37
   1   1   7   62.12    2.26
   1   1   7   61.22    2.22
   1  -1   7   64.92    2.25
   1   1   7   62.77    2.38
   1  -1   7   62.30    2.40
   1   1   7   60.67    2.25
   1  -1   7   60.55    2.26
   1   1   7   61.42    2.36
   1  -1   8   17.40    1.20
   1   1   8   15.43    1.09
   1  -1   8   16.00    1.14
   1   1   8   16.16    1.14
   1   1   8   18.32    1.20
   1   1   8   15.68    1.04
   1  -1   8   13.74    0.98
   1   1   8   17.66    1.08
  -1   1  -8   15.46    1.15
  -1  -1  -8   18.24    1.22
  -1  -1  -8   16.71    1.33
  -1  -1  -8   17.28    1.37
   1   1   8   14.54    1.00
   1  -1   8   16.62    1.04
   1   1   8   16.02    1.03
  -1   1  -8   15.12    1.03
   1   1   8   15.64    1.03
   1  -1   9  208.39    6.22
   1   1   9  217.73    6.27
  -1   1  -9  205.57    6.03
   1   1   9  196.46    6.14
   1  -1   9  208.98    6.25
   1  -1   9  205.81    5.93
   1   1   9  199.74    5.88
   1   1   9  206.87    6.01
   1  -1   9  205.52    5.88
   1   1   9  205.21    6.10
   1  -1   9  209.31    6.24
  -1  -1  -9  196.43    6.41
  -1   1  -9  206.84    5.97
   1  -1   9  207.73    5.87
  -1  -1  -9  207.31    5.83
   1  -1   9  213.49    6.15
  -1   1 -10   28.07    1.58
  -1  -1 -10   24.71    1.42
  -1  -1 -10   25.04    1.78
   1  -1  10   25.12    1.61
   1  -1  10   27.64    1.50
   1   1  10   26.00    1.59
   1  -1  10   26.13    1.68
   1   1  10   27.23    1.76
   1   1  10   25.25    1.66
   1   1  10   24.88    1.58
   1  -1  10   24.59    1.62
  -1  -1 -10   25.57    1.77
  -1   1 -10   24.35    1.76
  -1  -1 -10   27.67    1.83
   1  -1  10   25.79    1.59
   1   1  10   24.43    1.64
   1  -1  10   27.46    1.72
  -1  -1 -11   69.98    3.33
   1  -1  11   70.13    3.11
  -1  -1 -11   70.12    3.37
  -1   1 -11   64.63    3.25
  -1   1 -11   69.73    2.88
   1  -1  11   72.46    3.28
   1   1  11   66.74    3.17
   1   1  11   68.86    3.15
   1  -1  11   73.28    3.20
   1  -1  11   69.40    3.15
   1   1  11   64.90    3.17
  -1  -1 -11   69.27    3.02
   1   1  11   70.05    3.39
  -1   1 -11   67.29    3.08
  -1   1 -11   76.62    3.27
  -1  -1 -11   66.48    2.98
  -1  -1 -11   69.58    3.21
  -1   1 -11   74.46    3.44
  -1  -1 -11   65.12    3.28
  -1   1 -11   73.53    3.14
  -1  -1 -11   67.45    3.13
  -1   1 -12   16.17    1.46
  -1  -1 -12   15.97    1.52
   1  -1  12   13.21    1.27
  -1   1 -12   15.02    1.35
   1   1  12   15.28    1.54
  -1  -1 -12   13.70    1.27
   1   1  12   16.55    1.47
   1   1  12   14.85    1.43
   1  -1  12   14.26    1.39
   1  -1  12   14.13    1.36
  -1   1 -12   15.04    1.47
  -1  -1 -12   16.25    1.54
   1  -1  12   12.31    1.23
   1   1  12   13.91    1.25
   1  -1  12   15.37    1.38
   1   1  12   14.07    1.40
  -1   1 -12   18.44    1.76
  -1   1 -12   14.24    1.33
  -1  -1 -12   16.39    1.37
  -1  -1 -12   17.95    1.62
  -1  -1 -12   15.64    1.39
  -1   1 -12   16.00    1.52
  -1   1 -12   15.91    1.47
  -1   1 -12   15.62    1.34
  -1  -1 -12   14.89    1.38
  -1  -1 -13   60.47    2.92
  -1   1 -13   64.47    3.09
  -1   1 -13   58.97    3.03
  -1  -1 -13   66.77    3.28
   1   1  13   64.37    3.35
  -1   1 -13   68.64    3.13
   1  -1  13   61.18    3.30
  -1  -1 -13   68.28    3.02
  -1   1 -13   58.83    3.14
  -1  -1 -13   67.11    3.36
   1   1  13   63.08    3.19
   1  -1  13   67.89    3.27
   1   1  13   60.47    3.21
   1   1  13   61.87    3.13
  -1  -1 -13   56.39    2.99
  -1   1 -13   55.61    3.14
  -1   1 -13   64.04    3.24
  -1  -1 -13   62.93    3.13
  -1  -1 -13   60.24    3.02
   1  -1  13   65.48    3.09
  -1  -1 -14   58.14    3.04
  -1   1 -14   54.01    2.92
  -1   1 -14   55.51    2.81
  -1  -1 -14   52.92    2.83
  -1   1 -14   57.01    2.96
  -1  -1 -14   58.74    3.29
  -1   1 -14   59.40    3.27
  -1   1 -14   56.88    2.88
  -1  -1 -14   54.79    2.93
   1  -1  14   55.67    3.06
  -1   1 -14   58.18    2.82
   1   1  14   60.33    3.14
  -1  -1 -14   53.22    2.74
   1  -1  14   58.32    2.86
   1  -1  14   55.13    2.99
   1   1  14   56.13    2.99
   1  -1  14   55.03    2.85
   1  -1  14   55.47    2.95
   1   1  14   57.44    3.00
   1  -1  15   69.50    3.24
   1   1  15   70.94    3.24
   1   1  15   69.02    3.30
   1  -1  15   69.38    3.26
  -1  -1 -15   68.65    3.14
  -1   1 -15   70.27    3.22
   1   1  15   68.60    3.06
  -1   1 -15   76.34    3.30
  -1  -1 -15   66.63    3.19
  -1   1 -15   72.43    3.50
  -1  -1 -15   74.10    3.34
  -1  -1 -15   65.40    3.38
  -1   1 -15   77.51    3.43
   1   1  15   61.42    3.15
   1  -1  15   69.25    3.29
  -1  -1 -15   73.53    3.26
   1  -1  16    3.84    0.67
   1   1  16    1.86    0.49
  -1   1 -16    4.04    0.68
  -1  -1 -16    1.71    0.49
  -1   1 -16    2.46    0.58
  -1  -1 -16    2.16    0.53
  -1   1 -16    3.16    0.56
  -1  -1 -16    2.15    0.51
   1  -1  16    4.09    0.62
   1  -1  16    4.39    0.68
   1   1  16    2.09    0.50
  -1   1 -16    2.83    0.58
  -1  -1 -16    1.64    0.42
   1   1  16    2.20    0.55
   1   1  16    1.71    0.45
   1  -1  16    2.34    0.52
  -1  -1 -16    3.01    0.57
   1   1  16    2.54    0.55
   1  -1  16    3.53    0.63
  -1   1 -16    3.19    0.52
  -1   1 -17   29.16    1.52
  -1  -1 -17   26.20    1.40
  -1  -1 -17   29.07    1.47
  -1   1 -17   23.74    1.18
  -1  -1 -17   29.66    1.61
  -1   1 -17   31.28    1.65
  -1  -1 -17   32.00    1.66
   1   1  17   26.24    1.55
   1  -1  17   28.34    1.37
   1  -1  17   32.64    1.68
   1  -1  17   32.06    1.63
   1   1  17   29.48    1.52
   1  -1  17   30.62    1.58
   1  -2 -17    2.91    0.49
   1   2 -17    3.63    0.52
   1  -2 -17    4.15    0.54
   1  -2 -17    3.11    0.47
   1   2 -17    3.86    0.49
  -1  -2  17    3.38    0.58
  -1  -2  17    2.88    0.50
  -1   2  17    2.83    0.49
  -1   2  17    2.78    0.53
   1  -2 -17    2.89    0.41
   1   2 -17    3.67    0.51
  -1  -2  17    2.60    0.49
  -1   2  17    3.10    0.47
  -1  -2  17    2.51    0.40
   1   2 -16    7.65    0.84
  -1   2  16    9.24    0.95
  -1  -2  16    8.11    0.94
  -1  -2  16    7.01    0.89
  -1   2  16    7.64    0.94
  -1   2  16    5.30    0.74
   1   2 -16    7.54    0.85
  -1   2  16    5.54    0.81
  -1   2  16    8.49    1.05
   1  -2 -16    6.58    0.77
   1  -2 -16    7.18    0.71
   1   2 -16    7.12    0.92
   1  -2 -16    7.23    0.91
   1  -2 -16    7.63    0.85
   1   2 -16    9.08    1.01
   1  -2 -15    1.96    0.49
   1   2 -15    1.30    0.46
   1  -2 -15    2.30    0.60
   1   2 -15    1.32    0.49
   1  -2 -15    1.59    0.51
  -1   2  15    1.69    0.50
  -1   2  15    2.55    0.68
   1   2 -15    1.62    0.51
   1  -2 -15    2.65    0.56
   1   2 -15    1.48    0.50
   1  -2 -15    1.50    0.51
  -1  -2  15    0.98    0.39
  -1  -2  15    1.18    0.45
  -1   2  15    1.69    0.50
  -1  -2  15    1.14    0.51
  -1   2  15    1.89    0.59
  -1  -2  15    1.78    0.57
   1  -2 -14   32.66    2.09
  -1   2  14   26.96    1.90
  -1  -2  14   31.27    2.12
  -1  -2  14   32.07    2.07
   1  -2 -14   29.42    1.89
   1   2 -14   29.22    1.81
   1  -2 -14   27.36    1.85
   1   2 -14   31.63    2.14
   1   2 -14   27.54    2.22
   1  -2 -14   30.54    2.09
   1   2 -14   33.08    2.30
  -1   2  14   33.46    2.25
  -1  -2  14   29.61    1.95
  -1  -2  14   31.97    2.24
  -1   2  14   34.05    2.23
   1  -2 -14   29.01    1.82
  -1  -2  14   34.52    2.38
  -1   2  14   32.97    2.34
  -1  -2  14   31.75    2.25
   1   2 -14   27.61    1.73
   1   2 -14   28.87    2.19
   1  -2 -14   27.27    2.22
  -1   2  13   15.17    1.63
  -1  -2  13   17.33    1.70
  -1  -2  13   16.89    1.69
  -1   2  13   14.50    1.55
   1  -2 -13   15.54    1.38
  -1  -2  13   15.80    1.50
   1  -2 -13   15.99    1.47
   1   2 -13   15.79    1.42
  -1   2  13   17.62    1.54
  -1  -2  13   16.94    1.48
   1  -2 -13   14.01    1.31
   1   2 -13   17.46    1.38
   1   2 -13   15.15    1.42
   1  -2 -13   18.34    1.49
   1   2 -13   16.37    1.41
   1  -2 -13   15.61    1.37
  -1  -2  13   13.68    1.39
  -1   2  13   15.67    1.41
   1  -2 -13   16.24    1.34
   1   2 -13   15.87    1.29
   1   2 -13   16.06    1.67
   1   2 -13   18.59    1.65
  -1  -2  13   19.76    1.57
  -1   2  13   15.28    1.52
  -1  -2  13   17.60    1.66
  -1   2  13   14.05    1.47
  -1   2  12   33.56    2.31
  -1  -2  12   34.94    2.30
   1   2 -12   36.16    2.25
   1   2 -12   39.46    2.12
   1  -2 -12   39.26    2.19
   1   2 -12   39.67    2.20
   1  -2 -12   38.21    2.17
   1   2 -12   35.19    2.42
   1   2 -12   36.45    2.54
   1  -2 -12   38.63    2.38
   1  -2 -12   34.26    2.11
   1   2 -12   33.36    2.16
   1  -2 -12   36.77    2.27
  -1  -2  12   35.67    2.29
  -1   2  12   36.33    2.31
   1  -2 -12   39.36    2.74
   1  -2 -12   35.23    2.15
  -1   2  12   36.46    2.37
  -1  -2  12   39.59    2.49
  -1   2  12   37.14    2.42
  -1   2  12   37.39    2.56
  -1   2  12   36.30    2.52
  -1  -2  12   38.92    2.60
   1   2 -12   40.14    2.09
   1   2 -12   36.08    2.53
   1  -2 -12   40.15    2.44
   1   2 -12   36.02    2.36
   1  -2 -12   37.56    2.08
  -1   2  11  115.03    4.58
  -1  -2  11  107.39    4.34
   1   2 -11   99.68    4.17
   1  -2 -11  112.37    4.16
   1  -2 -11  114.79    4.15
   1   2 -11  117.69    4.06
   1   2 -11  117.80    4.16
   1  -2 -11  115.44    4.12
   1   2 -11  108.85    4.07
  -1  -2  11  108.44    4.43
   1  -2 -11  111.88    4.33
  -1   2  11  112.70    4.50
   1   2 -11  113.50    4.26
  -1  -2  11  112.42    4.37
  -1   2  11  113.79    4.23
   1  -2 -11  106.38    4.87
   1   2 -11  110.87    4.20
  -1   2  11  114.12    4.11
   1  -2 -11  109.01    4.18
   1   2 -11  114.31    4.66
   1   2 -11  102.70    4.63
   1  -2 -11  103.59    4.28
  -1  -2  11  118.30    4.20
   1   2 -11  110.61    4.79
   1  -2 -11  120.93    4.59
   1   2 -11  107.15    4.42
  -1   2  11  108.45    4.69
  -1   2  11  106.17    4.67
   1  -2 -11  113.89    4.19
   1   2 -11  121.85    4.07
  -1   2  11  109.44    4.47
  -1  -2  11  112.54    4.58
  -1  -2  11  111.54    4.28
  -1   2  11  109.41    4.50
   1  -2 -11  112.47    4.04
   1  -2 -10    2.45    0.49
   1  -2 -10    2.23    0.51
   1   2 -10    1.59    0.49
  -1   2  10    3.86    0.74
  -1   2  10    1.86    0.55
  -1  -2  10    1.18    0.36
  -1  -2  10    1.51    0.42
   1  -2 -10    1.27    0.38
   1  -2 -10    1.87    0.44
   1   2 -10    0.72    0.30
   1  -2 -10    1.56    0.42
   1  -2 -10    2.22    0.65
  -1  -2  10    2.04    0.50
  -1   2  10    1.20    0.37
  -1   2  10    2.20    0.52
  -1   2  10    1.63    0.47
  -1  -2  10    0.68    0.34
   1  -2 -10    3.06    0.57
  -1   2  10    1.47    0.48
  -1   2  10    1.63    0.49
  -1  -2  10    1.37    0.37
  -1  -2  10    0.82    0.37
   1  -2  -9   15.33    1.46
  -1   2   9   15.51    1.19
   1   2  -9   13.61    1.02
   1  -2  -9   15.41    1.07
   1  -2  -9   15.48    1.15
   1   2  -9   12.26    1.08
  -1  -2   9   13.47    1.14
  -1  -2   9   13.13    1.03
  -1   2   9   15.43    1.29
  -1   2   9   14.74    1.26
  -1   2   9   15.08    1.27
  -1  -2   9   13.09    1.08
  -1  -2   9   14.42    1.22
  -1   2   9   14.09    1.12
  -1  -2   9   12.95    1.03
   1   2  -9   12.50    1.19
   1  -2  -9   15.22    1.22
   1  -2  -8    0.27    0.29
  -1   2   8    0.17    0.20
  -1  -2   8   -0.05    0.21
  -1   2   8   -0.07    0.15
  -1   2   8    0.07    0.22
   1  -2  -8    0.14    0.21
   1  -2  -8    0.16    0.19
   1   2  -8    0.09    0.17
   1  -2  -8    0.06    0.16
   1  -2  -8   -0.05    0.16
   1   2  -8   -0.06    0.24
  -1  -2   8   -0.13    0.24
  -1   2   8    0.38    0.23
  -1  -2   8    0.05    0.16
   1  -2  -8    0.55    0.25
   1   2  -8    0.07    0.19
  -1   2   8    0.07    0.20
  -1  -2   8    0.94    0.28
  -1  -2   8    0.12    0.23
   1   2  -7   28.69    1.64
   1  -2  -7   31.88    1.80
  -1   2   7   29.33    1.35
  -1  -2   7   30.69    1.62
   1  -2  -7   33.39    1.65
   1  -2  -7   27.63    1.40
  -1   2   7   32.36    1.58
   1  -2  -7   29.92    1.67
  -1   2   7   34.72    1.71
  -1  -2   7   33.05    1.54
  -1   2   6    5.93    0.44
  -1   2   6    5.93    0.59
   1  -2  -6    4.32    0.57
  -1   2   6    5.26    0.59
  -1  -2   6    4.33    0.53
   1   2  -6    5.11    0.54
   1  -2  -6    5.26    0.48
   1   2  -6    4.36    0.44
   1  -2  -6    7.47    0.55
  -1   2   6    5.65    0.49
   1  -2  -6    5.62    0.69
  -1  -2   6    4.27    0.53
   1  -2  -6    5.82    0.62
  -1   2   6    5.63    0.57
  -1  -2   6    4.52    0.49
  -1   2   5  245.97    6.04
   1  -2  -5  241.76    6.66
  -1   2   5  236.32    6.48
  -1  -2   5  248.25    6.49
   1  -2  -5  241.01    6.57
   1   2  -5  249.54    6.39
   1  -2  -5  249.86    6.21
  -1  -2   5  259.64    6.55
  -1   2   5  228.25    6.16
   1  -2  -5  237.04    6.82
  -1  -2   5  257.48    6.36
  -1   2   5  235.56    6.32
   1   2  -4   47.09    1.73
  -1  -2   4   50.44    1.76
  -1   2   4   55.69    1.81
   1  -2  -4   52.02    1.60
  -1  -2   4   49.76    1.82
  -1   2   4   54.81    1.72
  -1  -2   4   46.58    1.79
   1  -2  -4   53.19    1.98
  -1   2   4   54.79    1.60
   1   2  -4   47.37    1.68
   1  -2  -4   50.93    1.68
   1  -2  -4   49.90    2.00
   1  -2  -3 3532.80   90.07
   1  -2  -3 3926.38   90.36
   1   2  -3 3813.93   90.25
   1   2  -3 4148.51   90.69
   1   2  -3 4105.34   90.33
   1  -2  -3 4289.83   90.72
  -1   2   3 4084.05   90.33
  -1  -2   3 4310.17   90.43
   1  -2  -3 4277.25   90.65
   1   2  -2  903.25   21.72
  -1  -2   2  915.49   21.56
   1  -2  -2  909.43   21.55
   1   2  -2  954.79   21.44
   1  -2  -2  919.92   21.75
  -1  -2   2  919.71   21.55
  -1   2   2  925.32   21.45
   1   2  -2  970.70   21.45
  -1  -2   1  270.58    6.77
  -1   2   1  264.88    6.58
   1   2  -1  289.72    6.74
  -1  -2   1  281.01    6.84
   1  -2  -1  275.41    6.85
   1  -2  -1  263.39    6.74
  -1  -2   1  281.79    6.75
  -1  -2   0  135.90    3.69
   1  -2   0  138.38    3.65
  -1  -2   0  137.63    3.66
   1  -2   0  141.54    3.69
  -1  -2   0  142.83    3.71
   1   2   0  135.37    3.60
   1  -2   0  142.85    3.48
  -1   2   0  137.34    3.66
   1   2   0  143.15    3.68
   1  -2   0  133.69    3.69
  -1   2   0  144.29    3.51
  -1   2  -1  411.20    9.27
   1  -2   1  401.99    9.46
  -1  -2  -1  420.85    9.55
   1  -2   1  414.59    9.41
  -1  -2  -1  392.14    9.45
   1  -2   1  405.66    9.50
   1   2   1  405.36    9.44
  -1  -2  -1  409.55    9.47
  -1  -2  -1  394.59    9.36
   1   2   1  377.22    8.98
   1  -2   1  424.59    9.29
   1   2   1  392.78    9.49
  -1   2  -1  397.98    9.45
  -1  -2  -2   20.52    0.92
  -1   2  -2   19.41    0.76
   1  -2   2   21.04    0.91
   1   2   2   21.40    0.91
  -1  -2  -2   21.90    0.87
  -1  -2  -2   22.11    0.87
   1  -2   2   19.95    0.89
  -1   2  -2   18.98    0.85
  -1  -2  -2   22.13    0.86
  -1   2  -2   20.65    0.83
  -1  -2  -3    1.96    0.25
  -1   2  -3    2.60    0.27
  -1  -2  -3    2.14    0.25
   1  -2   3    2.60    0.32
  -1  -2  -3    1.56    0.26
  -1   2  -3    3.02    0.27
   1   2   3    2.07    0.30
  -1   2  -3    3.22    0.32
   1  -2   3    2.69    0.34
  -1  -2  -3    2.20    0.24
  -1  -2  -4   84.17    2.76
  -1  -2  -4   79.25    2.31
  -1   2  -4   78.65    2.50
  -1  -2  -4   86.59    2.18
  -1  -2  -4   86.58    2.36
   1   2   4   88.52    2.60
  -1  -2  -4   87.85    2.66
   1  -2   4   83.54    2.60
  -1   2  -4   77.38    2.37
  -1   2  -4   82.44    2.45
  -1  -2  -4   84.95    2.46
   1  -2   4   81.50    2.64
   1   2   4   85.26    2.29
  -1  -2  -4   86.88    2.30
  -1  -2  -5   29.49    1.01
  -1   2  -5   26.08    1.21
   1  -2   5   28.29    1.30
   1  -2   5   29.84    1.38
   1   2   5   28.76    1.03
  -1  -2  -5   29.43    1.03
  -1  -2  -5   28.34    1.20
  -1   2  -5   25.91    1.16
  -1  -2  -5   27.61    1.34
   1  -2   5   26.64    1.25
   1   2   5   32.07    1.33
   1   2   5   29.35    1.27
   1  -2   6  217.54    5.59
   1  -2   6  198.23    5.43
   1   2   6  200.21    5.44
  -1  -2  -6  191.41    5.04
  -1   2  -6  204.05    5.46
   1   2   6  199.86    5.46
  -1  -2  -6  206.87    5.70
   1  -2   6  210.75    5.68
   1   2   6  186.68    4.96
   1   2   6  194.06    5.33
   1  -2   7  324.04    8.81
   1   2   7  334.91    8.82
   1   2   7  347.88    9.00
   1   2   7  352.20    8.95
  -1   2  -7  349.41    8.95
   1  -2   7  353.83    8.90
   1   2   7  351.90    9.00
   1  -2   7  372.52    9.26
   1  -2   7  344.56    8.80
   1   2   7  338.77    8.80
  -1  -2  -7  345.48    9.12
  -1  -2  -7  347.19    9.46
   1   2   7  338.59    8.74
  -1   2  -7  338.52    8.76
  -1  -2  -8  212.94    6.66
   1   2   8  212.82    6.19
   1  -2   8  217.40    6.22
   1   2   8  214.06    6.00
   1   2   8  222.33    6.00
   1  -2   8  206.38    5.94
   1   2   8  218.33    6.24
  -1  -2  -8  226.61    6.74
  -1  -2  -8  218.68    6.35
  -1   2  -8  207.05    6.00
   1  -2   8  207.24    5.87
   1   2   8  217.15    6.09
  -1  -2  -8  202.07    6.27
   1  -2   8  216.59    6.21
  -1  -2  -9   43.95    2.40
  -1  -2  -9   46.92    2.59
  -1   2  -9   47.06    2.14
   1  -2   9   44.27    1.95
   1   2   9   47.18    2.25
   1  -2   9   46.22    2.24
   1  -2   9   47.57    2.24
   1  -2   9   53.26    2.36
   1   2   9   49.85    2.31
   1   2   9   44.71    2.24
   1  -2   9   46.51    2.04
  -1   2  -9   42.26    2.09
   1  -2   9   47.83    2.30
   1   2   9   46.33    2.12
  -1  -2  -9   47.48    2.58
   1   2   9   47.78    2.11
   1  -2   9   46.28    2.01
   1   2   9   46.85    2.07
  -1  -2 -10    4.82    0.77
  -1  -2 -10    4.89    0.76
  -1  -2 -10    4.25    0.74
   1   2  10    4.52    0.70
   1  -2  10    4.94    0.62
   1  -2  10    5.07    0.73
   1   2  10    4.81    0.73
   1  -2  10    4.25    0.68
  -1   2 -10    4.48    0.71
   1   2  10    5.15    0.82
  -1   2 -10    4.78    0.65
  -1  -2 -10    4.40    0.77
   1  -2  10    5.30    0.71
  -1  -2 -10    5.75    0.86
  -1  -2 -10    5.78    0.81
  -1   2 -10    3.54    0.59
   1   2  10    4.15    0.60
   1  -2  10    4.51    0.58
   1  -2  10    4.89    0.70
  -1   2 -11   13.92    1.31
   1  -2  11   15.28    1.34
  -1  -2 -11   15.70    1.44
   1  -2  11   13.81    1.31
  -1  -2 -11   14.57    1.39
   1  -2  11   14.73    1.27
  -1   2 -11   14.72    1.41
  -1   2 -11   15.30    1.43
  -1  -2 -11   14.62    1.42
  -1   2 -11   13.23    1.45
   1   2  11   14.92    1.39
  -1  -2 -11   14.77    1.36
  -1   2 -11   14.86    1.39
   1   2  11   13.80    1.31
   1  -2  11   15.84    1.36
   1   2  11   15.52    1.39
  -1  -2 -11   13.72    1.43
  -1   2 -11   15.51    1.36
  -1  -2 -11   14.03    1.33
  -1   2 -11   14.42    1.32
   1   2  11   14.21    1.43
  -1   2 -12    5.20    0.85
  -1   2 -12    5.03    0.82
   1   2  12    4.58    0.80
   1  -2  12    5.12    0.81
  -1  -2 -12    3.54    0.78
  -1  -2 -12    4.66    0.85
  -1   2 -12    5.34    0.88
   1  -2  12    5.93    0.86
  -1   2 -12    5.23    0.97
  -1  -2 -12    3.70    0.72
  -1   2 -12    5.34    0.90
   1  -2  12    5.46    0.87
   1   2  12    3.44    0.73
   1  -2  12    4.07    0.74
   1   2  12    2.48    0.65
  -1   2 -12    6.10    0.92
   1   2  12    4.55    0.86
  -1   2 -12    4.96    0.80
   1  -2  12    3.77    0.71
   1   2  12    4.58    0.83
  -1  -2 -12    2.99    0.66
  -1  -2 -13  153.82    5.62
  -1   2 -13  152.46    5.40
  -1   2 -13  160.52    5.55
   1   2  13  153.04    5.52
   1  -2  13  144.94    5.25
  -1  -2 -13  142.51    5.52
  -1  -2 -13  153.40    5.70
  -1   2 -13  156.20    5.66
   1   2  13  156.82    5.69
  -1   2 -13  144.55    5.52
  -1  -2 -13  154.77    5.45
  -1  -2 -13  142.22    5.35
  -1  -2 -13  131.21    5.28
  -1   2 -13  151.90    5.65
  -1   2 -13  143.66    5.15
   1  -2  13  155.51    5.45
  -1   2 -13  153.11    5.42
   1   2  13  147.23    5.66
   1   2  13  153.74    5.59
   1  -2  13  148.16    5.51
   1  -2  14    5.14    0.81
   1  -2  14    4.12    0.77
   1   2  14    6.12    0.91
   1  -2  14    4.70    0.77
   1   2  14    5.49    0.90
  -1   2 -14    3.78    0.70
   1  -2  14    4.67    0.85
  -1  -2 -14    4.84    0.87
  -1   2 -14    3.65    0.73
  -1  -2 -14    6.83    1.00
  -1   2 -14    4.26    0.81
  -1  -2 -14    6.12    0.87
  -1   2 -14    5.00    0.86
  -1  -2 -14    5.67    0.87
  -1   2 -14    4.80    0.77
  -1   2 -14    4.46    0.78
   1   2  14    5.95    0.96
  -1   2 -14    5.76    1.03
  -1   2 -14    4.83    0.86
   1   2  14    5.85    0.84
   1  -2  14    5.42    0.88
   1   2  14    4.94    0.86
  -1   2 -15  147.65    5.24
  -1  -2 -15  147.07    5.07
   1  -2  15  137.40    4.99
   1   2  15  141.01    5.15
   1  -2  15  143.64    5.22
  -1  -2 -15  150.52    5.25
  -1   2 -15  148.01    5.32
  -1   2 -15  143.80    5.46
  -1  -2 -15  149.00    5.26
  -1  -2 -15  142.96    5.48
  -1  -2 -15  148.78    5.28
  -1   2 -15  137.25    5.01
   1   2  15  145.80    5.29
   1  -2  15  154.15    5.40
   1   2  15  152.09    5.38
   1  -2  15  152.49    5.30
   1  -2  15  135.98    4.94
  -1   2 -16    1.46    0.39
  -1  -2 -16    0.59    0.34
  -1   2 -16    0.58    0.35
  -1   2 -16    1.18    0.46
  -1  -2 -16    0.37    0.29
  -1  -2 -16    0.43    0.35
  -1  -2 -16    0.65    0.32
  -1   2 -16    1.02    0.39
  -1  -2 -16    0.77    0.34
   1  -2  16    0.52    0.31
   1   2  16    0.55    0.31
   1  -2  16    1.31    0.43
   1   2  16    0.53    0.30
   1   2  16    0.14    0.26
   1  -2  16    0.82    0.35
   1   2  16    0.83    0.43
   1   2  16    0.27    0.25
   1  -2  16    0.65    0.29
  -1   2 -17  104.56    3.49
   1  -2  17  100.39    3.44
   1  -2  17   96.28    3.44
   1  -2  17   92.37    3.06
   1   2  17  103.03    3.50
  -1   2 -17   88.19    2.96
  -1  -2 -17   97.48    3.45
  -1  -2 -17  100.61    3.42
  -1   2 -17  105.88    3.53
   1   2  17   98.54    3.28
   1  -2  17  102.85    3.40
  -1  -2 -17   96.84    3.27
  -1  -2 -17   94.25    3.13
  -1   2 -17  101.34    3.36
   1  -2  17   97.92    3.09
  -1  -3  17    0.08    0.18
  -1   3  17    0.79    0.27
  -1  -3  17    0.21    0.25
   1   3 -17   -0.05    0.22
   1  -3 -17    0.17    0.15
   1   3 -17    0.09    0.19
   1  -3 -17    0.05    0.21
   1   3 -17    0.36    0.21
   1  -3 -17    0.48    0.23
  -1  -3  17    0.19    0.27
  -1  -3  17    0.33    0.21
  -1   3  17    0.63    0.32
  -1   3  17    0.50    0.23
   1   3 -16    3.29    0.58
   1   3 -16    4.40    0.64
   1   3 -16    3.77    0.60
  -1  -3  16    4.70    0.71
  -1   3  16    4.14    0.66
   1  -3 -16    3.22    0.57
   1   3 -16    4.20    0.73
   1  -3 -16    3.77    0.57
   1  -3 -16    3.32    0.58
   1  -3 -16    3.56    0.65
  -1  -3  16    4.78    0.73
  -1   3  16    4.67    0.73
  -1   3  16    4.05    0.64
  -1   3  16    3.45    0.72
  -1   3  16    3.75    0.69
   1  -3 -15    1.16    0.49
   1   3 -15    1.86    0.56
   1   3 -15    2.35    0.53
   1   3 -15    1.22    0.47
   1  -3 -15    1.63    0.48
  -1   3  15    2.62    0.68
   1  -3 -15    1.95    0.52
  -1  -3  15    1.58    0.50
   1  -3 -15    1.20    0.46
  -1   3  15    2.37    0.58
  -1  -3  15    1.55    0.53
  -1   3  15    1.19    0.48
  -1   3  15    1.86    0.54
  -1  -3  15    1.12    0.48
  -1  -3  15    1.83    0.50
   1   3 -15    1.79    0.49
   1   3 -15    2.13    0.54
  -1   3  14   14.92    1.53
  -1  -3  14   15.26    1.55
  -1  -3  14   18.39    1.69
   1  -3 -14   15.72    1.42
   1   3 -14   15.42    1.57
   1   3 -14   17.35    1.64
   1  -3 -14   15.01    1.39
   1  -3 -14   15.41    1.30
  -1  -3  14   15.07    1.42
   1  -3 -14   14.15    1.32
   1   3 -14   15.33    1.24
  -1  -3  14   16.45    1.46
   1   3 -14   14.92    1.51
  -1  -3  14   15.52    1.53
  -1   3  14   13.80    1.43
   1   3 -14   15.96    1.30
   1  -3 -14   16.38    1.37
   1   3 -14   16.82    1.55
  -1   3  14   16.19    1.67
  -1  -3  13   11.20    1.25
   1  -3 -13   12.88    1.27
   1  -3 -13   12.73    1.56
  -1  -3  13   14.23    1.39
  -1   3  13   11.48    1.26
   1  -3 -13   11.90    1.28
   1   3 -13   11.90    1.25
   1  -3 -13   11.88    1.16
   1  -3 -13   12.26    1.20
   1   3 -13   13.92    1.28
   1   3 -13   10.47    1.06
   1  -3 -13   13.47    1.26
   1  -3 -13   10.31    1.12
  -1  -3  13   11.32    1.32
  -1   3  13   10.94    1.31
  -1   3  13   12.24    1.36
  -1   3  13   14.13    1.54
  -1  -3  13   10.88    1.35
  -1   3  13   13.87    1.52
  -1  -3  13   11.04    1.36
   1   3 -13   11.00    1.09
   1   3 -13   13.96    1.52
   1   3 -13   11.32    1.28
   1  -3 -13   11.61    1.14
  -1  -3  12  211.71    7.03
   1  -3 -12  189.31    6.56
   1   3 -12  219.49    7.06
   1   3 -12  202.91    6.47
   1  -3 -12  225.56    6.85
   1   3 -12  211.18    6.71
   1  -3 -12  207.16    6.66
   1  -3 -12  211.82    6.98
   1   3 -12  224.10    7.50
   1   3 -12  210.23    7.48
  -1   3  12  220.51    6.68
   1  -3 -12  209.66    6.84
  -1   3  12  212.31    7.09
   1   3 -12  206.79    6.81
   1  -3 -12  219.86    7.01
  -1  -3  12  206.94    6.98
   1   3 -12  214.22    6.76
   1  -3 -12  217.76    7.85
   1  -3 -12  220.88    6.87
   1   3 -12  214.42    6.58
  -1   3  12  207.07    7.21
  -1  -3  12  214.28    7.30
  -1   3  12  221.15    7.25
   1   3 -12  227.59    7.66
  -1  -3  12  212.47    6.75
  -1   3  12  210.02    7.47
  -1  -3  12  215.70    7.51
  -1   3  12  226.39    7.60
   1  -3 -12  236.35    6.80
   1   3 -12  205.56    7.12
  -1  -3  11   27.47    1.78
   1   3 -11   27.46    2.12
  -1  -3  11   27.30    1.70
  -1  -3  11   27.19    1.86
   1  -3 -11   27.78    1.76
   1   3 -11   28.37    1.88
   1  -3 -11   26.57    1.73
   1   3 -11   25.62    1.61
   1   3 -11   26.53    1.70
   1  -3 -11   29.65    1.77
   1   3 -11   23.98    1.68
   1  -3 -11   23.32    1.78
   1   3 -11   26.43    2.01
   1   3 -11   26.76    2.08
  -1   3  11   24.45    1.67
   1  -3 -11   22.95    1.68
  -1   3  11   25.90    1.90
  -1  -3  11   27.85    1.97
   1  -3 -11   24.38    1.76
   1   3 -11   28.50    1.83
   1   3 -11   26.06    1.77
  -1   3  11   24.08    1.88
  -1   3  11   24.00    1.86
  -1  -3  11   26.60    1.95
  -1  -3  11   30.10    1.86
   1  -3 -11   28.21    2.28
  -1  -3  11   30.96    1.99
   1  -3 -11   30.05    1.78
   1  -3 -11   23.50    1.66
   1   3 -11   28.99    1.71
  -1   3  11   28.94    2.14
  -1   3  11   26.29    2.07
   1  -3 -11   25.70    1.68
   1  -3 -11   25.92    1.90
   1   3 -11   27.20    1.95
   1   3 -10   27.04    1.59
   1  -3 -10   24.48    1.52
   1  -3 -10   20.21    1.46
   1   3 -10   28.40    1.77
   1   3 -10   26.67    1.62
   1  -3 -10   22.70    1.61
  -1   3  10   20.25    1.63
  -1  -3  10   27.08    1.87
   1  -3 -10   21.90    1.47
   1   3 -10   24.50    1.82
   1   3 -10   26.68    1.95
   1  -3 -10   19.21    1.49
  -1  -3  10   25.45    1.54
  -1   3  10   21.58    1.70
  -1  -3  10   24.54    1.67
   1  -3 -10   21.61    1.92
  -1   3  10   20.99    1.50
   1   3 -10   26.92    1.55
   1  -3 -10   23.15    1.53
  -1  -3  10   26.16    1.82
  -1   3  10   22.38    1.79
  -1   3  10   21.78    1.81
  -1  -3  10   29.51    1.62
   1  -3 -10   23.11    1.48
  -1  -3  10   26.48    1.65
  -1   3  10   20.54    1.64
  -1   3  10   24.93    1.78
  -1   3   9   30.26    1.72
   1  -3  -9   29.92    2.12
   1  -3  -9   33.17    1.94
   1  -3  -9   32.20    1.94
  -1   3   9   32.53    1.97
  -1  -3   9   31.85    1.74
  -1   3   9   32.88    1.97
  -1  -3   9   28.00    1.82
   1  -3  -9   32.22    1.65
   1   3  -9   33.70    1.69
   1  -3  -9   29.22    1.69
  -1  -3   9   34.16    1.87
  -1   3   9   31.30    1.95
  -1  -3   9   32.25    1.68
   1   3  -9   33.02    2.02
   1  -3  -9   33.25    1.84
   1   3  -9   33.59    2.10
   1   3  -9   32.00    2.11
   1   3  -9   30.47    1.79
   1  -3  -9   34.26    2.13
  -1   3   9   32.08    1.79
  -1  -3   9   33.54    1.70
   1  -3  -8    5.75    0.86
  -1   3   8    7.01    0.73
   1  -3  -8    6.54    0.81
  -1   3   8    5.93    0.77
  -1   3   8    6.19    0.76
  -1  -3   8    5.39    0.72
   1  -3  -8    6.13    0.72
   1  -3  -8    6.39    0.70
   1   3  -8    6.59    0.64
   1  -3  -8    6.85    0.65
   1   3  -8    6.63    0.72
  -1  -3   8    6.08    0.63
  -1  -3   8    6.79    0.74
  -1   3   8    6.24    0.78
  -1   3   8    6.31    0.71
  -1  -3   8    5.84    0.63
   1  -3  -8    6.97    0.89
   1   3  -8    6.27    0.86
  -1   3   8    7.24    0.75
   1   3  -8    6.65    0.82
   1  -3  -8    5.84    0.70
   1   3  -8    5.17    0.76
   1   3  -7   69.80    2.92
   1   3  -7   71.58    3.00
  -1   3   7   80.10    2.81
   1  -3  -7   85.71    3.14
   1  -3  -7   75.08    2.90
  -1  -3   7   73.14    2.83
   1   3  -7   74.86    3.13
   1  -3  -7   80.04    3.20
  -1  -3   7   67.47    2.85
   1   3  -7   72.32    2.73
  -1   3   7   78.28    2.74
  -1   3   7   79.10    2.76
  -1   3   7   80.00    2.99
   1  -3  -6   37.32    1.85
  -1   3   6   34.94    1.73
   1   3  -6   34.50    1.59
   1  -3  -6   39.74    1.50
   1   3  -6   37.69    1.48
   1  -3  -6   39.58    1.45
   1  -3  -6   37.31    1.77
  -1  -3   6   34.15    1.64
   1  -3  -6   34.78    1.94
   1   3  -6   36.54    1.90
   1  -3  -6   39.34    1.96
  -1   3   6   35.69    1.40
  -1   3   6   37.65    1.61
  -1  -3   6   36.46    1.54
  -1  -3   6   34.67    1.70
   1  -3  -5  117.54    3.87
  -1   3   5  128.51    3.81
  -1  -3   5  117.60    3.63
   1  -3  -5  116.53    3.76
   1  -3  -5  121.01    4.03
   1  -3  -5  118.28    3.37
   1   3  -5  121.64    3.94
  -1  -3   5  115.99    3.47
  -1   3   5  126.75    3.56
   1   3  -5  118.48    3.57
  -1  -3   5  130.39    3.78
   1  -3  -4  209.41    5.14
   1  -3  -4  212.59    5.59
  -1  -3   4  192.81    5.29
  -1  -3   4  193.98    5.23
  -1   3   4  206.12    5.25
   1   3  -4  196.84    5.63
   1   3  -4  192.24    5.25
   1  -3  -4  204.27    5.64
  -1  -3   3   34.09    1.32
  -1   3   3   37.56    1.30
   1  -3  -3   33.73    1.21
  -1  -3   3   30.76    1.46
   1   3  -3   35.46    1.52
   1   3  -3   34.22    1.28
   1   3  -3   33.45    1.24
   1  -3  -3   35.64    1.38
   1  -3  -3   36.32    1.50
  -1   3   2   86.79    2.40
  -1  -3   2   87.18    2.54
  -1  -3   2   83.92    2.61
  -1  -3   2   84.77    2.67
   1   3  -2   83.45    2.68
   1  -3  -2   88.70    2.57
   1   3  -2   88.44    2.39
   1   3  -2   86.68    2.40
   1  -3  -2   86.63    2.52
   1  -3  -2   82.54    2.65
  -1  -3   2   84.63    2.53
   1  -3  -1   61.51    1.98
  -1  -3   1   61.56    1.99
  -1  -3   1   60.36    2.00
   1  -3  -1   61.41    1.93
   1  -3  -1   60.83    1.92
  -1  -3   1   61.79    1.99
  -1  -3   1   63.31    1.94
  -1  -3   1   62.34    1.95
  -1   3   1   60.22    1.75
   1   3  -1   62.78    1.72
   1   3  -1   59.23    1.90
  -1  -3   1   65.52    1.93
   1  -3   0  381.95    9.05
  -1  -3   0  392.24    9.54
  -1  -3   0  400.98    9.54
   1  -3   0  392.22    9.53
   1   3   0  384.14    9.42
   1   3   0  418.49    9.13
  -1   3   0  429.31    9.59
   1   3   0  409.56    9.51
  -1  -3   0  388.53    9.47
   1  -3   0  383.04    9.27
  -1  -3   0  393.98    9.55
   1  -3   0  385.44    9.51
  -1   3   0  391.00    9.21
  -1  -3  -1   53.09    1.74
   1  -3   1   51.77    1.48
  -1  -3  -1   55.61    1.74
   1  -3   1   54.62    1.66
   1   3   1   55.14    1.70
   1  -3   1   52.58    1.47
  -1   3  -1   50.75    1.73
   1   3   1   54.43    1.74
   1  -3   1   51.29    1.67
  -1   3  -1   51.40    1.65
  -1  -3  -1   57.12    1.80
  -1   3  -1   54.06    1.46
   1  -3   1   52.52    1.68
   1  -3   2  809.55   19.03
  -1  -3  -2  844.70   19.17
   1  -3   2  832.74   19.20
  -1  -3  -2  813.22   19.13
   1   3   2  819.90   19.14
   1  -3   2  830.75   18.91
  -1   3  -2  822.65   19.03
  -1  -3  -2  826.41   19.03
  -1   3  -2  826.90   19.12
  -1  -3  -2  808.76   19.26
   1  -3   2  792.03   19.18
  -1   3  -2  833.45   18.85
  -1  -3  -3  229.49    5.59
  -1   3  -3  214.26    5.68
  -1  -3  -3  226.08    5.53
  -1   3  -3  222.36    5.51
   1   3   3  214.25    5.64
   1  -3   3  216.96    5.72
  -1  -3  -3  217.53    5.53
  -1  -3  -3  230.13    5.78
  -1   3  -3  219.32    5.35
   1  -3   3  220.48    5.71
   1  -3   4  124.27    3.63
  -1   3  -4  123.98    3.28
   1   3   4  132.48    3.55
  -1   3  -4  127.32    3.61
  -1  -3  -4  118.42    2.99
  -1  -3  -4  132.99    3.42
  -1   3  -4  124.33    3.41
  -1  -3  -4  131.18    3.43
  -1  -3  -4  129.90    3.83
   1  -3   4  129.83    3.70
  -1  -3  -4  123.92    3.33
  -1  -3  -5  583.24   14.03
  -1  -3  -5  585.87   14.15
   1  -3   5  597.45   13.98
  -1  -3  -5  561.00   13.33
   1   3   5  569.57   13.70
   1   3   5  570.81   13.71
  -1   3  -5  557.83   13.77
  -1  -3  -5  560.08   13.17
  -1  -3  -5  547.68   13.43
  -1  -3  -5  575.91   13.57
  -1   3  -5  578.89   13.58
  -1   3  -5  576.32   13.45
   1  -3   5  591.37   13.87
   1  -3   5  556.15   13.78
  -1  -3  -6    0.48    0.27
  -1   3  -6    0.04    0.13
   1  -3   6   -0.04    0.16
  -1  -3  -6    0.33    0.21
   1  -3   6    0.32    0.19
   1   3   6    0.28    0.13
   1   3   6    0.29    0.17
   1   3   6    0.54    0.20
  -1  -3  -6    0.48    0.13
   1  -3   6    0.05    0.16
   1  -3   7   31.22    1.52
   1   3   7   36.92    1.70
   1  -3   7   32.47    1.53
   1  -3   7   28.50    1.43
   1  -3   7   29.29    1.65
   1   3   7   35.01    1.46
  -1  -3  -7   35.91    1.79
  -1  -3  -7   36.89    1.94
   1   3   7   37.28    1.61
  -1   3  -7   30.13    1.77
   1   3   7   34.55    1.65
  -1  -3  -8   14.67    1.18
  -1  -3  -8   15.93    1.35
  -1   3  -8   14.91    1.29
  -1  -3  -8   14.91    1.16
   1   3   8   14.41    1.09
   1  -3   8   12.78    1.05
   1  -3   8   13.54    0.93
  -1   3  -8   14.51    1.05
   1   3   8   15.45    1.12
   1   3   8   14.95    1.12
   1  -3   8   14.84    1.02
  -1   3  -8   16.02    1.14
   1  -3   8   13.37    0.98
  -1  -3  -8   15.54    1.34
   1   3   8   16.08    1.01
   1   3   8   15.59    1.05
   1  -3   8   15.17    1.13
  -1  -3  -9    0.44    0.27
  -1  -3  -9    0.10    0.26
  -1   3  -9    0.28    0.29
   1  -3   9    0.76    0.30
  -1   3  -9    0.67    0.29
   1  -3   9    0.59    0.23
   1  -3   9    0.41    0.27
   1   3   9   -0.07    0.22
   1   3   9    0.21    0.26
   1  -3   9    0.27    0.23
  -1  -3  -9    0.56    0.26
  -1  -3  -9    0.19    0.30
  -1   3  -9    0.67    0.27
   1  -3   9    0.98    0.30
  -1  -3 -10   16.90    1.41
  -1   3 -10   16.53    1.31
  -1   3 -10   15.66    1.35
  -1  -3 -10   16.80    1.57
  -1  -3 -10   18.07    1.55
  -1  -3 -10   17.21    1.42
  -1  -3 -10   18.65    1.50
  -1   3 -10   16.28    1.42
   1  -3  10   16.33    1.31
  -1   3 -10   17.00    1.45
  -1  -3 -10   17.29    1.48
  -1   3 -10   14.90    1.46
   1  -3  10   14.20    1.24
  -1   3 -10   14.03    1.28
   1   3  10   18.75    1.54
  -1   3 -10   15.77    1.38
   1  -3  10   16.88    1.13
  -1   3 -10   21.72    1.42
   1  -3  10   14.53    1.06
   1   3  10   17.22    1.37
   1  -3  10   13.84    1.22
   1   3  10   16.07    1.36
   1  -3  10   15.25    1.12
  -1  -3 -10   18.48    1.46
   1   3  11    0.72    0.39
   1   3  11    0.92    0.40
   1  -3  11    0.77    0.42
  -1   3 -11    1.00    0.35
  -1   3 -11    0.25    0.24
  -1   3 -11    0.94    0.41
   1   3  11    0.97    0.42
   1  -3  11    0.94    0.39
  -1  -3 -11    0.77    0.42
   1  -3  11    0.36    0.30
  -1  -3 -11    0.89    0.41
  -1   3 -11    0.49    0.34
  -1  -3 -11    1.53    0.52
   1   3  11    0.99    0.44
  -1   3 -11    0.47    0.34
  -1   3 -11    0.36    0.26
   1   3  11    1.47    0.50
   1  -3  11    0.68    0.35
  -1  -3 -11    0.37    0.30
  -1  -3 -11    1.08    0.46
  -1   3 -11    1.00    0.51
   1  -3  11    1.53    0.46
  -1   3 -11    0.79    0.37
   1   3  12    9.88    1.15
   1  -3  12   13.80    1.30
   1   3  12   10.93    1.22
   1  -3  12    9.86    1.17
  -1   3 -12   11.23    1.17
  -1  -3 -12   10.80    1.24
  -1   3 -12   10.28    1.21
   1  -3  12   11.62    1.22
   1   3  12   12.02    1.34
   1  -3  12   10.08    1.14
  -1  -3 -12   10.70    1.23
  -1  -3 -12   10.62    1.20
  -1  -3 -12    9.38    1.13
  -1   3 -12   10.94    1.25
   1  -3  12   11.41    1.16
  -1  -3 -12   11.54    1.31
  -1   3 -12   10.13    1.19
  -1   3 -12   12.69    1.24
  -1   3 -12    9.96    1.31
   1  -3  12   11.83    1.22
  -1   3 -12   11.89    1.30
  -1  -3 -12    9.52    1.15
  -1  -3 -12   10.56    1.29
   1   3  12   10.23    1.24
  -1   3 -12   11.94    1.24
   1   3  12    9.79    1.17
   1   3  13  196.06    6.69
   1  -3  13  196.69    6.58
   1   3  13  184.98    6.45
  -1  -3 -13  185.68    6.57
  -1   3 -13  175.88    6.34
   1   3  13  186.65    6.48
   1  -3  13  193.77    6.35
  -1  -3 -13  189.96    6.55
  -1   3 -13  188.27    6.49
  -1  -3 -13  194.24    6.73
  -1   3 -13  183.22    6.38
   1   3  13  188.77    6.68
  -1   3 -13  186.40    6.12
   1   3  13  185.46    6.27
   1   3  13  192.19    6.76
  -1  -3 -13  184.82    6.41
  -1   3 -13  198.43    6.68
  -1   3 -13  181.65    6.51
  -1  -3 -13  175.15    6.35
   1  -3  13  201.40    6.48
  -1   3 -14   12.35    1.31
  -1  -3 -14   10.20    1.11
  -1   3 -14   10.49    1.19
   1  -3  14    9.89    1.11
   1   3  14    9.85    1.15
   1  -3  14   11.90    1.28
   1  -3  14    9.39    1.06
  -1  -3 -14   12.41    1.26
  -1   3 -14   10.80    1.19
  -1  -3 -14   11.41    1.28
  -1  -3 -14   14.35    1.41
   1   3  14   12.99    1.23
   1   3  14   12.60    1.36
   1  -3  14   11.48    1.29
  -1   3 -14    9.87    1.12
   1   3  14   11.56    1.39
   1   3  14   12.22    1.32
  -1   3 -14   10.50    1.21
  -1   3 -14   14.31    1.48
  -1   3 -14   11.78    1.30
   1  -3  14   10.96    1.16
   1   3  14   13.05    1.37
  -1   3 -15    0.54    0.35
  -1  -3 -15    0.72    0.38
   1  -3  15    1.31    0.43
   1   3  15    0.19    0.31
   1  -3  15    0.82    0.33
  -1  -3 -15    0.37    0.28
   1  -3  15    0.08    0.29
   1  -3  15    0.62    0.39
  -1  -3 -15    1.05    0.44
  -1  -3 -15    1.05    0.42
  -1   3 -15    0.09    0.29
  -1   3 -15    0.51    0.42
   1   3  15    1.27    0.45
  -1  -3 -16    1.07    0.39
  -1   3 -16    0.92    0.38
  -1  -3 -16    1.20    0.38
  -1  -3 -16    1.43    0.41
   1  -3  16    1.30    0.43
   1   3  16    0.71    0.31
   1  -3  16    0.68    0.37
  -1  -3 -16    0.83    0.33
  -1   3 -16    0.36    0.28
  -1   3 -16    0.57    0.26
  -1  -3 -16    0.86    0.36
   1   3  16    0.93    0.40
   1  -3  16    0.35    0.29
   1   3  16    1.29    0.50
   1   3  16    0.52    0.30
   1   3  17   11.01    0.88
  -1   3 -17    9.65    0.72
  -1  -3 -17    9.94    0.82
  -1   3 -17   10.37    0.88
   1  -3  17   10.63    0.88
  -1  -3 -17   12.19    0.90
   1  -3  17   10.98    0.90
  -1   3 -17   10.29    0.86
   1  -3  17    9.26    0.82
  -1  -3 -17    9.42    0.71
  -1   3 -17    9.35    0.84
   1  -3  17   10.42    0.89
   1  -3  17    9.31    0.72
   1   3  17   10.50    0.89
   1  -4 -17   32.36    1.56
   1   4 -17   31.87    1.51
   1  -4 -17   31.33    1.48
  -1   4  17   33.37    1.53
  -1  -4  17   32.61    1.73
  -1   4  17   33.95    1.75
  -1   4  17   32.96    1.63
   1   4 -17   34.13    1.56
   1  -4 -17   26.79    1.16
  -1  -4  17   33.40    1.59
  -1  -4  17   28.35    1.30
   1  -4 -16    3.74    0.65
   1   4 -16    3.62    0.65
   1   4 -16    4.62    0.66
  -1  -4  16    3.72    0.58
   1  -4 -16    4.35    0.66
   1   4 -16    4.10    0.61
  -1  -4  16    4.17    0.68
  -1   4  16    3.66    0.62
   1  -4 -16    4.47    0.63
   1   4 -16    3.33    0.55
   1   4 -16    4.32    0.67
   1  -4 -16    3.52    0.55
  -1   4  16    3.66    0.69
  -1   4  16    3.83    0.65
  -1   4  16    3.65    0.62
  -1  -4  16    3.87    0.61
  -1   4  16    4.19    0.68
  -1  -4  16    4.55    0.69
   1   4 -15   49.25    2.69
  -1  -4  15   56.24    2.73
   1  -4 -15   54.26    2.60
  -1   4  15   53.31    2.80
  -1  -4  15   55.62    2.84
  -1   4  15   55.03    2.90
  -1  -4  15   48.31    2.74
  -1   4  15   54.28    2.78
   1   4 -15   58.53    3.00
   1  -4 -15   53.22    2.91
   1  -4 -15   52.41    2.95
   1   4 -14    6.08    0.97
  -1   4  14    3.59    0.80
  -1  -4  14    5.57    0.93
  -1  -4  14    4.62    0.88
   1   4 -14    5.00    0.91
   1  -4 -14    4.77    0.75
   1  -4 -14    3.10    0.69
  -1  -4  14    4.58    0.77
   1  -4 -14    5.31    0.75
  -1  -4  14    6.53    0.93
   1   4 -14    5.15    0.85
   1  -4 -14    5.13    0.81
   1   4 -14    4.26    0.80
  -1   4  14    2.30    0.71
  -1   4  14    5.02    0.91
  -1  -4  14    5.81    0.93
  -1   4  14    4.57    0.87
  -1  -4  13   -0.09    0.23
   1   4 -13    0.12    0.32
  -1  -4  13    0.12    0.37
  -1   4  13    0.12    0.33
  -1  -4  13    0.20    0.30
   1  -4 -13    0.09    0.36
   1   4 -13    0.12    0.32
   1   4 -13    0.37    0.38
   1  -4 -13   -0.09    0.30
  -1   4  13   -0.10    0.22
   1  -4 -13    0.29    0.37
   1  -4 -13   -0.25    0.35
   1  -4 -13    0.14    0.41
  -1  -4  13   -0.10    0.37
  -1  -4  13    0.22    0.42
  -1   4  13    0.35    0.35
  -1   4  13   -0.14    0.39
  -1   4  13    0.12    0.36
   1   4 -13    0.24    0.25
   1  -4 -13    0.09    0.29
   1   4 -13    0.43    0.39
   1   4 -12  139.64    5.53
  -1  -4  12  139.04    4.95
  -1  -4  12  135.09    4.78
  -1  -4  12  133.53    5.03
   1  -4 -12  119.00    4.59
   1   4 -12  137.12    5.11
   1   4 -12  141.81    4.64
   1  -4 -12  130.29    4.82
   1   4 -12  137.41    4.83
   1  -4 -12  129.83    4.73
   1   4 -12  128.85    4.84
   1  -4 -12  128.84    4.78
   1  -4 -12  124.41    4.68
   1   4 -12  135.57    5.50
   1   4 -12  139.69    5.46
   1  -4 -12  134.23    4.94
  -1   4  12  141.86    4.86
   1  -4 -12  125.80    4.95
  -1  -4  12  137.31    5.09
  -1   4  12  138.18    5.21
   1   4 -12  139.65    4.89
   1  -4 -12  125.99    5.64
   1   4 -12  137.44    5.26
   1   4 -12  133.59    4.72
  -1   4  12  133.80    5.44
  -1   4  12  129.53    5.39
  -1   4  12  134.91    5.62
  -1  -4  12  141.42    5.34
  -1   4  12  136.56    5.33
   1   4 -11  267.29    8.70
  -1  -4  11  277.30    8.08
  -1  -4  11  243.73    8.23
  -1  -4  11  264.51    8.12
   1  -4 -11  261.16    7.84
   1   4 -11  254.66    8.08
   1  -4 -11  276.39    7.99
   1   4 -11  269.22    7.64
   1   4 -11  277.81    7.90
   1  -4 -11  274.09    7.85
   1   4 -11  263.65    7.94
   1  -4 -11  279.75    7.99
   1   4 -11  266.15    8.69
   1  -4 -11  264.94    8.05
   1   4 -11  276.76    8.66
   1  -4 -11  278.78    8.14
  -1   4  11  286.08    8.05
   1   4 -11  266.77    7.96
  -1  -4  11  247.46    8.19
   1  -4 -11  268.19    8.14
  -1   4  11  273.62    8.43
   1   4 -11  267.88    8.01
   1  -4 -11  253.61    7.74
   1   4 -11  248.86    7.46
   1  -4 -11  273.52    7.86
  -1   4  11  270.01    8.39
  -1   4  11  267.50    8.51
  -1   4  11  266.42    8.67
  -1   4  11  278.68    8.75
   1   4 -11  277.71    7.85
   1  -4 -11  269.30    9.01
  -1  -4  11  263.39    8.25
  -1   4  10   32.02    2.19
  -1   4  10   32.81    2.23
  -1  -4  10   31.72    1.93
   1  -4 -10   29.39    1.76
   1   4 -10   28.04    1.87
   1   4 -10   34.46    1.83
   1  -4 -10   31.56    1.75
   1   4 -10   29.46    1.81
   1   4 -10   30.90    1.90
   1  -4 -10   31.39    1.81
   1   4 -10   33.08    1.95
   1  -4 -10   28.90    1.86
   1   4 -10   30.87    1.86
  -1  -4  10   30.34    2.03
  -1   4  10   28.86    2.00
   1   4 -10   33.55    1.81
  -1   4  10   35.33    2.20
  -1   4  10   32.89    2.08
  -1  -4  10   30.71    1.70
   1  -4 -10   30.28    2.13
   1  -4 -10   30.84    2.33
   1  -4 -10   30.85    1.77
   1  -4 -10   32.39    1.80
  -1   4  10   30.81    1.85
   1   4 -10   30.92    2.10
   1   4 -10   32.70    2.22
   1  -4 -10   29.83    1.85
  -1   4   9  121.16    4.23
  -1  -4   9  126.14    4.05
   1  -4  -9  131.94    4.66
   1  -4  -9  119.66    4.89
  -1  -4   9  126.79    4.50
   1  -4  -9  115.79    4.12
   1  -4  -9  122.11    4.01
   1   4  -9  128.24    4.08
   1   4  -9  123.25    4.37
  -1   4   9  120.05    4.54
  -1   4   9  121.88    4.51
  -1  -4   9  121.04    4.27
   1   4  -9  123.49    4.81
   1  -4  -9  123.00    4.80
   1   4  -9  128.10    4.72
   1  -4  -9  124.42    4.28
   1   4  -9  121.98    4.71
   1  -4  -8   16.16    1.40
   1   4  -8   17.10    1.44
   1   4  -8   15.19    1.17
  -1   4   8   15.63    1.16
  -1   4   8   18.50    1.23
  -1  -4   8   15.62    1.04
   1  -4  -8   16.90    1.47
   1  -4  -8   17.94    1.39
  -1   4   8   15.31    1.10
   1  -4  -8   15.18    1.22
  -1  -4   8   16.43    1.26
  -1  -4   8   14.92    1.25
  -1   4   8   15.96    1.29
  -1   4   8   16.31    1.28
   1   4  -8   19.05    1.13
   1  -4  -8   17.74    1.09
   1   4  -8   15.50    1.30
   1  -4  -8   15.62    1.14
   1   4  -8   13.53    1.25
  -1  -4   8   16.92    1.18
   1  -4  -7  381.62   10.43
   1   4  -7  367.80    9.91
   1   4  -7  371.34   10.34
   1  -4  -7  391.27   10.66
  -1   4   7  375.22    9.77
   1   4  -7  370.24   10.18
   1   4  -7  377.82   10.25
   1  -4  -7  380.44   10.50
  -1   4   7  366.52    9.72
   1  -4  -7  384.39   10.28
  -1  -4   7  375.14    9.93
   1  -4  -7  389.23   10.11
  -1   4   7  373.91    9.83
  -1   4   7  380.41   10.18
   1  -4  -6  481.71   12.48
   1   4  -6  476.13   12.42
   1   4  -6  458.85   12.03
   1  -4  -6  474.74   11.47
   1  -4  -6  507.07   12.65
  -1  -4   6  455.71   11.66
   1   4  -6  452.17   12.15
   1  -4  -6  504.58   11.62
   1   4  -6  479.62   11.59
  -1  -4   6  484.19   12.18
   1  -4  -6  465.25   12.17
  -1  -4   6  467.27   11.94
  -1   4   6  481.05   12.20
   1  -4  -6  485.29   12.33
   1   4  -5  365.66    9.60
   1  -4  -5  363.43    9.69
  -1   4   5  367.49    9.07
  -1  -4   5  366.44    9.01
   1  -4  -5  371.54    8.86
   1   4  -5  380.85    8.89
   1   4  -5  362.05    9.13
  -1  -4   5  358.66    9.35
   1  -4  -5  352.02    9.41
  -1  -4   5  352.16    9.15
   1  -4  -5  354.47    8.92
   1  -4  -5  351.54    9.50
   1  -4  -5  348.58    8.81
  -1   4   5  362.32    9.42
   1  -4  -4    0.25    0.22
   1  -4  -4    0.35    0.17
  -1   4   4    0.13    0.20
  -1  -4   4    0.59    0.20
   1  -4  -4    0.54    0.21
   1   4  -4    0.35    0.16
  -1  -4   4    0.51    0.18
  -1   4   4    0.44    0.16
   1   4  -4    0.29    0.21
   1   4  -3   90.04    2.58
  -1  -4   3   86.45    2.78
   1  -4  -3   83.76    2.86
   1   4  -3   90.82    2.93
  -1  -4   3   90.16    2.63
  -1   4   3   84.33    2.51
  -1  -4   3   84.72    2.56
  -1  -4   3   88.34    2.88
   1  -4  -3   84.11    2.68
  -1  -4   2   71.54    2.35
  -1  -4   2   74.01    2.43
   1  -4  -2   73.46    2.40
  -1  -4   2   73.28    2.25
  -1   4   2   71.67    2.07
  -1  -4   2   72.50    2.36
   1  -4  -2   71.55    2.22
   1  -4  -2   70.36    2.29
   1   4  -2   71.06    2.10
   1   4  -1  890.83   21.51
  -1  -4   1  943.92   21.73
  -1  -4   1  952.10   21.68
   1  -4  -1  913.77   21.69
  -1  -4   1  899.51   21.50
  -1  -4   1  939.74   21.57
  -1   4   1  933.65   21.26
  -1  -4   1  953.22   21.59
   1   4  -1  924.66   21.27
   1  -4  -1  918.56   21.16
  -1  -4   1  952.60   21.69
   1  -4  -1  923.49   21.56
   1  -4  -1  922.92   21.56
  -1  -4   0 2022.65   50.12
   1   4   0 2199.57   50.16
  -1   4   0 2118.33   50.26
   1   4   0 2277.57   49.78
   1  -4   0 2243.27   50.29
  -1  -4   0 2237.51   50.26
  -1  -4   0 2224.02   50.25
   1  -4   0 2169.23   49.92
   1  -4   0 2200.26   50.19
  -1   4   0 2209.60   49.76
   1  -4   0 2176.58   50.02
  -1   4  -1  129.20    3.10
  -1  -4  -1  135.55    3.59
   1  -4   1  136.97    3.54
  -1  -4  -1  133.09    3.63
   1  -4   1  135.25    3.33
  -1  -4  -1  127.26    3.59
   1   4   1  124.79    3.47
   1  -4   1  129.05    3.11
   1   4   1  124.99    3.03
  -1   4  -1  143.45    3.71
   1   4   1  133.36    3.58
   1  -4   1  132.19    3.47
  -1  -4  -1  134.85    3.61
  -1   4  -1  127.89    3.46
  -1  -4  -2  547.63   13.22
   1  -4   2  551.09   13.06
  -1   4  -2  563.34   13.32
   1  -4   2  557.98   12.79
  -1  -4  -2  589.17   13.36
  -1   4  -2  550.10   12.66
  -1  -4  -2  544.70   13.26
  -1  -4  -2  549.85   13.22
   1  -4   2  547.28   13.20
   1   4   2  556.74   13.12
   1  -4   2  565.99   13.21
  -1  -4  -2  562.34   13.20
  -1  -4  -2  547.62   13.27
  -1   4  -2  557.50   12.97
  -1  -4  -2  551.38   12.98
   1  -4   3  183.62    4.96
  -1  -4  -3  192.20    5.29
  -1   4  -3  190.15    5.10
  -1  -4  -3  185.00    5.22
   1  -4   3  189.57    5.05
  -1  -4  -3  192.52    5.08
  -1  -4  -3  198.63    5.06
  -1  -4  -3  191.44    5.13
   1   4   3  191.10    4.93
   1  -4   3  178.76    5.04
  -1  -4  -3  194.80    4.95
  -1  -4  -3  193.81    4.81
  -1   4  -3  186.51    4.79
   1  -4   4    0.07    0.06
   1  -4   4    0.04    0.13
  -1  -4  -4    0.33    0.23
  -1   4  -4    0.18    0.18
  -1  -4  -4    0.22    0.18
  -1   4  -4    0.21    0.08
  -1  -4  -4    0.10    0.13
   1  -4   4    0.25    0.17
  -1  -4  -4    0.07    0.11
   1   4   4    0.38    0.16
   1  -4   4    0.08    0.15
  -1  -4  -4    0.31    0.14
  -1  -4  -4    0.10    0.12
  -1   4  -4    0.07    0.10
   1  -4   5  475.62   11.55
  -1  -4  -5  465.93   11.50
  -1   4  -5  454.70   10.98
  -1  -4  -5  471.77   11.78
   1   4   5  463.11   11.36
  -1   4  -5  445.58   11.51
  -1  -4  -5  464.15   11.85
   1   4   5  466.83   11.32
  -1  -4  -5  451.27   11.20
   1  -4   5  477.82   11.67
  -1  -4  -5  478.02   11.14
   1   4   6   49.57    1.91
   1   4   6   47.70    1.97
  -1   4  -6   58.64    1.81
  -1  -4  -6   48.44    2.24
   1  -4   6   55.41    2.09
  -1   4  -6   56.50    2.04
  -1  -4  -6   48.42    2.29
  -1   4  -6   51.58    2.13
   1  -4   6   57.65    2.27
  -1  -4  -6   46.77    1.75
  -1  -4  -7    7.30    0.86
  -1  -4  -7    6.89    0.78
   1   4   7    7.74    0.74
   1  -4   7    6.91    0.68
   1   4   7    7.98    0.67
  -1   4  -7    7.34    0.86
   1  -4   7    6.65    0.72
  -1  -4  -7    7.34    0.84
  -1  -4  -7    6.14    0.79
  -1   4  -7    5.91    0.66
   1  -4   7    6.20    0.61
   1  -4   7    7.73    0.80
  -1  -4  -8   47.87    2.51
  -1  -4  -8   41.51    2.24
   1   4   8   44.12    2.12
   1  -4   8   47.17    2.01
   1   4   8   45.61    2.14
   1  -4   8   46.87    2.02
  -1   4  -8   47.34    2.22
   1  -4   8   47.80    1.96
  -1   4  -8   49.83    2.15
  -1  -4  -8   44.58    2.47
  -1  -4  -8   41.77    2.31
  -1  -4  -8   44.41    2.20
   1  -4   8   48.11    2.24
   1  -4   8   51.11    2.06
  -1   4  -8   49.01    2.48
   1  -4   9  124.56    4.50
   1  -4   9  117.10    4.25
   1  -4   9  121.53    3.93
  -1  -4  -9  128.76    4.86
  -1  -4  -9  123.09    4.56
   1  -4   9  126.91    4.36
  -1  -4  -9  122.43    4.81
  -1  -4  -9  125.69    4.70
  -1   4  -9  109.64    4.20
   1  -4   9  122.85    3.90
  -1   4  -9  123.52    4.16
  -1   4  -9  125.49    4.76
   1   4   9  127.86    4.37
   1  -4   9  120.59    3.96
   1   4   9  118.87    4.26
   1  -4  10   49.01    2.44
   1   4  10   48.78    2.57
   1   4  10   46.20    2.57
  -1   4 -10   54.05    2.69
   1  -4  10   48.01    2.45
   1   4  10   50.06    2.50
   1  -4  10   47.28    2.12
   1   4  10   43.78    2.39
  -1  -4 -10   42.17    2.42
  -1   4 -10   46.52    2.44
  -1   4 -10   48.21    2.55
  -1   4 -10   45.91    2.52
  -1  -4 -10   47.35    2.58
  -1  -4 -10   48.22    2.85
  -1  -4 -10   52.27    2.67
  -1  -4 -10   46.74    2.48
  -1   4 -10   46.77    2.30
   1   4  10   48.66    2.66
  -1   4 -10   49.46    2.56
  -1  -4 -10   51.68    2.60
  -1   4 -10   49.49    2.60
   1  -4  10   48.62    2.50
  -1   4 -10   43.42    2.66
  -1  -4 -10   44.38    2.73
  -1  -4 -10   46.04    2.66
  -1   4 -11   87.25    3.89
   1  -4  11   94.14    3.80
   1   4  11   96.08    4.03
   1  -4  11   94.30    3.81
   1   4  11   89.61    3.81
   1  -4  11   91.66    3.73
   1   4  11   91.48    3.81
  -1   4 -11   89.34    3.74
  -1   4 -11   95.30    3.98
  -1  -4 -11   86.57    3.70
  -1   4 -11   90.29    3.66
  -1  -4 -11   87.85    3.94
  -1   4 -11   91.03    3.91
   1   4  11   86.60    3.73
  -1   4 -11   90.36    3.75
  -1   4 -11   84.66    4.09
  -1  -4 -11   91.43    3.98
   1  -4  11   93.70    3.88
  -1  -4 -11   91.35    3.87
  -1   4 -11   80.04    3.71
   1   4  11   90.60    4.01
  -1  -4 -11   84.95    3.78
  -1   4 -11   83.21    3.82
   1   4  11   92.70    4.11
  -1  -4 -11   92.85    4.15
  -1  -4 -11   96.03    4.38
   1   4  12    2.34    0.58
   1  -4  12    1.90    0.56
   1   4  12    1.89    0.56
   1  -4  12    0.82    0.39
  -1   4 -12    1.77    0.49
  -1  -4 -12    1.06    0.45
  -1   4 -12    1.34    0.53
  -1  -4 -12    2.58    0.68
  -1  -4 -12    2.01    0.57
   1  -4  12    1.77    0.56
  -1  -4 -12    1.43    0.54
   1   4  12    0.85    0.39
   1  -4  12    1.18    0.44
  -1  -4 -12    2.08    0.62
  -1   4 -12    2.13    0.57
  -1   4 -12    1.85    0.52
   1   4  12    2.42    0.55
  -1   4 -12    1.80    0.56
  -1  -4 -12    1.67    0.52
   1  -4  12    1.21    0.43
  -1  -4 -12    1.32    0.49
   1   4  12    1.75    0.57
  -1   4 -12    1.25    0.53
   1   4  12    1.56    0.57
  -1   4 -12    1.60    0.52
  -1   4 -12    1.60    0.57
   1   4  13   73.86    3.57
   1  -4  13   82.94    3.58
   1  -4  13   82.88    3.73
  -1  -4 -13   79.81    3.73
  -1   4 -13   80.13    3.70
   1  -4  13   80.66    3.56
   1   4  13   75.50    3.72
   1  -4  13   83.86    3.66
  -1  -4 -13   79.38    3.68
  -1   4 -13   79.67    3.65
   1   4  13   78.00    3.77
  -1  -4 -13   76.56    3.74
  -1   4 -13   83.02    3.68
  -1   4 -13   86.82    3.48
  -1   4 -13   83.65    3.78
   1  -4  13   83.78    3.68
  -1   4 -13   80.26    3.77
  -1   4 -13   82.88    3.80
  -1   4 -13   86.20    4.09
   1   4  13   79.41    3.83
   1   4  13   74.74    3.88
   1   4  13   73.85    3.40
  -1  -4 -13   85.49    3.78
  -1  -4 -14   33.90    2.22
  -1   4 -14   32.50    2.14
   1   4  14   32.33    2.20
   1  -4  14   32.82    2.03
  -1  -4 -14   35.48    2.29
  -1   4 -14   33.51    2.07
   1  -4  14   34.81    2.16
  -1   4 -14   27.79    1.96
   1   4  14   33.29    2.22
   1   4  14   28.76    2.13
   1   4  14   33.44    2.35
   1   4  14   30.33    1.89
  -1   4 -14   36.98    2.30
  -1   4 -14   36.11    2.42
  -1   4 -14   29.05    2.09
  -1  -4 -14   31.28    1.97
   1  -4  14   34.60    2.19
   1   4  14   32.38    2.10
   1  -4  14   32.84    2.04
  -1  -4 -14   29.37    2.01
  -1   4 -14   33.60    2.19
  -1  -4 -15    0.27    0.31
  -1  -4 -15    0.36    0.35
   1   4  15    0.35    0.30
  -1  -4 -15    0.10    0.32
  -1  -4 -15    0.25    0.30
  -1   4 -15    0.91    0.42
   1   4  15    0.07    0.24
  -1   4 -15    1.32    0.45
   1  -4  15    0.43    0.30
   1  -4  15    0.46    0.29
   1  -4  15    0.25    0.26
   1  -4  15    0.98    0.39
   1   4  15    0.37    0.35
  -1  -4 -16    0.92    0.37
  -1   4 -16    1.14    0.38
  -1   4 -16    0.07    0.24
  -1  -4 -16    0.56    0.29
   1  -4  16    0.48    0.29
  -1   4 -16    0.37    0.35
  -1  -4 -16    0.85    0.32
  -1  -4 -16    0.39    0.27
  -1   4 -16    0.97    0.36
  -1  -4 -16    0.57    0.25
   1   4  16    0.88    0.33
   1   4  16    0.12    0.24
   1   4  16    1.08    0.39
   1  -4  16    0.86    0.31
   1  -4  16    0.69    0.31
   1   4  16    0.60    0.33
   1  -4  16    0.43    0.32
  -1   4 -17    1.21    0.27
  -1   4 -17    0.75    0.28
  -1  -4 -17    0.84    0.22
   1  -4  17    1.35    0.29
   1  -4  17    0.80    0.29
  -1   4 -17    1.44    0.35
   1   4  17    1.06    0.31
   1   4  17    0.87    0.29
   1  -4  17    0.90    0.24
   1   4  17    0.96    0.30
   1  -4  17    1.03    0.31
  -1  -4 -17    1.37    0.34
   1  -4  17    0.97    0.30
  -1  -4 -17    1.05    0.31
   1   5 -17   41.19    1.71
   1  -5 -17   41.32    1.67
  -1   5  17   37.92    1.75
  -1  -5  17   44.30    1.96
  -1   5  17   44.68    1.96
   1   5 -17   44.13    1.75
   1  -5 -17   41.74    1.75
  -1  -5  17   42.75    1.76
  -1   5  17   44.47    1.73
   1   5 -16   23.98    1.47
  -1  -5  16   24.54    1.49
   1  -5 -16   22.66    1.44
  -1  -5  16   25.28    1.62
   1  -5 -16   18.19    1.10
   1   5 -16   24.46    1.48
  -1  -5  16   22.85    1.44
   1   5 -16   22.35    1.45
  -1   5  16   20.14    1.47
  -1   5  16   22.56    1.64
   1   5 -16   22.98    1.37
   1   5 -16   23.14    1.50
   1  -5 -16   21.98    1.55
   1  -5 -16   21.11    1.32
  -1  -5  16   25.18    1.49
  -1   5  16   20.24    1.40
  -1  -5  16   25.99    1.61
  -1   5  15   16.79    1.48
  -1  -5  15   16.70    1.46
   1   5 -15   16.05    1.38
   1   5 -15   15.92    1.47
   1  -5 -15   16.75    1.55
  -1  -5  15   18.69    1.46
   1  -5 -15   15.91    1.26
   1   5 -15   16.92    1.19
  -1  -5  14    0.65    0.33
  -1   5  14    0.21    0.37
  -1   5  14    0.23    0.37
  -1  -5  14    0.79    0.47
  -1  -5  14    0.22    0.39
  -1  -5  14    0.53    0.30
   1  -5 -14    0.17    0.29
   1  -5 -14    0.09    0.27
   1  -5 -14    0.26    0.42
  -1  -5  14    0.68    0.38
   1   5 -14    0.36    0.27
  -1  -5  14    0.52    0.36
  -1   5  14    0.66    0.43
   1  -5 -14    0.46    0.33
   1   5 -14    0.43    0.35
   1   5 -14    0.34    0.29
   1   5 -14    0.68    0.41
   1   5 -14    0.18    0.26
   1  -5 -14    0.16    0.28
  -1   5  14    0.12    0.45
  -1   5  14    0.34    0.37
   1   5 -14    0.50    0.34
  -1   5  13   96.42    4.45
  -1  -5  13   94.68    4.37
  -1  -5  13   97.28    3.85
   1  -5 -13   98.83    3.96
   1  -5 -13   98.62    3.89
   1   5 -13   98.61    4.46
   1   5 -13   97.52    4.43
   1  -5 -13   98.40    4.01
  -1   5  13  101.57    3.84
   1  -5 -13   96.48    4.09
   1  -5 -13   93.56    3.84
  -1  -5  13   92.38    4.12
  -1   5  13   99.03    4.37
   1   5 -13   89.80    3.74
  -1  -5  13   98.84    3.97
  -1   5  13  103.34    4.56
  -1   5  13   95.33    4.55
   1   5 -13   88.89    4.10
  -1  -5  12  216.75    7.05
   1   5 -12  216.21    7.60
  -1  -5  12  216.77    6.95
  -1  -5  12  217.22    7.10
   1   5 -12  210.27    7.14
   1  -5 -12  231.61    7.07
   1   5 -12  225.07    6.91
   1  -5 -12  223.44    6.88
   1   5 -12  218.16    7.02
   1  -5 -12  228.11    6.97
   1  -5 -12  213.25    6.89
   1   5 -12  234.21    7.80
   1   5 -12  229.72    7.79
   1  -5 -12  234.59    7.21
  -1   5  12  239.36    7.06
   1  -5 -12  235.44    7.31
  -1   5  12  231.05    7.47
  -1  -5  12  221.93    7.34
   1  -5 -12  219.67    8.05
   1   5 -12  214.12    6.93
  -1   5  12  216.80    7.92
  -1   5  12  215.33    7.62
   1   5 -12  203.42    6.51
  -1   5  12  219.80    7.57
  -1  -5  12  227.64    7.48
  -1   5  12  201.40    7.56
   1   5 -12  224.33    6.91
   1   5 -12  220.84    7.42
  -1  -5  11    3.39    0.68
  -1  -5  11    3.28    0.66
   1   5 -11    3.64    0.63
   1  -5 -11    3.67    0.64
   1   5 -11    4.01    0.75
   1  -5 -11    2.84    0.58
   1  -5 -11    4.10    0.68
   1   5 -11    4.18    0.72
   1  -5 -11    2.88    0.60
  -1   5  11    3.87    0.68
   1  -5 -11    4.24    0.90
   1   5 -11    5.98    0.99
   1   5 -11    4.52    0.75
   1   5 -11    4.54    0.87
  -1   5  11    2.93    0.66
   1  -5 -11    3.84    0.67
  -1  -5  11    4.27    0.78
   1  -5 -11    4.10    0.75
   1  -5 -11    2.95    0.60
   1  -5 -11    3.38    0.61
   1   5 -11    4.93    0.73
  -1   5  11    4.26    0.86
  -1  -5  11    4.08    0.73
   1   5 -11    4.25    0.85
   1   5 -11    5.64    0.72
  -1   5  11    3.91    0.84
   1  -5 -10    0.45    0.30
   1   5 -10    1.55    0.51
  -1   5  10    0.55    0.38
  -1  -5  10    1.47    0.43
  -1   5  10    0.88    0.42
  -1  -5  10    1.28    0.42
   1  -5 -10    0.65    0.31
   1   5 -10    1.55    0.39
   1  -5 -10    1.06    0.34
   1   5 -10    1.48    0.49
   1  -5 -10    0.72    0.35
   1   5 -10    0.82    0.37
   1   5 -10    1.94    0.50
  -1   5  10    0.48    0.31
   1   5 -10    0.84    0.47
   1  -5 -10    0.87    0.35
  -1   5  10    0.40    0.32
   1   5 -10    0.74    0.38
   1  -5 -10    0.66    0.34
  -1   5  10    0.30    0.26
   1  -5 -10    1.02    0.36
   1   5 -10    1.10    0.45
   1  -5 -10    0.38    0.41
  -1   5  10    0.60    0.43
   1   5 -10    1.07    0.37
   1   5 -10    0.98    0.36
   1  -5 -10    0.78    0.38
  -1   5  10    1.34    0.46
   1  -5 -10    0.70    0.33
   1  -5  -9    2.47    0.58
  -1   5   9    3.50    0.67
   1   5  -9    1.67    0.51
   1  -5  -9    1.83    0.47
   1  -5  -9    1.91    0.56
  -1  -5   9    1.22    0.40
   1  -5  -9    1.93    0.48
  -1  -5   9    0.77    0.31
   1   5  -9    1.85    0.44
  -1  -5   9    1.19    0.33
   1  -5  -9    2.17    0.59
   1   5  -9    1.11    0.42
  -1   5   9    1.99    0.46
   1  -5  -9    1.87    0.39
   1   5  -9    1.85    0.41
   1   5  -9    1.54    0.48
   1  -5  -9    2.38    0.46
   1   5  -8   13.19    1.24
   1   5  -8   13.76    1.25
  -1  -5   8   11.33    0.97
   1  -5  -8   13.00    1.21
   1  -5  -8   12.70    1.20
   1  -5  -8   12.39    1.28
   1  -5  -8   11.86    1.28
   1   5  -8   11.11    0.98
   1  -5  -8   11.75    1.24
   1   5  -8   13.60    1.28
  -1  -5   8   13.79    1.22
   1   5  -8   13.09    1.10
   1   5  -8   12.07    0.91
   1  -5  -8   12.87    0.94
  -1   5   8   13.12    1.21
  -1  -5   8   11.64    1.07
   1  -5  -8   13.18    1.16
  -1  -5   8   11.35    0.88
  -1   5   8   13.13    1.11
   1  -5  -7   26.50    1.68
   1  -5  -7   26.35    1.77
   1  -5  -7   25.38    1.81
   1   5  -7   23.58    1.44
   1   5  -7   23.31    1.66
   1  -5  -7   23.34    1.67
   1   5  -7   25.48    1.65
   1   5  -7   26.34    1.66
   1   5  -7   26.72    1.30
   1   5  -7   27.44    1.54
  -1   5   7   25.99    1.64
   1  -5  -7   22.61    1.51
  -1  -5   7   24.35    1.47
  -1   5   7   26.36    1.44
  -1   5   7   23.98    1.46
   1   5  -6  129.62    4.20
   1   5  -6  128.14    4.20
   1  -5  -6  120.29    4.18
  -1   5   6  116.59    3.91
   1  -5  -6  118.03    4.09
   1  -5  -6  116.63    4.31
  -1   5   6  123.35    4.13
   1  -5  -6  113.77    4.04
  -1  -5   6  122.82    3.90
  -1  -5   6  129.76    4.16
   1  -5  -6  110.68    3.36
   1   5  -6  125.20    3.96
   1   5  -6  126.03    4.30
   1  -5  -6  123.11    3.52
   1   5  -6  131.49    3.60
  -1  -5   6  119.28    3.62
   1  -5  -5   74.07    2.93
   1  -5  -5   73.01    2.40
  -1   5   5   71.65    2.76
  -1  -5   5   71.18    2.51
   1  -5  -5   68.84    2.71
   1  -5  -5   72.84    2.24
   1   5  -5   71.98    2.85
   1   5  -5   67.43    2.58
   1   5  -5   71.65    2.26
   1  -5  -5   76.67    2.27
  -1  -5   5   71.19    2.38
  -1   5   5   72.31    2.44
   1  -5  -4   48.51    2.13
  -1  -5   4   44.67    1.90
   1  -5  -4   53.17    1.79
  -1  -5   4   47.14    1.73
  -1   5   4   49.96    1.75
   1  -5  -4   49.52    2.14
   1   5  -4   45.19    2.04
  -1  -5   4   47.51    1.78
   1  -5  -4   48.05    1.88
  -1  -5   4   46.38    2.03
  -1   5   4   46.77    2.02
  -1   5   3    7.26    0.66
   1   5  -3    7.39    0.56
  -1  -5   3    6.68    0.60
  -1  -5   3    6.13    0.51
  -1   5   3    6.77    0.49
  -1  -5   3    5.91    0.48
   1  -5  -3    6.03    0.63
  -1  -5   3    6.95    0.66
  -1  -5   3    5.98    0.57
   1  -5  -3    6.41    0.57
  -1  -5   2    0.64    0.22
  -1  -5   2    0.50    0.22
  -1  -5   2    0.69    0.19
  -1   5   2    1.42    0.20
  -1  -5   2    1.18    0.12
  -1  -5   2    0.54    0.23
   1  -5  -2    1.43    0.24
   1  -5  -2    1.11    0.26
   1  -5  -2    2.09    0.32
   1   5  -2    0.45    0.15
  -1  -5   1  145.63    3.93
   1  -5  -1  146.30    4.09
  -1  -5   1  132.66    4.06
   1  -5  -1  138.80    3.94
  -1  -5   1  144.69    3.87
   1  -5  -1  137.33    3.54
   1  -5  -1  142.25    3.92
  -1  -5   1  147.76    4.07
  -1  -5   1  147.65    3.54
   1  -5  -1  137.11    3.89
   1   5  -1  144.93    3.69
   1   5  -1  149.52    3.89
  -1  -5   1  137.77    3.92
  -1  -5   1  148.96    3.92
  -1   5   1  136.31    3.56
   1  -5   0   15.67    0.85
  -1  -5   0   16.13    0.89
   1  -5   0   15.53    0.71
  -1  -5   0   17.43    0.87
   1  -5   0   18.72    0.81
  -1   5   0   15.56    0.56
  -1   5   0   18.01    0.77
  -1  -5   0   15.32    0.77
   1   5   0   17.53    0.66
  -1   5   0   16.86    0.93
   1   5   0   16.22    0.84
  -1  -5   0   17.09    0.85
  -1  -5   0   16.20    0.91
   1  -5   0   15.58    0.90
   1   5   1   58.26    1.53
  -1   5  -1   56.72    2.04
   1   5   1   59.62    1.97
  -1  -5  -1   60.27    2.03
  -1  -5  -1   57.26    1.49
  -1  -5  -1   60.33    1.97
  -1  -5  -1   59.52    1.98
  -1  -5  -1   60.89    2.04
   1  -5   1   56.71    1.88
  -1  -5  -1   57.47    2.00
  -1   5  -1   56.62    1.69
  -1  -5  -1   61.70    1.72
   1  -5   2 1500.16   32.74
   1   5   2 1480.16   32.71
  -1  -5  -2 1530.54   32.92
   1  -5   2 1462.45   32.84
  -1  -5  -2 1449.48   32.88
  -1  -5  -2 1492.12   33.00
  -1   5  -2 1473.85   33.03
   1   5   2 1462.53   32.90
  -1  -5  -2 1533.27   32.52
  -1  -5  -2 1429.66   32.91
  -1   5  -2 1494.12   32.51
  -1  -5  -3  121.17    3.74
   1  -5   3  128.27    3.53
   1   5   3  118.09    3.37
   1  -5   3  131.21    3.62
  -1  -5  -3  116.97    3.52
   1  -5   3  126.45    3.59
  -1  -5  -3  119.48    3.55
  -1  -5  -3  118.97    3.61
   1  -5   3  119.01    3.05
  -1  -5  -3  114.72    3.21
  -1   5  -3  128.49    3.26
  -1   5  -4  503.62   11.27
  -1  -5  -4  483.08   11.40
   1  -5   4  485.00   11.14
   1   5   4  470.24   10.83
   1  -5   4  505.33   11.24
  -1  -5  -4  489.89   11.50
  -1  -5  -4  486.17   11.06
  -1  -5  -4  505.51   11.29
  -1  -5  -4  495.56   11.15
   1  -5   4  480.21   11.15
  -1   5  -4  473.73   10.70
  -1  -5  -4  479.59   10.72
  -1  -5  -5   30.64    1.67
  -1   5  -5   29.11    1.50
  -1  -5  -5   29.90    1.64
   1   5   5   29.60    1.30
   1  -5   5   30.28    1.54
   1  -5   5   30.41    1.51
   1   5   5   34.01    1.49
  -1  -5  -5   34.92    1.49
   1  -5   5   31.61    1.52
  -1  -5  -5   33.30    1.52
   1   5   6   52.90    1.92
  -1   5  -6   55.73    2.42
   1   5   6   46.64    2.01
   1  -5   6   50.58    2.07
  -1  -5  -6   51.10    2.41
   1  -5   6   56.17    2.30
  -1  -5  -6   50.86    2.40
  -1  -5  -6   49.05    1.88
  -1   5  -6   52.01    2.03
   1   5   6   53.98    2.16
  -1  -5  -6   49.01    2.33
   1   5   7  571.68   13.40
  -1  -5  -7  507.14   13.72
  -1  -5  -7  493.33   13.26
   1   5   7  519.30   13.13
   1  -5   7  513.01   13.02
  -1  -5  -7  506.78   13.73
  -1   5  -7  539.31   13.72
  -1   5  -7  502.27   13.28
  -1   5  -7  509.79   13.06
  -1  -5  -7  548.81   13.86
   1  -5   7  535.29   13.33
   1  -5   8   45.77    2.00
   1   5   8   42.26    2.09
   1   5   8   42.71    2.09
   1  -5   8   42.43    1.94
  -1   5  -8   50.33    2.55
  -1   5  -8   45.20    2.23
   1  -5   8   47.60    2.33
   1   5   8   46.36    2.23
   1  -5   8   42.93    2.17
  -1  -5  -8   43.86    2.46
  -1  -5  -8   40.42    2.14
  -1  -5  -8   43.61    2.46
  -1  -5  -8   42.59    2.31
   1  -5   8   46.07    1.93
  -1   5  -8   42.68    2.07
  -1  -5  -9   63.90    2.82
   1  -5   9   62.53    2.93
   1  -5   9   57.54    2.43
   1   5   9   57.81    2.71
   1   5   9   61.33    2.76
  -1   5  -9   63.28    2.86
  -1   5  -9   62.07    2.91
  -1   5  -9   61.64    3.10
  -1  -5  -9   59.82    2.86
  -1   5  -9   68.11    2.98
   1   5   9   60.18    2.93
   1  -5   9   61.02    2.82
   1  -5   9   59.06    2.71
   1   5   9   69.57    2.98
  -1  -5  -9   61.28    3.17
  -1  -5  -9   57.69    2.99
  -1   5  -9   59.73    2.65
  -1  -5  -9   68.85    3.31
  -1  -5  -9   62.07    3.00
  -1  -5 -10    5.05    0.94
  -1  -5 -10    5.56    0.91
   1  -5  10    5.96    0.82
   1   5  10    6.32    0.89
  -1   5 -10    7.01    0.95
   1  -5  10    6.86    0.92
   1   5  10    6.02    0.90
   1   5  10    5.96    0.83
   1   5  10    6.06    0.83
   1   5  10    4.82    0.77
  -1   5 -10    6.39    0.88
  -1   5 -10    6.40    0.91
  -1  -5 -10    4.87    0.76
  -1   5 -10    6.51    0.76
  -1   5 -10    6.62    0.99
  -1   5 -10    7.84    0.93
  -1   5 -10    7.01    0.94
  -1  -5 -10    4.34    0.78
  -1   5 -10    7.44    0.90
  -1  -5 -10    5.20    0.81
  -1  -5 -10    4.21    0.72
   1   5  10    5.66    0.88
  -1   5 -10    7.55    0.95
   1   5  10    5.44    0.79
  -1   5 -10    7.86    0.98
   1  -5  10    5.90    0.83
  -1  -5 -10    5.11    0.80
  -1  -5 -10    5.54    0.89
  -1  -5 -10    5.76    0.98
   1   5  10    5.23    0.89
  -1   5 -11  187.89    6.41
  -1  -5 -11  171.57    6.27
   1  -5  11  188.10    6.26
   1  -5  11  184.54    6.20
  -1   5 -11  180.32    6.39
   1  -5  11  198.53    6.24
   1   5  11  186.29    6.25
  -1   5 -11  173.57    6.15
  -1   5 -11  184.16    6.38
  -1  -5 -11  186.17    6.26
  -1   5 -11  183.21    6.11
  -1   5 -11  188.36    6.40
   1   5  11  187.18    6.53
  -1  -5 -11  185.72    6.45
  -1   5 -11  186.41    6.32
  -1   5 -11  183.86    6.14
   1  -5  11  193.77    6.38
  -1  -5 -11  186.49    6.29
  -1  -5 -11  180.29    6.39
  -1   5 -11  189.52    6.77
   1   5  11  188.43    6.65
   1   5  11  180.78    6.10
   1   5  11  197.44    6.58
  -1  -5 -11  171.46    6.21
  -1  -5 -11  197.12    6.98
  -1  -5 -11  191.76    6.73
  -1   5 -12   10.99    1.28
   1  -5  12   11.07    1.21
   1   5  12   10.48    1.17
   1  -5  12   12.45    1.24
  -1   5 -12   12.59    1.27
  -1  -5 -12   11.82    1.31
  -1   5 -12    9.92    1.22
  -1  -5 -12   12.10    1.39
   1  -5  12   10.34    1.13
   1   5  12   13.29    1.39
  -1   5 -12   10.09    1.12
  -1  -5 -12   13.54    1.40
  -1   5 -12   11.98    1.27
  -1   5 -12   11.88    1.17
  -1   5 -12   11.78    1.29
  -1  -5 -12    9.96    1.21
   1  -5  12   11.47    1.24
   1   5  12    9.06    1.04
  -1   5 -12   11.73    1.39
  -1   5 -12   12.15    1.32
   1   5  12   12.48    1.39
   1   5  12   11.98    1.46
  -1   5 -12   11.93    1.29
   1   5  12   11.44    1.31
   1  -5  12   10.80    1.22
  -1  -5 -12   13.63    1.35
  -1  -5 -12   11.97    1.32
  -1  -5 -12   10.20    1.24
   1  -5  13   83.99    3.62
  -1  -5 -13   83.42    3.86
  -1   5 -13   84.67    3.86
  -1   5 -13   89.58    3.96
  -1  -5 -13   85.94    3.54
   1  -5  13   82.91    3.77
  -1  -5 -13   83.32    3.81
  -1  -5 -13   86.62    3.81
  -1  -5 -13   81.44    3.77
  -1  -5 -13   86.49    3.99
  -1   5 -13   87.27    3.72
  -1   5 -13   81.60    3.42
   1   5  13   80.47    3.46
  -1   5 -13   88.31    4.13
  -1   5 -13   85.75    3.88
   1  -5  13   87.25    3.80
   1   5  13   82.11    3.86
  -1   5 -13   78.97    3.70
   1   5  13   80.67    4.01
   1   5  13   83.30    3.94
  -1   5 -13   85.43    3.84
   1  -5  13   79.27    3.55
   1   5  13   93.07    4.03
  -1  -5 -14   92.00    4.00
  -1   5 -14   93.30    3.96
   1  -5  14   92.22    3.82
  -1   5 -14   89.43    3.71
  -1  -5 -14   93.05    4.04
   1   5  14   95.25    4.07
   1   5  14   90.50    3.99
   1   5  14   90.57    4.17
   1   5  14   98.70    3.86
  -1  -5 -14   87.06    3.83
   1  -5  14   96.33    3.95
   1  -5  14   86.78    3.66
   1  -5  14   96.39    3.96
  -1   5 -14  102.46    4.15
  -1   5 -14   97.57    4.00
  -1   5 -14   91.95    3.91
  -1   5 -14   96.37    4.03
  -1  -5 -14   87.69    3.57
  -1  -5 -15    2.08    0.44
  -1  -5 -15    2.92    0.58
  -1   5 -15    2.51    0.57
  -1   5 -15    2.22    0.54
   1   5  15    2.07    0.48
   1   5  15    3.02    0.55
   1  -5  15    2.64    0.53
   1  -5  15    2.55    0.59
   1   5  15    2.88    0.65
   1   5  15    2.28    0.53
   1  -5  15    2.65    0.54
   1   5  15    3.32    0.68
  -1   5 -16   39.06    2.02
  -1  -5 -16   37.84    1.90
  -1   5 -16   40.34    2.07
  -1  -5 -16   38.66    2.10
  -1   5 -16   39.72    2.07
  -1  -5 -16   38.27    2.02
  -1  -5 -16   37.46    1.98
   1  -5  16   43.07    2.09
   1  -5  16   42.69    2.02
   1   5  16   40.38    2.11
   1  -5  16   41.67    2.09
   1   5  16   41.35    2.14
  -1   5 -16   39.41    2.01
  -1   5 -16   37.78    1.99
   1  -5  17   -0.04    0.21
  -1   5 -17    0.04    0.16
  -1   5 -17    0.17    0.16
  -1   5 -17    0.13    0.21
  -1   5 -17    0.04    0.16
   1  -5  17    0.12    0.17
   1  -5  17    0.23    0.18
  -1  -5 -17   -0.21    0.20
   1  -5  17    0.13    0.19
   1   5  17    0.09    0.18
   1   5  17    0.05    0.17
  -1  -6  17    9.68    0.72
   1  -6 -17   10.66    0.71
   1   6 -17   10.51    0.76
   1  -6 -17   12.59    0.84
  -1   6  17   12.57    0.79
   1   6 -17   12.35    0.80
   1   6 -16    2.24    0.37
   1  -6 -16    2.18    0.47
   1  -6 -16    1.95    0.48
   1   6 -16    3.08    0.53
  -1  -6  16    2.34    0.51
  -1  -6  16    2.99    0.52
   1  -6 -16    2.09    0.42
   1   6 -16    2.71    0.49
   1  -6 -16    1.94    0.44
  -1  -6  16    2.09    0.42
  -1  -6  16    3.43    0.57
  -1   6  16    1.90    0.43
   1   6 -16    2.92    0.50
   1   6 -16    2.65    0.49
  -1   6  16    2.53    0.52
  -1   6  16    2.68    0.57
   1   6 -15   47.52    2.62
   1  -6 -15   46.50    2.27
  -1   6  15   45.03    2.50
  -1  -6  15   47.60    2.49
   1   6 -15   46.81    2.23
   1   6 -15   43.02    2.06
   1  -6 -15   45.14    2.33
   1   6 -15   44.88    2.28
  -1   6  15   45.95    2.56
  -1   6  15   47.44    2.69
  -1  -6  15   46.39    2.41
  -1  -6  15   43.80    2.45
  -1  -6  15   43.66    2.36
   1   6 -15   42.45    2.25
  -1  -6  14    4.58    0.78
   1  -6 -14    2.91    0.75
  -1  -6  14    3.23    0.68
  -1   6  14    2.81    0.73
  -1  -6  14    3.70    0.65
  -1   6  14    2.30    0.63
  -1   6  14    3.30    0.74
  -1  -6  14    4.79    0.86
  -1  -6  14    3.54    0.75
  -1  -6  14    3.66    0.65
   1  -6 -14    2.81    0.61
   1  -6 -14    3.05    0.67
   1  -6 -14    3.08    0.61
   1   6 -14    3.76    0.63
   1   6 -14    3.55    0.68
   1   6 -14    4.21    0.82
  -1   6  14    2.54    0.71
  -1   6  14    3.10    0.70
   1   6 -14    3.48    0.72
   1   6 -14    3.15    0.61
   1   6 -14    3.51    0.70
   1  -6 -14    4.01    0.69
  -1  -6  13   13.17    1.28
  -1   6  13   10.62    1.33
  -1   6  13   11.05    1.30
  -1  -6  13   10.50    1.14
  -1  -6  13   12.71    1.23
   1  -6 -13   16.35    1.39
   1   6 -13   15.66    1.61
   1   6 -13   11.66    1.21
  -1   6  13   13.55    1.25
   1  -6 -13   11.25    1.20
   1  -6 -13   12.91    1.31
   1   6 -13   12.21    1.14
   1  -6 -13   11.16    1.15
   1  -6 -13   10.08    1.07
   1   6 -13   13.94    1.41
   1   6 -13   12.26    1.23
   1   6 -13   11.32    1.16
  -1   6  13   10.83    1.33
  -1  -6  13   13.16    1.37
  -1   6  13   11.29    1.45
  -1   6  13   13.89    1.51
  -1   6  12    6.02    1.03
  -1  -6  12    6.22    0.97
   1   6 -12    7.12    1.07
  -1  -6  12    5.43    0.86
  -1  -6  12    6.81    0.95
  -1  -6  12    4.36    0.77
   1  -6 -12    7.21    0.95
   1   6 -12    6.67    0.96
   1   6 -12    5.56    0.78
   1  -6 -12    6.79    0.87
   1   6 -12    6.19    0.91
   1   6 -12    6.29    0.93
   1  -6 -12    5.63    0.83
   1  -6 -12    7.37    1.02
   1   6 -12    5.59    0.82
   1  -6 -12    7.46    0.92
   1   6 -12    5.99    0.77
  -1   6  12    5.59    1.05
  -1   6  12    7.38    1.12
  -1  -6  12    6.62    0.98
   1  -6 -12    5.46    1.08
   1  -6 -12    7.37    0.94
  -1   6  12    7.18    1.10
  -1   6  12    8.79    1.23
   1   6 -12    4.70    0.78
   1  -6 -12    7.99    1.03
  -1   6  12    7.37    0.93
   1  -6 -11    4.48    0.68
   1   6 -11    5.65    0.95
   1  -6 -11    4.13    0.86
  -1  -6  11    4.53    0.76
  -1  -6  11    4.23    0.78
  -1  -6  11    3.47    0.65
   1   6 -11    4.41    0.70
   1  -6 -11    4.34    0.66
   1  -6 -11    4.51    0.74
   1  -6 -11    4.30    0.67
   1   6 -11    5.02    0.82
   1   6 -11    4.24    0.74
   1   6 -11    4.12    0.83
  -1   6  11    5.49    0.83
   1  -6 -11    5.37    0.85
  -1  -6  11    5.44    0.88
  -1   6  11    4.71    0.87
   1   6 -11    4.15    0.72
  -1   6  11    4.08    0.70
   1   6 -11    4.71    0.89
   1   6 -11    5.42    0.73
  -1   6  11    3.85    0.89
  -1   6  11    4.38    0.87
   1   6 -11    3.93    0.69
   1  -6 -11    3.92    0.67
  -1  -6  11    4.28    0.70
  -1   6  11    6.13    1.00
   1  -6 -11    4.88    1.00
   1  -6 -11    3.92    0.66
   1  -6 -10   99.78    4.66
  -1   6  10  108.89    4.53
   1   6 -10  108.36    4.55
   1  -6 -10  108.32    4.65
  -1  -6  10  107.81    4.29
  -1  -6  10  106.01    4.02
   1  -6 -10  103.45    3.88
   1   6 -10  105.26    4.23
   1  -6 -10  105.66    3.95
   1   6 -10  111.67    3.87
   1  -6 -10  107.49    3.82
   1   6 -10  117.67    4.19
   1   6 -10  111.84    4.21
   1   6 -10  110.50    4.60
   1   6 -10  113.33    4.64
  -1   6  10  100.56    4.05
   1  -6 -10  113.63    4.22
  -1   6  10  103.44    4.34
   1   6 -10  111.77    4.18
   1  -6 -10   92.14    3.78
   1  -6 -10  100.89    3.60
  -1   6  10  106.12    4.17
   1  -6 -10  103.07    3.91
   1   6 -10  106.63    3.82
  -1   6  10   98.83    4.48
  -1   6  10  100.82    4.64
   1   6 -10  112.07    4.00
   1  -6 -10  101.41    3.78
  -1   6  10   99.96    4.48
  -1  -6  10  113.39    4.09
   1   6  -9   12.21    1.14
   1  -6  -9   13.42    1.11
   1   6  -9   12.39    1.00
   1  -6  -9   12.51    0.99
   1   6  -9   11.63    1.08
   1   6  -9   13.11    1.17
   1   6  -9   14.93    1.45
   1   6  -9   14.86    1.39
  -1   6   9   12.39    1.26
   1  -6  -9   12.89    1.16
   1  -6  -9   11.67    1.37
   1  -6  -9   11.88    1.26
  -1   6   9   13.15    1.32
   1  -6  -9   12.98    1.08
  -1  -6   9   12.22    1.26
  -1  -6   9   13.47    1.24
  -1  -6   9   11.52    1.05
  -1   6   9   13.88    1.37
  -1   6   9   12.93    1.39
   1   6  -9   13.20    1.09
  -1   6   9   13.74    1.22
   1  -6  -9   11.84    1.33
  -1   6   9   12.79    1.33
   1  -6  -8    7.66    1.02
   1   6  -8    8.26    0.84
   1   6  -8    9.37    1.09
  -1  -6   8    8.18    0.82
  -1  -6   8    8.80    1.02
  -1   6   8    7.46    0.87
   1  -6  -8    7.39    0.90
  -1  -6   8    7.27    0.86
   1   6  -8    9.90    1.09
   1   6  -8    7.16    0.94
  -1   6   8    8.94    1.03
   1   6  -8    9.20    0.78
   1  -6  -8    6.49    0.68
   1   6  -8    9.68    0.96
   1  -6  -8    6.50    0.89
   1  -6  -8    7.56    0.96
   1  -6  -8    7.52    1.04
   1  -6  -8    6.78    1.03
  -1  -6   7    1.06    0.35
   1  -6  -7    1.69    0.49
   1   6  -7    1.82    0.49
   1   6  -7    1.60    0.39
   1  -6  -7    1.60    0.48
   1   6  -7    1.23    0.40
   1  -6  -7    1.32    0.42
   1   6  -7    1.83    0.48
  -1  -6   7    1.04    0.35
   1  -6  -7    0.90    0.33
   1  -6  -7    1.62    0.50
   1  -6  -7    1.92    0.46
   1   6  -7    1.86    0.34
   1  -6  -7    1.87    0.33
   1   6  -7    1.62    0.39
  -1   6   7    1.94    0.46
   1  -6  -7    1.22    0.41
  -1   6   7    1.48    0.45
   1   6  -6  169.43    5.34
   1   6  -6  171.45    5.32
  -1  -6   6  164.38    4.95
   1  -6  -6  159.20    5.22
  -1   6   6  156.81    5.08
  -1  -6   6  171.12    4.66
   1  -6  -6  156.66    5.48
   1  -6  -6  162.99    5.22
   1   6  -6  171.94    4.59
   1   6  -6  167.32    5.03
   1  -6  -6  157.63    4.52
   1   6  -6  168.05    5.04
   1   6  -6  176.10    5.47
  -1   6   6  163.35    5.31
  -1   6   5   38.77    1.63
  -1  -6   5   42.06    1.60
   1  -6  -5   40.23    2.10
   1   6  -5   41.45    1.84
  -1   6   5   35.02    1.86
  -1  -6   5   38.65    1.96
   1   6  -5   42.96    2.01
  -1   6   5   38.29    1.85
   1   6  -5   42.83    1.50
   1  -6  -5   38.87    1.45
   1  -6  -5   37.66    2.03
  -1  -6   5   38.56    1.69
   1  -6  -5   35.19    1.39
   1  -6  -5   39.73    1.65
   1   6  -4   18.10    1.12
   1  -6  -4   22.41    1.38
  -1   6   4   16.93    1.17
  -1  -6   4   16.63    0.92
  -1   6   4   18.96    0.97
   1  -6  -4   17.84    1.07
   1  -6  -4   19.61    1.02
  -1  -6   4   17.20    1.11
   1  -6  -4   20.66    1.32
  -1  -6   4   16.53    0.96
   1   6  -4   19.38    0.85
   1  -6  -4   19.60    0.85
   1   6  -4   19.53    1.07
  -1  -6   4   18.97    1.23
  -1   6   4   18.33    1.15
  -1  -6   3  199.45    5.44
  -1  -6   3  197.13    5.59
  -1  -6   3  184.88    4.63
  -1  -6   3  198.20    5.46
  -1   6   3  195.30    5.04
  -1  -6   3  198.63    5.16
   1  -6  -3  194.35    5.36
  -1  -6   3  193.61    5.08
   1   6  -3  202.10    5.22
  -1   6   3  199.23    5.62
   1  -6  -3  193.00    5.60
  -1  -6   2   95.98    3.08
  -1  -6   2   92.02    2.95
   1  -6  -2   91.79    2.75
  -1   6   2   96.80    3.12
  -1  -6   2   90.03    2.75
  -1   6   2   89.70    2.52
   1  -6  -2   92.03    2.90
   1  -6  -2   90.59    3.00
  -1  -6   2   90.66    2.35
   1  -6  -2   90.95    2.74
   1  -6  -2   83.34    2.25
  -1  -6   2   92.22    2.96
   1   6  -2   93.21    2.70
   1   6  -1   18.99    0.85
   1   6  -1   19.16    0.93
   1  -6  -1   17.93    1.04
  -1  -6   1   20.42    1.07
   1  -6  -1   16.41    0.91
  -1  -6   1   19.72    0.98
  -1  -6   1   18.27    0.95
  -1   6   1   16.68    0.69
  -1  -6   1   19.86    0.95
  -1  -6   1   19.24    0.75
  -1  -6   1   19.03    1.06
   1  -6  -1   18.06    0.74
   1  -6  -1   17.24    0.93
  -1  -6   1   19.93    0.99
  -1   6   1   19.01    1.12
   1  -6   0  895.72   20.07
  -1  -6   0  843.00   19.93
  -1  -6   0  827.87   19.63
   1  -6   0  854.91   19.87
  -1  -6   0  835.65   19.48
  -1  -6   0  831.88   19.76
  -1  -6   0  866.67   19.83
   1  -6   0  852.78   19.60
   1   6   0  817.93   19.42
  -1   6   0  858.05   20.03
   1   6   0  833.70   19.76
   1   6   0  826.77   19.70
  -1   6  -1  747.08   17.20
  -1  -6  -1  765.34   17.22
  -1  -6  -1  758.84   17.77
  -1  -6  -1  770.19   17.60
   1   6   1  755.20   17.15
  -1   6  -1  780.67   17.92
   1   6   1  765.32   17.68
   1  -6   1  754.88   17.58
  -1  -6  -1  778.79   17.80
  -1  -6  -1  806.36   17.78
  -1  -6  -1  742.10   17.41
  -1  -6  -1  718.12   17.11
  -1  -6  -2  816.99   18.93
  -1  -6  -2  826.02   18.95
   1  -6   2  818.61   18.85
  -1  -6  -2  800.20   18.99
  -1   6  -2  787.95   19.08
   1   6   2  799.56   18.91
  -1  -6  -2  793.23   18.41
  -1   6  -2  777.43   18.39
  -1  -6  -2  792.90   18.93
  -1  -6  -3  214.45    5.67
  -1  -6  -3  203.42    5.54
   1  -6   3  209.68    5.54
  -1  -6  -3  212.02    5.57
   1   6   3  203.87    5.26
  -1  -6  -3  188.71    5.05
  -1   6  -3  203.79    5.08
  -1  -6  -3  209.81    5.79
   1  -6   3  205.29    5.48
   1   6   4   11.26    0.68
  -1   6  -4   11.48    0.88
  -1  -6  -4    9.89    0.77
  -1  -6  -4   12.02    0.87
   1  -6   4   11.84    0.84
  -1  -6  -4   11.70    0.87
   1  -6   4   11.20    0.86
   1  -6   4   10.49    0.80
  -1  -6  -4   11.71    0.97
  -1  -6  -4   11.74    0.92
  -1  -6  -5   51.21    2.27
  -1  -6  -5   53.43    2.09
  -1  -6  -5   49.45    2.38
   1  -6   5   51.16    2.16
   1   6   5   56.28    2.13
   1   6   5   53.40    1.86
   1  -6   5   54.52    2.22
  -1   6  -5   50.75    2.01
  -1  -6  -6    0.15    0.30
  -1  -6  -6    0.05    0.16
   1  -6   6   -0.06    0.19
  -1  -6  -6    0.30    0.29
   1  -6   6    0.12    0.20
  -1  -6  -6    0.30    0.15
  -1  -6  -6    0.29    0.22
  -1   6  -6    0.63    0.27
   1   6   6    0.37    0.19
  -1   6  -6    0.24    0.19
  -1  -6  -7  116.74    4.44
   1  -6   7  121.78    4.10
  -1  -6  -7  115.26    3.97
  -1  -6  -7  123.75    4.48
  -1  -6  -7  118.43    4.08
  -1   6  -7  120.82    3.94
  -1  -6  -7  115.78    4.44
  -1   6  -7  120.93    4.38
   1   6   7  127.67    4.13
  -1   6  -7  113.79    4.10
   1  -6   7  111.95    3.81
  -1   6  -8   15.62    1.27
  -1  -6  -8   12.98    1.31
  -1   6  -8   12.88    1.27
   1   6   8   12.33    1.11
  -1  -6  -8   14.24    1.40
  -1  -6  -8   11.19    1.18
  -1   6  -8   14.01    1.12
   1  -6   8   15.02    1.07
   1   6   8   12.49    1.07
   1  -6   8   14.65    1.25
  -1  -6  -8   12.35    1.28
  -1  -6  -8   11.97    1.08
   1  -6   8   14.01    1.19
  -1   6  -9   52.27    2.47
  -1  -6  -9   50.24    2.92
  -1  -6  -9   54.24    2.91
   1  -6   9   51.51    2.49
   1   6   9   58.11    2.75
  -1  -6  -9   49.60    2.51
  -1   6  -9   53.28    2.68
   1   6   9   51.95    2.52
  -1   6  -9   53.86    2.69
  -1   6  -9   54.28    2.71
  -1  -6  -9   54.69    2.87
  -1  -6  -9   52.89    2.96
  -1  -6  -9   49.14    2.60
  -1  -6  -9   54.68    2.59
  -1  -6  -9   50.90    2.65
  -1   6  -9   54.18    2.62
   1   6   9   56.01    2.81
  -1   6  -9   49.91    2.61
  -1   6  -9   52.62    2.86
  -1  -6  -9   51.59    2.61
   1  -6   9   50.80    2.68
   1  -6   9   53.55    2.67
   1   6   9   48.22    2.77
  -1  -6 -10    0.24    0.35
  -1  -6 -10    1.26    0.50
   1   6  10   -0.09    0.34
   1  -6  10    0.40    0.26
   1   6  10    1.59    0.48
   1  -6  10    0.79    0.37
  -1   6 -10    0.29    0.35
   1   6  10    0.09    0.21
  -1   6 -10    0.56    0.34
  -1   6 -10    0.87    0.42
  -1   6 -10    0.67    0.27
  -1  -6 -10    0.24    0.35
  -1  -6 -10    0.55    0.34
  -1   6 -10    1.05    0.39
  -1  -6 -10    0.10    0.28
  -1   6 -10    0.27    0.28
  -1   6 -10    0.43    0.32
  -1  -6 -10    0.68    0.42
  -1  -6 -10    0.26    0.28
  -1   6 -10    0.68    0.37
   1   6  10    0.51    0.35
  -1   6 -10    0.38    0.29
  -1  -6 -10    0.28    0.35
  -1  -6 -10   -0.10    0.21
  -1   6 -10    0.47    0.32
   1  -6  10    0.73    0.34
   1   6  10   -0.11    0.30
   1   6  10    0.11    0.31
   1   6  10    0.66    0.34
  -1  -6 -11    0.21    0.28
  -1   6 -11    0.10    0.29
   1  -6  11    0.49    0.32
   1   6  11    0.56    0.33
   1  -6  11    0.83    0.40
   1   6  11    0.47    0.38
   1  -6  11   -0.09    0.32
  -1   6 -11    0.50    0.34
  -1   6 -11   -0.31    0.36
  -1  -6 -11    0.31    0.28
  -1  -6 -11   -0.10    0.33
   1   6  11    0.32    0.35
  -1   6 -11    0.31    0.40
  -1   6 -11    0.28    0.33
  -1   6 -11    0.10    0.23
  -1  -6 -11    0.10    0.30
  -1   6 -11    0.35    0.32
  -1  -6 -11    0.21    0.25
  -1  -6 -11    0.47    0.35
   1  -6  11    0.20    0.27
  -1   6 -11    0.10    0.28
  -1   6 -11    0.12    0.29
  -1  -6 -11    0.30    0.36
   1   6  11    0.11    0.33
   1   6  11    0.61    0.42
  -1   6 -11    0.21    0.36
  -1  -6 -11    0.26    0.40
  -1  -6 -11    0.24    0.32
   1   6  11    0.52    0.33
  -1   6 -12    5.94    0.94
   1  -6  12    7.20    0.99
   1   6  12    4.13    0.90
   1   6  12    5.92    0.95
  -1   6 -12    6.29    0.93
  -1   6 -12    8.37    1.09
  -1  -6 -12    5.18    0.90
  -1  -6 -12    5.80    0.88
  -1   6 -12    5.98    0.86
  -1   6 -12    6.87    0.94
  -1  -6 -12    6.73    1.01
  -1  -6 -12    5.45    0.96
   1   6  12    6.28    0.97
  -1   6 -12    7.34    1.05
  -1  -6 -12    6.46    0.98
  -1   6 -12    8.76    1.12
   1  -6  12    5.62    0.87
   1  -6  12    7.79    0.97
   1   6  12    4.78    0.89
  -1   6 -12    8.05    0.95
  -1  -6 -12    5.73    0.90
  -1  -6 -12    4.84    0.89
   1  -6  12    6.19    0.92
  -1  -6 -12    5.29    0.90
   1   6  12    4.87    0.77
  -1   6 -13  396.38   11.48
   1  -6  13  403.10   11.36
   1  -6  13  407.54   11.13
  -1  -6 -13  427.46   11.67
  -1   6 -13  388.16   11.45
   1  -6  13  410.27   11.46
  -1  -6 -13  403.35   11.35
  -1  -6 -13  394.02   11.49
  -1  -6 -13  398.60   11.78
  -1   6 -13  391.80   11.05
  -1  -6 -13  405.21   11.59
  -1   6 -13  377.34   11.02
   1  -6  13  403.20   11.09
   1   6  13  404.07   11.59
  -1   6 -13  381.68   10.83
  -1   6 -13  410.63   11.52
  -1   6 -13  387.91   11.41
   1   6  13  396.39   11.13
  -1  -6 -13  388.20   11.40
   1   6  13  402.39   11.62
   1   6  13  394.70   11.86
  -1   6 -13  399.01   11.48
   1  -6  14   33.37    2.09
   1  -6  14   31.34    2.06
   1  -6  14   35.81    2.02
  -1  -6 -14   30.77    2.08
  -1   6 -14   33.21    2.14
   1   6  14   35.33    2.05
   1  -6  14   32.55    2.05
  -1  -6 -14   33.22    2.06
  -1  -6 -14   33.14    2.15
  -1   6 -14   31.99    2.20
  -1   6 -14   32.55    2.11
  -1   6 -14   31.19    2.10
  -1   6 -14   32.47    2.09
  -1   6 -14   32.43    2.08
   1   6  14   33.23    2.17
  -1  -6 -14   32.20    2.11
   1   6  14   32.21    2.24
   1   6  14   33.17    1.96
  -1   6 -15    3.12    0.62
  -1   6 -15    1.68    0.46
   1   6  15    1.60    0.43
  -1   6 -15    2.99    0.60
  -1   6 -15    2.32    0.55
   1  -6  15    2.01    0.52
   1  -6  15    2.83    0.51
   1  -6  15    2.26    0.51
   1   6  15    2.01    0.52
   1   6  15    2.10    0.49
   1  -6  15    2.80    0.55
   1   6  15    2.48    0.60
   1  -6  15    2.32    0.56
  -1  -6 -15    2.16    0.48
   1  -6  16    1.70    0.44
  -1   6 -16    1.83    0.40
  -1  -6 -16    2.04    0.47
  -1   6 -16    2.39    0.46
  -1   6 -16    1.73    0.44
   1  -6  16    2.56    0.49
  -1  -6 -16    2.27    0.50
  -1   6 -16    1.89    0.42
  -1   6 -16    2.73    0.48
   1   6  16    3.06    0.51
   1   6  16    3.09    0.54
  -1  -6 -16    2.86    0.51
   1  -6  16    1.49    0.38
  -1  -6 -17    0.57    0.22
   1  -6  17    0.78    0.21
   1  -6  17    0.87    0.22
  -1   6 -17    1.05    0.26
  -1   6 -17    0.87    0.24
  -1   6 -17    0.73    0.20
   1  -6  17    0.89    0.26
  -1   6 -17    0.70    0.25
   1   6  17    0.62    0.23
  -1  -7  17    3.66    0.38
   1  -7 -17    5.31    0.49
  -1   7  17    4.84    0.45
   1   7 -17    5.46    0.50
   1  -7 -17    3.49    0.35
   1  -7 -17    4.28    0.43
   1   7 -16    6.52    0.58
   1  -7 -16    8.57    0.80
   1   7 -16    6.71    0.74
   1  -7 -16    6.93    0.79
  -1   7  16    7.51    0.87
  -1  -7  16    7.27    0.76
  -1  -7  16    5.65    0.62
   1   7 -16    8.60    0.82
  -1   7  16    6.90    0.74
  -1  -7  16    7.81    0.81
   1   7 -16    8.05    0.77
   1  -7 -16    8.70    0.81
   1  -7 -16    7.21    0.73
   1   7 -16    7.16    0.74
   1   7 -15    0.42    0.26
   1   7 -15    0.82    0.34
   1   7 -15    1.24    0.43
   1  -7 -15    0.93    0.36
  -1  -7  15    1.07    0.39
   1  -7 -15    0.81    0.32
   1  -7 -15    1.22    0.40
   1   7 -15    0.62    0.31
  -1   7  15    1.17    0.43
  -1  -7  15    0.60    0.35
  -1  -7  15    1.07    0.41
  -1   7  15    1.20    0.46
  -1   7  15    0.76    0.40
  -1   7  15    0.70    0.37
  -1  -7  15    0.72    0.36
   1   7 -15    0.99    0.38
   1  -7 -15    1.20    0.38
  -1   7  14    0.12    0.40
  -1   7  14    0.42    0.36
   1  -7 -14    0.16    0.23
   1  -7 -14    0.51    0.37
   1   7 -14   -0.11    0.35
   1   7 -14    0.07    0.24
   1   7 -14    0.25    0.26
  -1  -7  14    0.19    0.29
  -1   7  14    0.74    0.41
   1  -7 -14    0.42    0.31
   1  -7 -14    0.39    0.31
  -1  -7  14    0.33    0.25
  -1   7  14    0.19    0.28
  -1  -7  14    0.49    0.39
   1  -7 -14    0.49    0.44
   1   7 -14    0.37    0.32
  -1  -7  14    0.28    0.36
   1   7 -14    0.56    0.38
  -1  -7  13    6.74    0.96
   1  -7 -13    5.35    1.02
  -1  -7  13    6.42    0.99
  -1   7  13    6.22    1.01
  -1  -7  13    4.92    0.81
  -1   7  13    5.32    0.93
  -1   7  13    5.09    0.88
  -1  -7  13    5.85    0.83
   1  -7 -13    5.42    0.81
   1   7 -13    5.44    0.82
   1  -7 -13    5.48    0.86
  -1   7  13    6.22    0.85
   1  -7 -13    5.30    0.79
   1  -7 -13    5.26    0.85
   1   7 -13    5.59    0.77
   1   7 -13    6.57    0.91
   1   7 -13    6.54    0.96
   1   7 -13    6.78    0.88
   1  -7 -13    5.77    0.85
  -1   7  13    5.85    1.03
  -1   7  13    6.20    1.02
   1   7 -13    4.68    0.68
   1   7 -13    6.90    1.00
   1   7 -13    5.09    0.97
   1  -7 -13    5.18    0.76
  -1   7  12   72.34    3.65
  -1  -7  12   61.84    3.25
  -1  -7  12   66.65    3.19
  -1  -7  12   67.78    3.17
  -1   7  12   62.98    3.47
  -1   7  12   61.19    3.56
   1   7 -12   64.05    2.83
   1  -7 -12   61.98    2.99
   1   7 -12   62.97    3.19
   1   7 -12   65.64    3.13
   1   7 -12   64.65    3.16
   1  -7 -12   62.83    3.12
  -1   7  12   73.45    3.20
   1  -7 -12   61.51    2.95
   1  -7 -12   69.63    3.25
   1   7 -12   66.24    3.03
   1   7 -12   60.80    3.33
   1   7 -12   66.16    3.04
   1   7 -12   62.40    2.96
  -1  -7  12   67.02    3.29
   1  -7 -12   62.62    3.66
   1   7 -12   64.61    3.11
  -1   7  12   61.41    3.33
  -1   7  12   67.60    3.55
   1  -7 -12   63.23    2.98
   1  -7 -12   55.62    2.79
  -1   7  11  120.63    4.92
  -1  -7  11  107.37    4.39
  -1  -7  11  117.22    4.61
   1   7 -11  104.04    4.00
  -1   7  11  116.06    5.06
  -1   7  11  110.08    4.82
   1   7 -11  106.32    4.46
   1  -7 -11  105.61    4.16
   1   7 -11  110.04    4.06
   1  -7 -11  113.85    4.08
   1   7 -11  107.32    4.31
   1   7 -11  105.23    4.35
   1   7 -11  121.82    4.93
   1  -7 -11  114.97    4.45
  -1  -7  11  113.66    4.55
   1   7 -11  111.08    4.81
  -1   7  11  112.44    4.45
   1   7 -11  110.76    4.29
  -1   7  11  120.44    4.45
   1  -7 -11  107.33    4.11
   1  -7 -11  108.93    3.99
   1  -7 -11  116.37    5.20
   1  -7 -11  109.62    4.21
  -1   7  11  104.20    4.60
  -1  -7  11  102.59    4.19
  -1   7  11  116.08    4.94
   1   7 -11  120.42    4.31
   1   7 -11  113.99    4.28
   1   7 -11  111.35    4.47
   1   7 -10    0.23    0.35
   1   7 -10    0.46    0.33
  -1   7  10    0.09    0.25
   1  -7 -10    0.40    0.46
   1  -7 -10    0.11    0.27
   1  -7 -10    0.37    0.35
  -1  -7  10    0.29    0.31
  -1   7  10   -0.26    0.37
   1   7 -10    0.07    0.25
  -1   7  10    0.12    0.36
   1  -7 -10    0.94    0.33
   1   7 -10    1.09    0.36
   1  -7 -10    0.54    0.27
   1  -7 -10    0.08    0.26
   1   7 -10    0.66    0.33
   1   7 -10    0.34    0.33
  -1   7  10    0.25    0.21
   1   7 -10    0.81    0.40
   1  -7 -10    0.44    0.31
   1   7 -10    0.17    0.25
   1   7 -10    0.09    0.27
   1  -7 -10    0.30    0.30
  -1   7  10    0.09    0.30
   1  -7 -10    0.30    0.27
  -1   7  10    0.65    0.44
  -1   7  10    0.81    0.45
   1  -7 -10    0.32    0.25
   1  -7 -10    0.20    0.24
   1   7 -10    0.08    0.28
   1  -7  -9  124.01    4.88
   1  -7  -9  119.83    5.07
   1  -7  -9  120.32    4.82
  -1   7   9  128.84    4.94
   1  -7  -9  124.40    5.03
   1  -7  -9  122.26    4.66
   1   7  -9  131.12    4.28
  -1   7   9  117.58    4.97
  -1   7   9  117.65    4.84
   1   7  -9  123.30    4.53
   1  -7  -9  119.85    4.20
   1  -7  -9  117.83    4.19
   1   7  -9  120.94    4.02
   1  -7  -9  121.29    4.02
   1   7  -9  121.49    4.34
   1   7  -9  117.99    4.41
   1   7  -9  124.30    4.91
   1   7  -9  120.77    4.79
  -1   7   9  113.00    4.44
  -1   7   9  122.09    4.47
  -1   7   9  126.66    4.80
  -1   7   9  111.18    4.45
   1   7  -9  124.96    4.54
   1  -7  -9  117.80    4.20
  -1  -7   9  121.18    4.79
   1  -7  -9  121.91    4.20
   1   7  -9  118.16    4.21
   1  -7  -9  118.65    4.09
   1  -7  -9  131.95    5.37
  -1   7   9  121.81    4.85
  -1  -7   8   -0.09    0.28
   1  -7  -8    0.18    0.24
  -1  -7   8    0.67    0.30
   1   7  -8    0.19    0.30
   1  -7  -8   -0.11    0.41
   1  -7  -8    1.59    0.50
   1  -7  -8    0.22    0.35
   1  -7  -8    0.09    0.22
   1   7  -8    0.86    0.29
   1  -7  -8    1.84    0.37
   1   7  -8    0.23    0.24
  -1   7   8    0.38    0.33
   1  -7  -8    0.58    0.37
  -1   7   8    0.08    0.23
  -1  -7   7   74.43    3.12
  -1  -7   7   64.44    2.70
   1  -7  -7   64.49    2.98
   1  -7  -7   65.45    2.35
   1   7  -7   68.50    2.82
   1   7  -7   64.85    2.36
   1  -7  -7   64.36    3.19
   1  -7  -7   69.21    3.03
   1  -7  -7   63.68    3.12
   1  -7  -7   63.58    2.94
   1  -7  -7   62.34    2.99
   1   7  -7   71.38    3.09
  -1   7   7   60.10    2.94
  -1   7   7   63.89    2.78
  -1   7   7   65.73    2.88
   1  -7  -6  170.79    4.93
   1  -7  -6  164.12    5.63
   1  -7  -6  158.34    5.25
   1   7  -6  167.27    5.08
   1  -7  -6  182.19    4.61
  -1  -7   6  165.00    5.35
  -1   7   6  160.90    5.38
  -1  -7   6  151.00    4.90
   1   7  -6  165.10    5.36
   1   7  -6  157.35    4.48
   1   7  -6  163.96    5.47
  -1   7   6  156.82    5.20
   1   7  -5   55.17    2.49
  -1   7   5   63.60    2.57
  -1  -7   5   55.43    2.54
   1  -7  -5   62.82    2.27
  -1  -7   5   55.92    2.38
   1  -7  -5   63.98    2.82
   1  -7  -5   58.15    2.44
   1  -7  -5   59.57    2.72
  -1  -7   5   54.97    2.20
   1  -7  -5   59.73    1.92
   1   7  -5   55.05    1.90
  -1   7   5   56.00    2.56
  -1  -7   5   55.24    2.00
  -1   7   4    7.16    0.79
  -1   7   4    7.17    0.76
  -1  -7   4    9.41    0.65
   1   7  -4    8.34    0.52
   1  -7  -4    8.12    0.51
   1   7  -4   10.08    0.77
   1  -7  -4    6.28    0.60
  -1  -7   4    6.80    0.71
   1  -7  -4    7.41    0.82
   1  -7  -4    6.79    0.67
  -1  -7   4    8.24    0.66
  -1  -7   4    7.87    0.82
  -1  -7   4    8.67    0.78
   1  -7  -4    7.65    0.83
   1  -7  -3    0.23    0.20
  -1   7   3    0.06    0.18
  -1  -7   3    0.11    0.21
  -1  -7   3    0.14    0.17
   1   7  -3    0.23    0.10
   1  -7  -3    0.44    0.11
   1   7  -3    0.04    0.16
  -1  -7   3    0.03    0.14
  -1   7   3    0.81    0.28
  -1  -7   3    0.05    0.16
   1  -7  -3    0.58    0.22
   1  -7  -2    2.11    0.32
  -1  -7   2    2.12    0.40
  -1  -7   2    2.33    0.39
   1  -7  -2    2.16    0.32
  -1  -7   2    1.96    0.22
  -1  -7   2    2.32    0.40
   1  -7  -2    2.10    0.37
   1   7  -2    2.55    0.34
  -1   7   2    1.50    0.36
  -1  -7   2    2.13    0.31
  -1  -7   2    2.09    0.32
   1  -7  -2    2.00    0.38
  -1  -7   1  120.24    3.63
  -1  -7   1  131.91    3.72
   1  -7  -1  121.12    3.64
  -1   7   1  129.30    4.01
  -1  -7   1  126.87    3.33
   1  -7  -1  124.75    3.68
  -1  -7   1  122.42    3.85
   1   7  -1  122.64    3.47
   1   7  -1  126.56    3.56
  -1  -7   1  124.93    3.59
  -1  -7   1  122.22    3.66
   1  -7  -1  125.74    3.89
  -1  -7   1  126.67    3.85
   1  -7   0    5.53    0.59
  -1   7   0    4.78    0.30
  -1  -7   0    4.88    0.30
   1   7   0    4.88    0.46
  -1   7   0    4.63    0.55
  -1  -7   0    4.63    0.43
   1  -7   0    5.83    0.54
  -1  -7   0    5.43    0.42
   1  -7   0    5.13    0.43
  -1  -7   0    4.82    0.50
  -1  -7   0    5.17    0.50
  -1   7  -1  140.70    3.45
  -1  -7  -1  136.00    4.07
  -1  -7  -1  133.42    3.45
   1   7   1  137.33    3.56
  -1   7  -1  152.60    4.33
   1   7   1  146.63    4.02
  -1  -7  -1  140.44    3.75
  -1  -7  -1  135.66    3.54
  -1  -7  -1  136.43    4.02
   1  -7   1  148.93    3.95
  -1  -7  -1  134.74    4.06
  -1  -7  -1  145.34    4.09
  -1  -7  -1  138.52    3.91
  -1   7  -2  179.01    5.21
   1   7   2  179.73    4.99
  -1  -7  -2  183.65    5.07
  -1  -7  -2  194.31    5.12
   1  -7   2  185.99    4.96
  -1  -7  -2  177.26    5.10
  -1   7  -2  171.08    4.42
  -1  -7  -2  181.36    5.03
  -1  -7  -2  181.17    4.44
  -1  -7  -3  322.36    8.36
  -1  -7  -3  322.45    8.69
  -1   7  -3  329.44    8.68
   1   7   3  320.27    8.42
   1  -7   3  321.78    8.38
  -1  -7  -3  333.36    8.49
  -1  -7  -3  334.74    8.49
   1  -7   3  332.11    8.43
  -1  -7  -3  323.39    8.55
   1  -7   4    4.68    0.54
  -1  -7  -4    4.87    0.61
  -1   7  -4    4.73    0.51
  -1  -7  -4    3.51    0.57
   1   7   4    4.72    0.51
  -1  -7  -5   22.01    1.38
  -1  -7  -5   20.54    1.29
   1  -7   5   21.76    1.32
   1  -7   5   21.97    1.35
   1  -7   5   21.45    1.33
  -1   7  -5   21.28    1.37
   1   7   5   23.23    1.29
  -1  -7  -5   22.87    1.43
  -1  -7  -5   22.54    1.52
  -1  -7  -6    3.56    0.57
  -1  -7  -6    3.48    0.54
  -1  -7  -6    2.49    0.44
   1  -7   6    2.44    0.45
  -1  -7  -6    2.92    0.58
   1   7   6    2.63    0.46
  -1  -7  -6    3.31    0.63
  -1   7  -6    2.90    0.52
  -1  -7  -6    4.52    0.72
  -1   7  -6    3.45    0.50
  -1   7  -6    2.07    0.49
   1  -7   7   62.91    2.51
   1  -7   7   64.10    2.81
  -1  -7  -7   60.31    2.99
  -1  -7  -7   64.48    3.07
  -1  -7  -7   58.53    2.64
   1   7   7   61.60    2.66
  -1  -7  -7   61.64    2.77
  -1  -7  -7   61.87    2.65
   1  -7   7   65.20    2.75
  -1   7  -7   60.89    2.76
  -1   7  -7   58.29    2.53
  -1  -7  -8    8.56    1.12
  -1  -7  -8    7.51    0.89
   1  -7   8    9.68    1.04
   1   7   8    8.20    0.87
   1  -7   8    8.89    0.83
  -1   7  -8    9.52    1.04
  -1   7  -8   10.55    1.09
  -1   7  -8    8.51    1.07
  -1   7  -8    6.53    0.88
   1  -7   8   12.71    1.14
  -1  -7  -8    8.54    0.99
  -1  -7  -8    9.09    1.14
   1   7   8   13.07    1.17
  -1   7  -8    8.05    0.88
  -1  -7  -8    8.77    1.11
  -1  -7  -8    9.36    1.09
   1  -7   9    3.83    0.63
   1   7   9    4.58    0.75
  -1  -7  -9    3.68    0.64
   1   7   9    4.03    0.69
   1  -7   9    4.22    0.73
   1   7   9    4.77    0.86
   1   7   9    5.01    0.84
  -1   7  -9    3.59    0.69
  -1   7  -9    3.58    0.72
  -1   7  -9    3.55    0.59
  -1   7  -9    4.92    0.73
  -1   7  -9    3.00    0.71
  -1   7  -9    3.29    0.66
  -1  -7  -9    2.99    0.63
  -1   7  -9    4.00    0.70
  -1   7  -9    4.43    0.72
  -1  -7  -9    4.18    0.72
  -1  -7  -9    3.17    0.60
  -1  -7  -9    5.33    0.94
  -1  -7  -9    3.76    0.78
  -1  -7  -9    4.10    0.71
  -1   7  -9    3.75    0.71
  -1   7  -9    3.69    0.69
  -1  -7  -9    4.01    0.71
   1  -7   9    4.56    0.73
  -1  -7  -9    4.17    0.87
  -1  -7  -9    3.21    0.67
   1  -7  10    1.15    0.46
   1   7  10    0.10    0.21
  -1   7 -10    0.40    0.36
   1   7  10    0.09    0.20
   1  -7  10    0.51    0.31
   1   7  10    0.11    0.29
   1   7  10   -0.12    0.36
  -1   7 -10    0.20    0.22
  -1  -7 -10    0.79    0.42
  -1   7 -10    0.70    0.39
  -1   7 -10    0.21    0.20
  -1  -7 -10    0.58    0.36
  -1  -7 -10    0.13    0.31
  -1   7 -10    0.46    0.36
  -1  -7 -10    0.10    0.34
  -1   7 -10    0.18    0.24
  -1   7 -10    0.18    0.27
  -1  -7 -10    0.17    0.23
  -1  -7 -10   -0.10    0.27
   1   7  10   -0.08    0.22
  -1   7 -10    0.46    0.33
  -1  -7 -10    0.38    0.36
  -1  -7 -10    0.10    0.25
  -1   7 -10    0.96    0.42
   1  -7  10    0.38    0.28
  -1  -7 -10    0.13    0.34
  -1  -7 -10    0.36    0.32
  -1   7 -10    0.89    0.44
  -1  -7 -11   58.31    3.35
  -1  -7 -11   54.27    3.20
   1   7  11   54.03    2.94
   1  -7  11   54.15    2.72
   1  -7  11   53.72    2.81
  -1  -7 -11   57.69    3.02
   1  -7  11   53.66    2.73
  -1   7 -11   56.84    2.98
  -1  -7 -11   51.56    2.89
  -1   7 -11   55.87    3.02
  -1  -7 -11   57.87    2.96
   1   7  11   53.29    2.72
  -1   7 -11   53.01    2.84
  -1   7 -11   51.93    2.75
  -1  -7 -11   52.19    2.92
  -1   7 -11   54.08    2.75
  -1  -7 -11   51.84    2.76
  -1  -7 -11   57.07    3.04
   1   7  11   54.41    3.18
   1   7  11   57.63    3.13
  -1   7 -11   60.55    3.00
  -1  -7 -11   57.32    3.34
  -1  -7 -11   57.08    3.16
  -1  -7 -11   50.44    2.89
  -1   7 -11   56.21    2.95
   1   7  11   57.46    2.92
   1  -7  11   58.55    2.99
  -1   7 -11   58.57    3.06
  -1   7 -11   61.28    3.12
   1   7  12   54.16    3.02
   1  -7  12   64.83    2.97
  -1   7 -12   65.10    3.25
   1  -7  12   60.95    3.06
   1  -7  12   56.86    2.82
  -1  -7 -12   49.66    2.92
  -1   7 -12   66.68    3.28
  -1  -7 -12   52.63    2.84
  -1   7 -12   59.80    2.99
  -1  -7 -12   57.21    3.08
  -1   7 -12   57.93    2.87
  -1  -7 -12   57.39    3.26
  -1  -7 -12   59.28    3.46
   1  -7  12   59.77    3.11
  -1  -7 -12   56.73    3.09
  -1  -7 -12   58.41    2.95
  -1   7 -12   64.06    3.23
  -1  -7 -12   53.21    3.03
  -1   7 -12   57.94    3.04
   1   7  12   60.42    2.97
   1  -7  12   60.36    3.08
  -1   7 -12   60.52    3.28
  -1   7 -12   62.51    2.90
  -1  -7 -12   52.34    2.94
   1   7  12   62.22    3.27
   1   7  12   60.56    3.38
   1   7  12   59.86    2.89
  -1   7 -13  101.59    4.21
   1  -7  13   97.57    4.05
   1  -7  13  104.72    4.17
   1  -7  13   97.15    3.86
  -1  -7 -13  103.60    4.27
  -1   7 -13   95.34    4.17
   1   7  13   95.37    3.83
  -1   7 -13   93.36    3.88
   1  -7  13   96.52    4.12
  -1  -7 -13   98.87    4.02
  -1  -7 -13   99.22    4.20
  -1  -7 -13   97.72    4.22
  -1   7 -13   91.05    3.74
  -1   7 -13   98.46    4.17
  -1   7 -13   97.69    4.32
  -1   7 -13   96.20    3.73
   1  -7  13   96.67    3.84
   1   7  13  105.76    4.33
  -1  -7 -13   98.51    4.16
  -1  -7 -13   96.03    4.32
   1   7  13  100.97    4.28
   1   7  13   97.73    4.40
  -1   7 -13  100.46    4.16
  -1   7 -13   89.59    3.98
   1  -7  14    1.80    0.48
   1  -7  14    1.47    0.43
   1   7  14    1.69    0.58
  -1   7 -14    1.12    0.46
  -1  -7 -14    2.73    0.63
  -1   7 -14    0.91    0.42
   1  -7  14    1.14    0.40
  -1  -7 -14    1.77    0.53
  -1  -7 -14    2.09    0.55
  -1   7 -14    0.89    0.43
   1  -7  14    1.32    0.45
  -1   7 -14    1.62    0.51
  -1   7 -14    1.43    0.50
   1   7  14    2.01    0.55
  -1   7 -14    1.04    0.42
   1   7  14    2.13    0.52
  -1   7 -14    0.62    0.35
  -1   7 -15   74.52    3.12
  -1   7 -15   77.59    3.20
   1  -7  15   72.92    3.09
   1  -7  15   76.30    2.92
  -1  -7 -15   81.07    3.26
  -1  -7 -15   76.44    3.24
  -1   7 -15   74.54    3.23
  -1   7 -15   71.53    3.12
  -1   7 -15   82.38    3.25
  -1  -7 -15   76.25    2.93
   1  -7  15   76.64    3.21
   1   7  15   72.82    3.21
   1  -7  15   74.06    2.97
   1   7  15   73.83    2.98
  -1   7 -15   72.50    3.04
   1   7  15   75.21    3.30
  -1  -7 -16    4.00    0.59
  -1   7 -16    3.29    0.50
   1   7  16    4.25    0.57
  -1   7 -16    4.14    0.57
  -1  -7 -16    4.41    0.62
   1  -7  16    3.61    0.54
   1  -7  16    4.53    0.59
  -1   7 -16    3.69    0.55
  -1   7 -16    3.66    0.54
  -1   7 -16    3.86    0.55
  -1  -7 -16    3.43    0.54
   1  -7  16    4.12    0.58
   1   7  16    4.15    0.58
   1   7  16    4.22    0.47
   1   7  17    2.16    0.32
  -1  -7 -17    2.25    0.32
   1   8 -16   22.01    1.10
   1  -8 -16   23.41    1.30
   1  -8 -16   22.84    1.27
  -1   8  16   21.30    1.27
   1   8 -16   20.94    1.25
  -1  -8  16   24.10    1.36
  -1  -8  16   24.12    1.32
  -1  -8  16   18.91    1.05
   1   8 -16   24.68    1.32
   1  -8 -16   23.78    1.30
   1   8 -16   23.80    1.28
  -1   8  16   23.89    1.40
   1   8 -15    4.53    0.59
   1  -8 -15    3.71    0.59
   1   8 -15    4.44    0.64
   1  -8 -15    4.05    0.62
  -1  -8  15    4.95    0.70
  -1   8  15    3.78    0.68
  -1   8  15    3.49    0.67
   1   8 -15    4.43    0.63
  -1   8  15    4.01    0.68
  -1  -8  15    5.27    0.73
  -1   8  15    4.85    0.70
   1   8 -15    4.91    0.70
   1  -8 -15    3.44    0.58
  -1  -8  15    5.08    0.72
  -1  -8  15    3.72    0.62
   1   8 -15    3.40    0.58
  -1   8  14    1.19    0.44
   1  -8 -14    0.81    0.42
  -1  -8  14    0.53    0.33
   1   8 -14    0.88    0.42
   1   8 -14    1.08    0.41
  -1  -8  14    0.89    0.40
  -1   8  14    0.91    0.41
  -1  -8  14    1.20    0.42
   1  -8 -14    0.76    0.36
  -1   8  13   34.54    2.38
  -1  -8  13   35.76    2.27
  -1  -8  13   35.02    2.18
  -1   8  13   35.98    2.35
  -1  -8  13   35.78    2.15
   1  -8 -13   34.04    2.06
   1   8 -13   34.85    2.38
   1   8 -13   34.15    2.28
   1  -8 -13   36.54    2.20
   1  -8 -13   34.68    2.04
   1   8 -13   33.12    1.88
   1   8 -13   32.17    2.20
   1  -8 -13   34.46    1.97
  -1   8  13   35.06    2.50
   1   8 -13   36.49    1.96
  -1   8  13   36.59    2.44
   1   8 -13   35.39    2.15
  -1  -8  13   38.09    2.36
   1  -8 -13   36.89    2.63
   1   8 -13   37.81    2.35
   1  -8 -13   35.26    2.09
  -1   8  13   41.41    2.20
   1  -8 -13   34.68    2.15
  -1   8  12    1.71    0.60
  -1  -8  12    2.16    0.57
  -1   8  12    1.24    0.56
  -1  -8  12    1.72    0.50
  -1  -8  12    1.44    0.48
   1  -8 -12    2.24    0.54
   1   8 -12    2.25    0.56
   1   8 -12    1.87    0.54
   1  -8 -12    2.01    0.54
   1  -8 -12    2.46    0.57
   1  -8 -12    1.52    0.51
   1   8 -12    1.72    0.48
   1   8 -12    1.70    0.58
  -1  -8  12    1.36    0.51
   1  -8 -12    2.23    0.58
   1   8 -12    2.13    0.53
   1   8 -12    1.58    0.47
   1   8 -12    1.55    0.48
  -1   8  12    2.33    0.63
   1  -8 -12    1.02    0.38
  -1   8  12    2.96    0.65
  -1   8  12    1.48    0.62
   1   8 -12    2.24    0.49
  -1   8  12    1.75    0.65
   1   8 -11    0.23    0.29
   1  -8 -11    0.14    0.44
   1  -8 -11    0.11    0.30
  -1   8  11    0.37    0.40
   1  -8 -11    0.26    0.42
  -1  -8  11    0.39    0.32
  -1  -8  11    0.21    0.33
  -1  -8  11    0.10    0.28
   1   8 -11    0.52    0.36
   1  -8 -11    0.08    0.32
   1   8 -11    0.49    0.35
   1   8 -11    0.46    0.39
   1   8 -11    0.19    0.28
   1  -8 -11    0.85    0.42
   1   8 -11    0.09    0.25
   1   8 -11    0.18    0.28
   1   8 -11    0.61    0.44
   1   8 -11    0.08    0.20
   1   8 -11    0.08    0.24
  -1   8  11    0.88    0.54
  -1   8  11    0.27    0.42
   1   8 -11    0.31    0.26
  -1   8  11    0.74    0.44
  -1  -8  11    0.55    0.33
  -1   8  11    0.46    0.41
   1  -8 -11    0.25    0.29
  -1   8  11    1.02    0.45
   1  -8 -11    0.39    0.29
   1  -8 -10   49.67    2.32
   1  -8 -10   47.67    2.97
  -1  -8  10   44.10    2.52
  -1   8  10   47.35    2.88
  -1   8  10   45.32    2.93
   1   8 -10   41.07    2.24
   1   8 -10   46.98    2.62
   1  -8 -10   50.48    2.46
   1   8 -10   44.20    2.46
   1   8 -10   42.97    2.48
  -1   8  10   47.36    2.24
   1  -8 -10   47.32    2.34
   1   8 -10   46.48    2.80
  -1   8  10   51.43    2.64
   1  -8 -10   48.32    2.25
   1  -8 -10   49.69    2.60
  -1   8  10   49.24    2.69
   1   8 -10   43.22    2.73
  -1   8  10   47.32    2.86
  -1   8  10   42.70    2.66
  -1   8  10   43.47    2.28
   1  -8 -10   46.58    2.40
   1  -8 -10   45.27    3.01
   1  -8 -10   51.14    2.92
   1   8 -10   39.11    2.25
   1   8 -10   44.45    2.52
  -1   8   9    0.33    0.42
   1  -8  -9    0.37    0.38
   1  -8  -9    0.51    0.33
  -1   8   9    0.34    0.37
  -1   8   9    0.37    0.35
   1   8  -9    0.07    0.27
   1  -8  -9    0.92    0.34
   1  -8  -9    0.43    0.28
   1   8  -9   -0.09    0.26
   1   8  -9    0.43    0.32
  -1   8   9    0.26    0.24
   1   8  -9    0.49    0.32
   1  -8  -9    0.40    0.41
   1   8  -9    0.75    0.42
  -1   8   9    0.72    0.38
   1   8  -9    0.33    0.34
  -1   8   9    2.11    0.53
   1   8  -9    0.31    0.34
   1   8  -9    0.62    0.37
   1   8  -9   -0.07    0.26
   1  -8  -9    1.82    0.55
   1  -8  -9    1.01    0.51
   1  -8  -9    0.25    0.25
  -1   8   9    0.31    0.36
  -1   8   9    1.10    0.54
  -1  -8   9    0.76    0.44
   1  -8  -9    0.93    0.38
   1  -8  -9    0.48    0.29
  -1   8   9    0.61    0.31
  -1  -8   8   45.40    2.39
  -1   8   8   48.35    2.75
  -1   8   8   54.40    2.99
   1   8  -8   46.53    2.24
   1   8  -8   48.79    2.51
   1   8  -8   47.50    2.37
   1   8  -8   48.55    2.44
  -1   8   8   49.48    2.52
  -1   8   8   53.25    2.58
   1   8  -8   48.89    2.67
   1  -8  -8   49.64    2.29
  -1  -8   8   46.75    2.68
  -1   8   8   52.97    2.75
  -1   8   8   51.39    2.79
  -1   8   8   46.19    2.54
   1   8  -8   48.89    2.74
   1  -8  -8   54.36    2.79
   1  -8  -8   51.17    2.81
   1  -8  -8   49.83    2.92
   1   8  -8   50.57    2.73
   1  -8  -8   53.37    3.04
   1  -8  -8   50.06    2.73
   1   8  -8   56.45    2.42
  -1   8   8   46.71    2.68
   1  -8  -8   50.44    2.92
  -1  -8   7  102.64    4.12
  -1  -8   7  101.63    3.72
   1  -8  -7  109.36    4.19
   1   8  -7   97.30    3.81
   1   8  -7  105.82    4.12
   1   8  -7  102.99    4.19
  -1   8   7   97.88    3.95
  -1   8   7  107.66    4.23
  -1   8   7  109.37    3.88
   1  -8  -7  103.20    4.05
   1  -8  -7  101.43    4.18
   1  -8  -7  100.45    4.26
   1  -8  -7  103.61    4.40
   1  -8  -7  103.85    4.06
  -1  -8   6   13.60    1.21
  -1  -8   6   12.63    0.99
   1   8  -6   12.00    1.19
   1   8  -6   13.27    1.19
   1  -8  -6    9.63    0.99
   1  -8  -6    8.98    1.09
   1  -8  -6    8.68    0.94
   1   8  -6   12.91    1.06
   1  -8  -6    8.86    1.09
  -1   8   6    8.78    0.97
   1   8  -6   11.61    1.15
  -1   8   6    9.53    1.05
  -1   8   5    1.14    0.39
   1  -8  -5    0.60    0.35
   1   8  -5    1.35    0.41
   1  -8  -5    0.66    0.30
   1   8  -5    1.20    0.27
   1  -8  -5    0.96    0.31
   1   8  -5    1.01    0.32
   1   8  -5    0.77    0.32
   1   8  -5    1.50    0.38
   1   8  -5    1.09    0.36
  -1  -8   5    1.06    0.30
   1  -8  -5    1.16    0.31
  -1  -8   5    1.53    0.38
  -1   8   5    1.20    0.36
   1   8  -5    1.16    0.39
  -1   8   4  120.87    4.15
  -1  -8   4  120.46    3.48
  -1   8   4  115.63    4.15
  -1  -8   4  120.55    3.97
   1  -8  -4  114.58    4.23
   1   8  -4  121.12    3.59
  -1  -8   4  116.45    3.61
   1  -8  -4  127.36    3.81
  -1  -8   4  120.39    4.03
   1   8  -4  114.07    3.99
   1   8  -4  116.94    3.99
   1  -8  -4  121.56    3.88
   1   8  -3   11.07    0.78
  -1  -8   3   13.57    0.81
  -1   8   3   17.17    1.21
   1   8  -3   12.26    0.86
  -1  -8   3   12.46    0.77
  -1   8   3   13.57    1.10
   1   8  -3   15.46    1.09
   1  -8  -3   15.59    1.17
   1  -8  -3   14.21    0.99
   1  -8  -3   13.48    0.91
  -1  -8   3   13.19    1.01
  -1  -8   3   13.01    1.08
  -1  -8   3   11.56    0.95
  -1  -8   2   25.91    1.32
   1  -8  -2   24.60    1.45
  -1  -8   2   24.98    1.00
  -1  -8   2   26.57    1.45
   1  -8  -2   25.42    1.23
  -1  -8   2   25.15    1.41
  -1  -8   2   25.95    1.50
  -1   8   2   25.81    1.51
   1  -8  -2   24.49    1.20
   1   8  -2   25.35    1.23
   1  -8  -2   27.83    1.41
  -1  -8   2   25.20    1.20
  -1  -8   2   26.03    1.29
  -1  -8   1  429.79   10.56
   1  -8  -1  442.86   10.97
  -1  -8   1  440.97   11.23
  -1  -8   1  443.55   10.90
  -1  -8   1  433.79   11.00
  -1   8   1  431.01   11.40
  -1  -8   1  432.18   10.83
   1   8  -1  451.15   10.77
   1   8  -1  451.41   10.78
  -1  -8   1  432.28   11.24
   1  -8  -1  452.82   10.96
  -1  -8   1  439.59   10.97
  -1  -8   0   25.07    1.36
  -1  -8   0   24.49    1.12
   1   8   0   23.14    1.13
  -1   8   0   21.07    1.29
   1   8   0   21.83    1.01
  -1  -8   0   22.64    1.16
  -1  -8   0   25.35    1.23
  -1  -8   0   24.33    1.26
   1  -8   0   23.42    1.07
   1  -8   0   22.81    1.22
  -1  -8   0   23.97    1.07
  -1  -8  -1  322.28    8.49
  -1  -8  -1  333.76    8.45
  -1  -8  -1  336.34    8.54
   1  -8   1  320.82    8.26
  -1  -8  -1  346.01    8.54
   1   8   1  319.61    7.93
  -1   8  -1  317.57    8.70
   1   8   1  334.92    8.36
  -1  -8  -1  325.34    8.28
  -1  -8  -2  277.33    7.35
  -1  -8  -2  272.13    7.40
   1  -8   2  275.74    7.25
  -1  -8  -2  285.04    7.49
   1   8   2  277.46    7.29
  -1   8  -3  143.74    4.50
   1  -8   3  141.65    4.29
  -1  -8  -3  154.44    4.50
  -1  -8  -3  142.14    4.25
   1   8   3  134.13    4.05
   1   8   3  147.96    4.32
  -1  -8  -3  143.91    4.59
   1  -8   3  138.78    4.29
  -1  -8  -4   18.62    1.21
  -1  -8  -4   17.42    1.16
  -1   8  -4   17.88    1.25
  -1  -8  -4   19.16    1.38
   1   8   4   19.87    1.14
   1   8   4   17.56    1.00
  -1   8  -4   19.30    1.31
  -1  -8  -4   19.92    1.35
   1  -8   4   16.43    1.13
  -1  -8  -5   56.74    2.39
  -1  -8  -5   54.90    2.44
  -1  -8  -5   59.16    2.38
   1  -8   5   57.23    2.39
  -1  -8  -5   55.41    2.62
   1   8   5   49.99    2.21
   1   8   5   53.23    2.00
  -1   8  -5   53.51    2.61
  -1   8  -5   51.43    2.45
  -1  -8  -5   59.18    2.57
  -1   8  -5   52.74    2.19
   1  -8   5   54.74    2.38
   1  -8   6    0.28    0.22
  -1  -8  -6    0.07    0.25
  -1  -8  -6    0.33    0.23
  -1  -8  -6    0.19    0.18
   1  -8   6    0.27    0.26
  -1   8  -6    0.09    0.23
  -1  -8  -6    0.13    0.21
  -1  -8  -6    0.73    0.38
  -1   8  -6    0.30    0.27
   1  -8   6    0.35    0.24
  -1  -8  -6    0.43    0.31
   1   8   6    0.19    0.15
  -1   8  -6    0.23    0.18
  -1   8  -7   27.99    1.83
  -1  -8  -7   31.76    2.11
   1   8   7   27.86    1.71
  -1  -8  -7   30.06    2.00
  -1   8  -7   28.49    1.64
  -1   8  -7   29.72    1.68
   1  -8   7   27.92    1.79
   1  -8   7   29.48    1.61
  -1  -8  -7   27.24    1.70
  -1  -8  -7   26.29    1.80
   1  -8   7   31.27    1.83
  -1  -8  -7   26.23    1.95
  -1  -8  -7   27.22    1.69
   1   8   8   13.28    1.22
  -1  -8  -8   15.99    1.29
  -1   8  -8   16.64    1.39
   1   8   8   13.42    1.36
  -1   8  -8   17.69    1.46
  -1   8  -8   15.27    1.34
  -1   8  -8   15.79    1.21
  -1   8  -8   14.16    1.30
  -1   8  -8   16.21    1.39
  -1   8  -8   13.94    1.36
  -1   8  -8   13.86    1.36
  -1   8  -8   16.35    1.34
  -1  -8  -8   10.44    1.11
  -1  -8  -8   10.65    1.30
  -1  -8  -8   13.82    1.40
   1  -8   8   15.74    1.39
  -1  -8  -8   12.10    1.37
  -1  -8  -8   13.43    1.28
   1  -8   8   14.66    1.29
  -1   8  -8   16.19    1.28
   1  -8   9  103.40    4.25
  -1   8  -9  103.24    4.20
   1   8   9   98.91    4.30
   1   8   9   97.09    4.37
  -1   8  -9  100.81    4.23
  -1  -8  -9  100.09    4.14
  -1   8  -9   98.59    4.16
  -1   8  -9  106.82    3.84
  -1   8  -9  110.04    4.33
  -1   8  -9  108.01    4.24
  -1  -8  -9  104.10    4.15
  -1   8  -9  108.83    4.12
  -1   8  -9  111.32    4.54
  -1   8  -9  110.18    4.16
  -1  -8  -9  109.55    4.29
  -1  -8  -9  101.05    3.89
  -1  -8  -9  102.69    4.61
  -1  -8  -9   99.59    4.42
  -1  -8  -9   96.76    4.15
   1  -8   9  109.67    4.28
   1   8   9  102.25    4.19
   1  -8   9  102.08    3.95
   1   8   9  104.85    4.17
  -1  -8  -9   89.32    4.41
  -1  -8  -9  103.13    4.14
  -1   8  -9  103.93    4.04
  -1   8 -10    5.12    0.84
   1   8  10    2.55    0.73
   1   8  10    4.42    0.87
  -1   8 -10    3.36    0.72
  -1   8 -10    3.72    0.73
  -1  -8 -10    4.23    0.80
  -1   8 -10    3.53    0.58
  -1   8 -10    4.22    0.82
  -1   8 -10    5.19    0.83
  -1  -8 -10    4.24    0.76
  -1   8 -10    4.64    0.77
  -1   8 -10    3.13    0.63
  -1   8 -10    3.09    0.78
  -1  -8 -10    3.59    0.67
  -1  -8 -10    2.86    0.65
  -1  -8 -10    3.25    0.82
  -1  -8 -10    5.13    0.96
  -1  -8 -10    3.52    0.83
  -1  -8 -10    3.06    0.70
   1  -8  10    4.35    0.80
   1   8  10    4.79    0.84
  -1  -8 -10    3.40    0.73
   1  -8  10    3.60    0.77
  -1   8 -10    4.16    0.73
   1  -8  11    7.15    1.03
   1   8  11    5.41    0.86
   1  -8  11    6.21    0.93
  -1  -8 -11    3.60    0.79
   1   8  11    3.94    0.81
   1   8  11    4.63    0.91
  -1  -8 -11    5.91    0.95
  -1   8 -11    7.33    1.05
  -1  -8 -11    5.17    0.85
  -1  -8 -11    2.84    0.76
  -1  -8 -11    4.04    0.92
  -1   8 -11    7.61    1.02
  -1  -8 -11    4.27    0.84
  -1   8 -11    5.62    0.84
  -1   8 -11    7.52    1.13
  -1   8 -11    7.03    0.93
  -1  -8 -11    5.06    0.81
  -1  -8 -11    4.80    0.87
   1  -8  11    5.95    0.82
   1   8  11    6.51    0.97
  -1   8 -11    7.52    1.05
  -1   8 -11    6.61    0.99
  -1  -8 -11    4.14    0.78
  -1  -8 -11    4.12    0.78
  -1   8 -11    6.79    0.96
   1  -8  11    6.57    0.94
  -1   8 -11    6.96    0.95
   1  -8  12   49.88    2.72
   1  -8  12   51.63    2.58
  -1  -8 -12   51.91    2.88
  -1   8 -12   47.67    2.79
  -1  -8 -12   48.47    2.66
  -1   8 -12   47.45    2.66
   1   8  12   52.13    2.71
  -1   8 -12   48.99    2.72
  -1   8 -12   50.66    2.57
  -1  -8 -12   47.51    2.76
  -1   8 -12   42.61    2.73
  -1   8 -12   44.74    2.41
  -1  -8 -12   47.28    2.76
   1  -8  12   48.22    2.76
  -1  -8 -12   51.25    2.65
  -1   8 -12   44.65    2.63
   1   8  12   53.47    3.09
   1   8  12   55.75    3.02
  -1   8 -12   46.30    2.70
  -1  -8 -12   53.29    2.86
  -1   8 -12   48.92    2.80
   1  -8  12   48.21    2.50
   1   8  12   49.97    2.81
  -1   8 -13   26.18    1.92
   1  -8  13   28.56    1.93
   1  -8  13   28.55    1.78
   1  -8  13   30.16    1.97
  -1  -8 -13   23.71    1.87
  -1   8 -13   30.70    2.09
  -1   8 -13   25.13    1.80
  -1  -8 -13   28.24    2.00
  -1   8 -13   25.38    1.97
  -1   8 -13   31.14    2.08
  -1   8 -13   26.19    1.86
   1   8  13   24.86    1.82
  -1  -8 -13   28.54    2.12
   1  -8  13   31.56    2.08
  -1  -8 -13   24.53    1.73
  -1  -8 -13   25.71    1.92
  -1   8 -13   29.52    2.08
  -1   8 -13   29.54    1.95
   1  -8  13   29.54    1.81
   1   8  13   25.89    1.92
  -1  -8 -13   25.46    1.91
   1   8  13   25.44    1.91
   1   8  13   27.55    2.11
  -1   8 -14    5.26    0.81
   1   8  14    3.92    0.67
   1  -8  14    5.18    0.76
   1  -8  14    5.68    0.72
   1  -8  14    5.45    0.81
  -1   8 -14    4.95    0.77
   1   8  14    4.22    0.76
   1  -8  15   93.46    3.42
   1  -8  15   89.81    3.14
  -1  -8 -15   94.89    3.55
  -1   8 -15   97.45    3.47
   1   8  15   86.22    3.37
   1   8  15   85.90    3.22
  -1   8 -15   83.47    3.05
  -1   8 -15   95.74    3.53
  -1   8 -15   91.62    3.48
  -1   8 -15   91.51    3.56
  -1  -8 -15   92.38    3.50
   1   8  15   92.79    3.37
  -1   8 -15   90.48    3.47
   1   8  15   90.85    3.54
   1   8  15   91.18    3.64
   1   8  15   88.04    3.48
  -1   8 -15   91.79    3.37
   1  -8  15   88.91    3.44
  -1  -8 -16    1.52    0.36
  -1   8 -16    0.91    0.26
   1   8  16    1.15    0.32
  -1   8 -16    1.01    0.32
  -1   8 -16    1.71    0.34
  -1   8 -16    1.06    0.32
  -1  -8 -16    1.54    0.36
  -1  -8 -16    0.99    0.29
   1   8  16    0.88    0.23
   1  -8  16    1.14    0.29
   1  -8  16    1.48    0.36
   1   8  16    1.41    0.33
   1  -8  16    0.85    0.23
   1  -8  16    1.24    0.36
  -1   9  16    3.59    0.48
   1   9 -16    4.78    0.54
   1   9 -16    4.12    0.42
   1  -9 -16    3.40    0.46
  -1  -9  16    3.83    0.46
   1  -9 -16    4.40    0.48
   1  -9 -16    4.59    0.51
   1   9 -16    5.79    0.56
   1  -9 -16    2.60    0.32
   1   9 -15   50.00    2.24
   1  -9 -15   52.24    2.30
  -1  -9  15   47.19    2.17
  -1  -9  15   53.98    2.40
   1   9 -15   54.11    2.21
   1   9 -15   51.57    2.34
   1  -9 -15   53.69    2.29
   1  -9 -15   52.51    2.29
  -1  -9  15   53.04    2.40
   1  -9 -15   52.48    2.26
   1   9 -15   53.71    2.26
  -1  -9  15   53.83    2.35
  -1  -9  15   49.87    2.34
   1   9 -15   51.27    2.34
  -1   9  15   51.45    2.37
  -1   9  14   11.74    1.02
  -1  -9  14    9.92    1.05
  -1   9  14   11.07    1.23
   1   9 -14   10.11    1.07
  -1   9  14   10.85    1.20
  -1  -9  14   11.33    1.12
   1   9 -14   12.86    1.14
   1  -9 -14   10.09    1.03
  -1  -9  14   11.66    1.16
   1  -9 -14   10.40    1.28
   1   9 -14   10.44    1.02
  -1  -9  13    0.27    0.26
  -1   9  13    0.50    0.35
  -1   9  13   -0.12    0.47
  -1   9  13   -0.22    0.38
   1  -9 -13    0.08    0.26
   1  -9 -13    0.09    0.26
   1  -9 -13    0.32    0.27
   1   9 -13    0.40    0.30
  -1   9  13    0.08    0.23
   1  -9 -13    0.07    0.24
   1  -9 -13    0.35    0.32
   1   9 -13    0.59    0.36
   1   9 -13    0.19    0.26
  -1   9  13    0.67    0.40
  -1  -9  13    0.56    0.35
   1  -9 -13    0.88    0.46
   1   9 -13    0.74    0.34
  -1  -9  13    0.19    0.29
   1  -9 -13    0.32    0.29
   1   9 -13    0.17    0.31
  -1  -9  12   29.55    2.04
   1  -9 -12   33.13    2.34
  -1   9  12   34.19    2.29
  -1  -9  12   29.24    1.97
  -1  -9  12   27.24    1.95
   1  -9 -12   31.91    1.95
   1   9 -12   32.47    2.09
   1   9 -12   30.58    2.18
   1  -9 -12   28.69    2.00
   1  -9 -12   32.23    2.01
   1   9 -12   30.55    1.97
   1   9 -12   31.44    1.90
  -1   9  12   34.25    2.39
  -1  -9  12   30.86    2.10
   1  -9 -12   30.00    1.82
   1   9 -12   31.15    1.99
   1   9 -12   26.62    2.02
  -1   9  12   32.80    2.13
   1   9 -12   29.80    1.84
  -1   9  12   31.94    2.42
  -1   9  12   32.79    2.34
  -1  -9  12   31.67    2.12
  -1   9  12   33.02    2.05
   1  -9 -12   31.23    2.04
   1  -9 -12   25.48    1.81
   1  -9 -11    1.38    0.56
  -1   9  11    1.37    0.53
   1  -9 -11    1.05    0.51
  -1  -9  11    0.90    0.44
  -1  -9  11    1.01    0.43
  -1  -9  11    0.89    0.46
   1  -9 -11    1.00    0.40
   1   9 -11    1.26    0.46
   1   9 -11    1.03    0.42
  -1   9  11    1.39    0.39
   1  -9 -11    1.56    0.65
   1   9 -11    0.69    0.39
   1  -9 -11    1.68    0.54
   1   9 -11    0.26    0.32
  -1   9  11    1.69    0.52
   1   9 -11    1.05    0.40
  -1   9  11    0.80    0.47
  -1  -9  11    0.66    0.34
   1   9 -11    0.55    0.36
  -1   9  11    0.82    0.51
  -1   9  11    2.13    0.64
   1   9 -11    0.98    0.41
   1  -9 -11    1.27    0.45
   1   9 -11    1.03    0.42
  -1   9  11    1.79    0.52
   1  -9 -11    1.52    0.41
   1  -9 -10    0.14    0.45
   1   9 -10    0.81    0.42
   1  -9 -10   -0.12    0.35
  -1   9  10    0.37    0.33
  -1   9  10    0.34    0.41
   1  -9 -10   -0.11    0.29
  -1  -9  10   -0.10    0.18
  -1   9  10   -0.13    0.41
  -1   9  10   -0.12    0.27
   1   9 -10    0.08    0.28
   1  -9 -10    0.08    0.29
   1   9 -10    0.20    0.27
   1   9 -10    0.09    0.33
  -1   9  10    0.07    0.22
   1   9 -10   -0.10    0.29
   1  -9 -10   -0.09    0.26
   1   9 -10    0.24    0.36
   1   9 -10    0.38    0.29
   1  -9 -10    0.15    0.25
  -1   9  10    0.09    0.25
  -1   9  10   -0.11    0.28
   1  -9 -10    0.07    0.16
   1   9 -10    0.08    0.24
   1  -9 -10    0.08    0.23
  -1   9  10    0.39    0.34
   1   9 -10   -0.11    0.38
   1   9 -10    0.44    0.36
   1  -9  -9   17.79    1.77
   1  -9  -9   14.09    1.44
  -1  -9   9   20.23    1.57
  -1   9   9   16.77    1.73
   1   9  -9   19.36    1.44
  -1   9   9   18.75    1.74
  -1   9   9   16.34    1.43
   1   9  -9   18.50    1.57
   1  -9  -9   18.23    1.37
   1   9  -9   20.20    1.53
  -1   9   9   20.10    1.40
   1   9  -9   17.80    1.50
   1   9  -9   18.89    1.66
   1   9  -9   21.27    1.79
   1   9  -9   17.37    1.50
   1   9  -9   17.55    1.48
   1   9  -9   20.71    1.74
  -1   9   9   17.63    1.52
  -1   9   9   19.86    1.57
   1  -9  -9   16.99    1.74
   1  -9  -9   19.53    1.76
   1  -9  -9   17.90    1.62
   1  -9  -9   18.61    1.36
   1   9  -9   18.74    1.42
   1  -9  -9   19.30    1.43
  -1   9   9   17.72    1.38
  -1  -9   9   20.91    1.78
   1  -9  -9   18.46    1.35
  -1   9   9   17.35    1.62
  -1   9   9   19.36    1.64
   1   9  -9   18.59    1.67
   1   9  -9   20.83    1.55
   1  -9  -8   10.67    1.33
   1  -9  -8   11.38    1.22
  -1   9   8   11.62    1.32
   1  -9  -8   10.74    1.33
   1  -9  -8   11.05    1.25
   1   9  -8   10.18    0.99
  -1   9   8   10.91    1.11
  -1   9   8   10.85    1.32
  -1   9   8   12.18    1.33
   1   9  -8   10.86    1.12
   1  -9  -8   10.35    0.97
   1   9  -8    9.71    1.04
   1   9  -8   10.01    1.08
  -1   9   8   12.02    1.20
   1   9  -8    9.72    1.14
   1   9  -8    9.77    1.07
   1   9  -8   10.59    1.21
   1   9  -8    9.72    1.07
   1   9  -8    9.31    1.05
   1   9  -8    8.68    1.10
   1   9  -8    8.37    0.94
   1  -9  -8   10.91    1.35
   1  -9  -8   11.55    1.23
  -1   9   8    9.01    0.98
   1  -9  -8   11.34    1.01
  -1  -9   8    8.01    1.08
  -1   9   8    8.41    1.08
  -1   9   8   13.38    1.30
   1   9  -8    7.40    1.03
   1   9  -8   10.41    0.98
  -1   9   8   11.25    1.16
   1  -9  -8   10.38    0.97
   1   9  -7    5.64    0.78
   1   9  -7    6.98    0.97
  -1   9   7    7.95    0.99
  -1   9   7    8.19    1.06
   1   9  -7    7.18    0.88
  -1  -9   7    7.19    0.83
   1  -9  -7    9.50    1.21
   1  -9  -7   10.03    1.09
  -1   9   7    9.87    1.15
  -1   9   7   11.18    1.27
  -1  -9   7    6.65    0.94
   1   9  -7    6.72    0.92
   1   9  -7    8.00    0.92
   1   9  -7    7.49    1.00
   1  -9  -7    8.69    1.02
   1  -9  -7   10.26    1.20
   1   9  -6   27.91    1.91
  -1   9   6   30.46    1.92
  -1   9   6   29.79    1.97
  -1  -9   6   27.05    1.56
   1  -9  -6   29.51    1.84
   1  -9  -6   32.45    2.18
   1   9  -6   25.53    1.63
   1  -9  -6   27.52    1.60
   1   9  -6   26.20    1.69
   1   9  -6   27.37    1.91
   1   9  -6   28.04    1.82
   1   9  -6   27.42    1.39
  -1  -9   6   28.24    1.89
   1  -9  -6   30.40    1.84
   1  -9  -6   27.19    1.99
   1  -9  -5  458.11   12.30
   1   9  -5  452.04   12.06
  -1   9   5  451.50   11.95
  -1   9   5  442.66   12.03
   1   9  -5  427.03   11.47
   1   9  -5  449.58   11.10
   1   9  -5  439.11   11.81
   1   9  -5  441.51   12.04
   1   9  -5  436.74   11.65
  -1  -9   5  434.59   11.21
  -1  -9   5  427.36   11.95
   1  -9  -5  444.43   11.71
   1   9  -5  431.88   11.04
   1  -9  -5  441.86   12.15
   1   9  -4  562.81   13.63
  -1   9   4  579.25   14.55
   1   9  -4  552.26   13.91
   1  -9  -4  562.68   14.61
   1  -9  -4  554.20   13.95
  -1  -9   4  537.64   14.18
   1   9  -4  548.36   14.45
   1   9  -4  548.68   14.23
   1   9  -4  544.17   14.08
  -1   9   4  538.77   14.36
   1   9  -4  568.99   14.49
   1  -9  -3  125.86    4.51
  -1  -9   3  125.86    4.35
   1  -9  -3  133.06    4.21
   1   9  -3  131.50    4.39
   1   9  -3  138.09    4.36
   1  -9  -3  132.99    4.13
  -1  -9   3  135.49    4.42
  -1   9   3  122.85    4.46
   1   9  -3  132.38    3.98
  -1   9   3  135.54    4.56
   1   9  -3  134.77    4.60
   1   9  -2  458.73   11.40
  -1   9   2  453.20   12.04
   1  -9  -2  456.00   11.33
  -1  -9   2  470.84   11.30
  -1  -9   2  462.87   11.60
   1  -9  -2  447.93   11.36
  -1  -9   2  459.87   11.88
   1   9  -2  466.85   11.45
   1   9  -2  468.33   11.81
   1   9  -2  440.63   11.80
  -1   9   2  455.04   11.83
  -1  -9   2  477.43   11.89
   1  -9  -2  439.49   11.94
   1  -9  -2  443.84   11.65
  -1  -9   1  222.47    6.17
   1   9  -1  223.94    6.37
   1   9  -1  234.21    6.50
  -1   9   1  220.81    6.43
   1   9  -1  222.37    6.07
  -1  -9   1  228.81    5.82
   1  -9  -1  217.12    6.11
  -1  -9   1  221.39    6.44
  -1  -9   1  221.31    6.03
   1  -9  -1  227.96    6.13
  -1  -9   1  224.93    6.04
  -1  -9   1  224.25    6.46
   1  -9  -1  222.95    6.48
   1   9   0    1.02    0.23
   1   9   0    1.01    0.22
   1   9   0    0.70    0.30
  -1   9   0    1.02    0.32
   1   9   0    0.86    0.28
  -1  -9   0    0.96    0.27
  -1  -9   0    1.07    0.24
  -1  -9   0    0.96    0.26
  -1  -9   0    0.82    0.21
   1  -9   0    0.67    0.23
   1  -9   0    1.20    0.32
  -1  -9   0    1.59    0.37
   1   9   0    1.07    0.28
   1   9   1   52.57    2.02
  -1  -9  -1   53.09    2.17
   1  -9   1   50.73    1.95
  -1   9  -1   49.31    2.23
   1   9   1   54.41    2.30
   1   9   1   53.13    2.01
   1  -9   1   52.87    2.35
   1   9   2    5.06    0.64
  -1   9  -2    3.31    0.54
  -1  -9  -2    5.63    0.65
   1  -9   2    3.18    0.44
  -1  -9  -2    4.43    0.57
   1   9   2    5.93    0.59
  -1   9  -2    3.15    0.53
   1   9   2    5.43    0.55
  -1  -9  -2    4.67    0.55
   1  -9   3   50.17    2.12
  -1  -9  -3   46.41    2.26
  -1  -9  -3   50.22    2.04
  -1  -9  -3   48.43    2.03
   1   9   3   51.82    1.98
  -1   9  -3   50.22    2.45
  -1   9  -3   51.44    2.30
  -1   9  -3   47.39    2.28
   1   9   3   48.42    2.04
  -1  -9  -3   49.22    2.15
  -1  -9  -3   46.11    2.14
  -1   9  -4   58.19    2.62
  -1   9  -4   55.54    2.20
   1   9   4   52.40    2.09
  -1  -9  -4   54.75    2.65
  -1  -9  -4   56.79    2.42
  -1  -9  -4   52.07    2.33
   1  -9   4   57.62    2.37
  -1  -9  -4   56.86    2.45
   1  -9   4   58.65    2.42
  -1   9  -4   62.11    2.81
  -1   9  -4   53.69    2.49
  -1  -9  -4   54.08    2.52
  -1   9  -5    9.37    0.98
   1   9   5    7.98    0.82
  -1  -9  -5    9.11    1.04
  -1  -9  -5    8.36    0.90
  -1  -9  -5    7.56    0.82
  -1  -9  -5   10.34    0.93
   1  -9   5    9.45    0.89
   1   9   5    7.84    0.69
   1   9   5    8.85    0.84
   1   9   5    6.44    0.64
  -1   9  -5    8.28    0.99
  -1   9  -5    9.44    0.97
  -1  -9  -5    7.36    0.82
  -1  -9  -5    7.99    0.90
   1   9   6   15.08    1.18
  -1   9  -6   13.44    1.33
  -1   9  -6   14.87    1.30
   1  -9   6   13.65    1.19
  -1  -9  -6   13.46    1.31
   1  -9   6   14.56    1.24
  -1  -9  -6   12.72    1.12
  -1  -9  -6   15.03    1.43
  -1  -9  -6   13.27    1.19
  -1  -9  -6   14.04    1.19
  -1  -9  -6   14.03    1.16
   1  -9   6   14.16    1.17
   1  -9   7   47.46    2.50
   1  -9   7   45.52    2.15
  -1   9  -7   43.45    2.39
  -1   9  -7   47.22    2.45
  -1   9  -7   44.67    2.19
  -1  -9  -7   43.49    2.63
  -1  -9  -7   42.81    2.27
  -1   9  -7   42.75    2.51
  -1   9  -7   49.36    2.45
  -1  -9  -7   49.00    2.70
  -1  -9  -7   50.02    2.54
  -1  -9  -7   45.17    2.34
  -1  -9  -7   43.56    2.25
   1  -9   7   44.96    2.37
  -1   9  -7   45.43    2.51
  -1   9  -7   41.85    2.56
   1   9   7   45.34    2.30
   1   9   7   46.27    2.66
  -1  -9  -7   45.40    2.20
   1   9   8   58.52    2.84
  -1  -9  -8   59.29    3.28
   1  -9   8   62.92    3.09
   1   9   8   54.66    3.05
   1   9   8   61.20    3.12
  -1  -9  -8   54.08    2.77
  -1   9  -8   60.61    2.94
  -1   9  -8   60.17    2.66
  -1   9  -8   62.82    2.99
  -1   9  -8   56.38    2.75
  -1  -9  -8   56.48    2.77
  -1  -9  -8   51.37    3.08
  -1   9  -8   64.31    3.19
  -1   9  -8   60.82    2.88
  -1   9  -8   54.95    2.98
  -1   9  -8   58.66    2.90
  -1  -9  -8   57.34    3.19
   1   9   8   55.98    2.89
  -1  -9  -8   59.36    2.97
   1  -9   8   63.43    2.98
  -1   9  -8   61.22    3.05
  -1   9  -8   58.19    2.94
  -1  -9  -8   59.43    2.86
  -1  -9  -9    0.39    0.32
   1   9   9    1.78    0.55
   1  -9   9    0.72    0.37
   1   9   9    1.19    0.50
   1   9   9    0.56    0.42
  -1   9  -9    0.79    0.39
  -1  -9  -9    0.96    0.40
  -1   9  -9    1.29    0.47
  -1   9  -9    0.95    0.40
  -1  -9  -9    1.34    0.49
  -1  -9  -9    1.77    0.58
  -1   9  -9    1.27    0.45
  -1  -9  -9    0.92    0.45
  -1   9  -9    1.10    0.38
  -1   9  -9    1.16    0.43
  -1   9  -9    0.33    0.40
  -1  -9  -9    1.46    0.48
  -1  -9  -9    1.64    0.45
  -1  -9  -9    0.88    0.48
  -1  -9  -9    1.24    0.45
   1  -9   9    0.49    0.32
  -1   9  -9    1.07    0.47
  -1   9  -9    0.90    0.39
  -1  -9  -9    0.94    0.41
   1  -9   9    0.88    0.38
   1   9   9    1.15    0.44
  -1   9 -10   62.22    3.31
   1  -9  10   69.96    3.41
   1   9  10   59.28    3.37
   1   9  10   65.13    3.37
  -1  -9 -10   65.96    3.23
  -1   9 -10   67.80    3.29
  -1   9 -10   67.51    3.30
  -1   9 -10   68.45    2.88
  -1   9 -10   62.61    3.20
  -1  -9 -10   63.72    3.17
  -1   9 -10   63.76    2.97
  -1  -9 -10   62.23    2.96
  -1  -9 -10   62.20    3.22
  -1  -9 -10   66.24    3.53
  -1  -9 -10   61.81    3.51
  -1  -9 -10   60.34    3.46
  -1  -9 -10   70.29    3.71
  -1  -9 -10   57.28    3.16
   1   9  10   61.75    3.16
   1  -9  10   65.25    3.24
  -1   9 -10   66.50    3.33
   1   9  10   63.82    3.19
   1  -9  10   65.98    2.98
  -1  -9 -10   55.47    3.01
  -1   9 -10   67.62    3.11
  -1   9 -10   67.73    3.49
   1   9  11   60.32    3.19
   1  -9  11   62.88    2.92
   1  -9  11   69.14    3.20
  -1   9 -11   70.19    3.35
   1   9  11   63.58    3.34
   1   9  11   62.65    3.45
  -1  -9 -11   61.01    3.18
  -1   9 -11   66.07    3.31
  -1   9 -11   67.89    3.30
  -1  -9 -11   62.65    3.19
  -1   9 -11   66.00    3.32
  -1  -9 -11   64.36    3.30
  -1  -9 -11   61.27    2.93
  -1   9 -11   64.36    3.02
  -1   9 -11   66.52    3.44
  -1  -9 -11   65.54    3.50
  -1  -9 -11   62.11    3.58
  -1  -9 -11   57.60    3.43
  -1  -9 -11   58.65    3.42
   1  -9  11   66.67    3.37
  -1  -9 -11   62.22    3.21
  -1  -9 -11   60.79    3.26
  -1   9 -11   63.82    3.16
   1  -9  11   67.33    3.31
   1   9  11   62.17    3.14
   1  -9  12  498.05   12.97
   1   9  12  507.57   13.59
   1  -9  12  521.64   13.46
   1  -9  12  480.47   12.94
  -1  -9 -12  474.02   13.43
  -1   9 -12  502.29   13.45
  -1   9 -12  476.04   13.52
  -1  -9 -12  500.66   13.36
  -1   9 -12  488.02   13.38
  -1   9 -12  476.43   13.39
  -1  -9 -12  482.00   13.44
  -1   9 -12  475.09   13.67
  -1   9 -12  442.50   12.81
  -1  -9 -12  507.41   13.64
  -1  -9 -12  480.04   13.04
   1  -9  12  479.32   13.47
  -1  -9 -12  480.17   13.44
  -1   9 -12  495.26   13.39
   1   9  12  472.76   13.19
   1   9  12  470.20   13.52
   1   9  12  499.06   13.94
  -1  -9 -12  496.52   14.01
  -1   9 -12  480.01   13.60
  -1   9 -12  496.20   13.30
   1   9  12  499.05   13.51
  -1   9 -13   46.32    2.66
  -1   9 -13   46.87    2.72
   1  -9  13   50.41    2.72
  -1  -9 -13   57.11    2.87
   1  -9  13   53.82    2.67
   1  -9  13   51.58    2.44
  -1  -9 -13   51.63    2.75
  -1   9 -13   51.15    2.77
  -1   9 -13   49.41    2.61
  -1   9 -13   49.89    2.61
  -1  -9 -13   53.99    2.77
   1  -9  13   48.31    2.62
  -1  -9 -13   49.76    2.69
  -1   9 -13   50.54    2.64
   1   9  13   55.16    2.92
   1   9  13   57.32    3.06
   1   9  13   55.28    2.83
   1  -9  13   48.84    2.38
   1   9  13   58.74    2.84
  -1  -9 -13   55.83    3.01
   1  -9  14   38.24    2.08
   1  -9  14   38.10    1.90
  -1  -9 -14   42.04    2.27
  -1   9 -14   36.87    2.06
  -1   9 -14   37.35    2.17
   1   9  14   41.13    2.16
  -1   9 -14   38.86    2.05
  -1  -9 -14   40.63    2.22
  -1   9 -14   38.11    2.22
   1   9  14   46.41    2.43
  -1   9 -14   37.66    2.06
   1   9  14   42.16    2.20
  -1   9 -14   37.59    2.16
   1  -9  14   42.23    2.23
   1   9  14   42.17    2.26
  -1  -9 -15   21.66    1.41
  -1   9 -15   19.36    1.26
  -1   9 -15   21.67    1.22
  -1   9 -15   20.42    1.35
  -1   9 -15   19.95    1.35
  -1  -9 -15   20.40    1.36
   1   9  15   20.93    1.27
  -1   9 -15   21.78    1.42
   1  -9  15   19.60    1.28
  -1   9 -15   21.18    1.37
   1   9  15   22.05    1.35
   1   9  15   19.08    1.35
   1  -9  15   18.91    1.28
   1  -9  15   19.85    1.29
   1   9  15   20.97    1.31
   1  -9  16   19.95    1.09
   1  -9  16   22.10    1.19
   1   9  16   20.47    1.12
  -1  -9 -16   19.92    1.12
  -1  -9 -16   18.18    1.09
  -1   9 -16   20.93    1.15
   1   9  16   20.18    1.19
  -1   9 -16   20.53    1.12
  -1   9 -16   20.49    1.11
  -1  10  16    0.14    0.17
  -1  10  16   -0.10    0.18
   1 -10 -16   -0.06    0.18
   1  10 -16    0.05    0.11
  -1 -10  16    0.23    0.17
   1 -10 -16   -0.02    0.12
   1 -10 -16    0.13    0.14
   1  10 -16    0.07    0.16
   1 -10 -15   18.72    1.20
   1  10 -15   21.81    1.34
  -1  10  15   21.19    1.34
   1 -10 -15   22.67    1.24
   1 -10 -15   21.52    1.28
  -1  10  15   20.56    1.32
   1  10 -15   20.88    1.28
  -1 -10  15   19.02    1.14
  -1 -10  15   21.97    1.32
   1  10 -15   22.29    1.26
   1 -10 -15   18.78    1.21
   1  10 -15   22.36    1.25
  -1 -10  15   20.36    1.27
   1 -10 -14    0.07    0.25
  -1  10  14    0.09    0.31
  -1 -10  14    0.07    0.25
  -1  10  14    0.12    0.26
   1 -10 -14    0.14    0.30
   1  10 -14    0.15    0.26
   1 -10 -14   -0.10    0.32
  -1 -10  14   -0.08    0.27
   1  10 -14   -0.13    0.24
  -1  10  14    0.23    0.33
  -1 -10  14   -0.07    0.27
   1  10 -14    0.60    0.36
   1 -10 -14    0.13    0.25
   1  10 -14    0.06    0.23
   1 -10 -14    0.32    0.25
   1  10 -14    0.06    0.24
   1 -10 -13   15.72    1.35
   1 -10 -13   18.12    1.39
   1  10 -13   15.74    1.31
   1  10 -13   17.74    1.49
  -1  10  13   16.89    1.49
   1 -10 -13   14.88    1.60
  -1 -10  13   16.71    1.44
  -1  10  13   16.15    1.52
  -1 -10  13   16.29    1.39
   1  10 -13   15.73    1.42
  -1 -10  13   18.29    1.47
  -1 -10  12   10.98    1.18
  -1  10  12   11.38    1.36
  -1 -10  12   12.04    1.25
   1 -10 -12   11.86    1.37
   1 -10 -12    8.14    0.88
  -1 -10  12   11.90    1.23
   1 -10 -12    9.87    1.03
   1  10 -12   11.89    1.16
   1 -10 -12    9.26    1.05
   1 -10 -12   10.14    1.13
   1  10 -12    9.17    1.07
   1  10 -12   10.17    1.03
   1  10 -12   10.24    1.17
   1 -10 -12   11.22    1.19
  -1  10  12    9.38    1.08
  -1  10  12    9.51    1.17
  -1 -10  12   11.89    1.28
   1 -10 -12   10.09    1.36
  -1  10  12    7.47    1.16
  -1  10  12   10.49    1.29
   1  10 -12   10.35    1.05
   1  10 -12   10.35    1.20
   1 -10 -12    8.71    1.02
   1  10 -12   11.92    1.19
  -1  10  11    1.74    0.67
   1 -10 -11    1.85    0.63
  -1 -10  11    2.22    0.60
   1 -10 -11    2.88    0.77
  -1 -10  11    1.76    0.50
  -1 -10  11    1.81    0.54
   1 -10 -11    1.47    0.44
  -1  10  11    2.00    0.48
   1  10 -11    1.68    0.53
  -1  10  11    1.86    0.46
   1 -10 -11    2.12    0.53
   1 -10 -11    2.29    0.58
   1  10 -11    1.79    0.50
   1 -10 -11    1.95    0.46
  -1  10  11    2.00    0.57
   1  10 -11    2.21    0.54
  -1  10  11    0.75    0.47
   1  10 -11    2.31    0.56
  -1  10  11    1.24    0.54
  -1  10  11    1.75    0.65
   1  10 -11    1.65    0.49
  -1  10  11    2.61    0.70
  -1 -10  11    1.54    0.48
  -1 -10  11    2.14    0.58
   1  10 -11    2.35    0.63
  -1  10  10  108.47    4.75
   1 -10 -10  108.72    4.94
  -1 -10  10   99.63    4.28
  -1 -10  10  110.26    4.43
  -1 -10  10  108.61    4.31
   1 -10 -10  109.15    4.54
   1  10 -10  109.76    4.15
  -1  10  10  104.91    4.68
  -1  10  10  110.00    4.94
   1  10 -10  101.54    4.35
   1 -10 -10  107.34    4.03
   1  10 -10  113.45    4.31
  -1  10  10  108.89    3.96
   1  10 -10  102.55    4.26
   1 -10 -10  106.19    4.23
  -1  10  10  112.96    4.44
   1 -10 -10  102.54    4.88
   1 -10 -10  108.24    4.70
   1  10 -10  109.34    4.19
   1 -10 -10   99.90    3.84
  -1  10  10  100.56    4.51
   1 -10 -10   97.35    3.90
   1  10 -10  109.58    4.16
   1  10 -10  107.68    4.58
  -1  10  10  103.12    4.02
   1 -10 -10  103.16    4.06
   1  10 -10  103.37    4.24
  -1  10   9    3.01    0.71
  -1 -10   9    2.87    0.61
   1 -10  -9    2.85    0.74
  -1  10   9    1.71    0.61
  -1  10   9    3.70    0.85
  -1  10   9    3.43    0.66
   1  10  -9    4.20    0.70
   1 -10  -9    3.06    0.58
   1  10  -9    3.40    0.71
  -1  10   9    2.87    0.56
   1  10  -9    2.04    0.61
   1  10  -9    3.58    0.70
   1 -10  -9    2.79    0.57
  -1 -10   9    3.19    0.72
  -1  10   9    3.16    0.59
  -1  10   9    2.53    0.63
   1  10  -9    3.31    0.73
   1 -10  -9    2.87    0.68
   1  10  -9    3.62    0.77
   1 -10  -9    1.88    0.69
   1  10  -9    4.36    0.86
   1  10  -9    3.10    0.64
   1  10  -9    3.55    0.71
   1  10  -9    3.93    0.68
  -1  10   9    3.44    0.68
   1 -10  -9    2.79    0.53
  -1  10   9    2.19    0.62
   1 -10  -9    2.72    0.70
   1 -10  -9    2.13    0.49
   1  10  -9    3.45    0.64
   1 -10  -8  106.95    4.40
   1 -10  -8  104.95    4.70
   1 -10  -8  104.76    4.63
  -1  10   8  105.76    4.57
   1 -10  -8  106.89    4.77
   1 -10  -8  103.36    4.48
  -1  10   8  115.05    4.35
  -1  10   8  112.20    4.66
   1  10  -8  104.63    3.96
  -1  10   8  105.60    4.72
   1  10  -8  104.13    4.21
   1  10  -8  108.31    4.07
  -1  10   8  106.73    3.90
   1  10  -8  104.80    4.14
  -1 -10   8  109.46    4.57
   1 -10  -8  106.25    3.90
  -1  10   8  105.69    4.02
  -1  10   8  101.54    4.19
  -1  10   8  104.54    3.75
  -1  10   8  103.09    4.17
   1  10  -8  106.71    4.44
   1  10  -8  102.48    4.14
   1  10  -8  110.22    4.53
   1  10  -8  118.71    4.37
   1 -10  -8  107.50    3.82
   1 -10  -8  110.30    4.90
   1 -10  -8  102.36    4.36
  -1  10   8   98.83    4.34
   1  10  -8  110.18    4.56
  -1  10   8   99.44    4.35
   1  10  -8  102.52    3.96
   1  10  -8  109.27    3.98
   1 -10  -7   11.41    1.00
  -1  10   7   12.29    1.13
  -1 -10   7   12.34    1.31
  -1 -10   7   12.23    1.11
   1 -10  -7   11.09    1.24
  -1  10   7   12.55    1.21
  -1  10   7   11.49    1.36
  -1  10   7   11.05    1.26
   1  10  -7   11.73    1.06
   1  10  -7   10.90    1.13
   1  10  -7   13.93    1.19
   1  10  -7   12.74    1.16
  -1  10   7   10.02    1.08
  -1  10   7   10.76    0.95
   1  10  -7   12.78    1.22
  -1  10   7   11.23    1.15
   1  10  -7   12.30    1.31
   1  10  -7   10.81    1.13
   1  10  -7   12.26    1.26
   1  10  -7   12.51    1.09
  -1  10   7   10.28    1.17
   1 -10  -7    9.02    1.23
   1 -10  -7   12.20    1.26
   1 -10  -7    9.28    1.22
   1 -10  -7   10.05    1.13
   1  10  -7   14.36    1.14
  -1  10   7   11.71    1.27
   1  10  -7   10.94    1.24
  -1  10   7   11.89    1.32
   1  10  -6  115.62    4.50
  -1  10   6  109.30    4.37
   1  10  -6  113.78    4.16
   1  10  -6  112.92    4.40
  -1 -10   6  114.13    4.49
  -1 -10   6  109.32    4.44
   1 -10  -6  110.03    3.96
  -1 -10   6  111.75    3.88
   1  10  -6  115.45    4.17
   1  10  -6  107.97    3.80
   1  10  -6  112.94    4.55
   1  10  -6  106.25    4.26
   1  10  -6  119.91    3.73
   1  10  -6  104.79    4.06
  -1  10   6  111.14    4.63
  -1  10   6  109.22    4.46
   1 -10  -6  105.51    4.16
   1 -10  -6  109.26    4.63
  -1 -10   5   52.17    2.71
   1 -10  -5   54.91    2.38
  -1 -10   5   51.09    2.54
   1  10  -5   51.12    2.73
   1  10  -5   52.93    2.19
   1  10  -5   51.86    2.60
   1  10  -5   48.66    2.39
   1 -10  -5   52.40    2.84
   1  10  -5   54.90    2.48
   1  10  -5   53.48    2.73
  -1  10   5   49.85    2.64
   1 -10  -5   48.11    2.74
   1  10  -5   50.35    2.16
  -1  10   5   50.69    2.70
   1  10  -4    2.50    0.59
   1  10  -4    2.27    0.48
   1  10  -4    2.98    0.46
   1  10  -4    2.47    0.53
   1 -10  -4    2.47    0.57
   1  10  -4    2.41    0.42
  -1  10   4    3.08    0.61
   1 -10  -4    2.03    0.44
  -1  10   4    2.09    0.52
   1 -10  -4    3.04    0.50
  -1 -10   4    1.89    0.52
  -1 -10   4    2.25    0.49
  -1  10   4    2.09    0.52
   1  10  -4    2.96    0.60
   1  10  -4    1.85    0.41
  -1 -10   3   46.12    2.23
  -1 -10   3   47.36    2.38
   1 -10  -3   39.46    1.97
   1  10  -3   40.53    1.93
   1  10  -3   42.97    2.09
   1  10  -3   43.75    2.21
   1  10  -3   45.17    2.35
   1 -10  -3   42.52    2.30
  -1  10   3   41.43    2.27
   1  10  -3   41.02    1.87
  -1 -10   3   45.50    2.08
  -1  10   3   42.95    2.26
  -1  10   2    0.44    0.24
  -1 -10   2    0.15    0.26
   1  10  -2    0.38    0.27
   1  10  -2    0.67    0.25
   1  10  -2    0.48    0.29
   1 -10  -2    0.45    0.28
  -1 -10   2    0.58    0.22
   1 -10  -2    0.41    0.23
  -1  10   2    0.15    0.30
  -1 -10   2    0.22    0.20
  -1 -10   2    0.76    0.26
   1  10  -2    1.06    0.30
   1  10  -1   13.83    1.14
   1  10  -1   15.47    1.13
  -1  10   1   17.10    1.25
  -1 -10   1   15.04    1.03
   1  10  -1   13.37    0.92
   1 -10  -1   15.29    1.19
  -1 -10   1   13.55    0.84
   1 -10  -1   15.19    1.03
  -1 -10   1   14.21    1.04
  -1  10   1   15.18    1.22
   1  10  -1   12.74    0.94
   1 -10  -1   15.50    1.01
  -1 -10   1   14.71    0.96
   1 -10   0  367.99    9.37
  -1 -10   0  355.74    8.97
   1  10   0  348.93    9.16
   1 -10   0  357.56    9.70
  -1 -10   0  342.64    9.14
  -1 -10   0  349.85    9.16
  -1 -10   0  333.19    9.36
  -1  10   0  361.83    9.64
   1  10   0  363.08    9.65
  -1  10   0  371.63    9.74
  -1 -10  -1  571.37   14.49
   1  10   1  573.75   14.34
  -1  10  -1  582.13   14.86
   1 -10   1  586.74   14.23
  -1 -10  -1  597.48   14.64
  -1 -10  -1  576.23   14.48
   1 -10   1  581.92   14.92
  -1  10  -1  586.06   14.82
   1  10   1  597.89   14.85
   1  10   1  569.51   14.36
   1  10   2  173.13    5.02
  -1 -10  -2  172.03    5.13
  -1 -10  -2  171.47    5.13
   1 -10   2  174.25    5.55
  -1  10  -2  176.61    5.56
   1  10   2  166.96    4.97
  -1 -10  -2  168.49    5.20
  -1 -10  -2  172.36    5.29
  -1  10  -2  186.99    5.57
   1  10   2  167.10    5.16
  -1  10  -3   95.33    3.74
  -1  10  -3  103.07    4.03
  -1  10  -3  102.89    3.78
  -1 -10  -3  101.31    3.80
  -1 -10  -3   98.25    3.57
  -1 -10  -3  102.06    3.62
   1 -10   3   99.13    3.46
  -1 -10  -3  104.50    3.63
   1  10   3  100.50    3.36
   1 -10   3   96.59    3.49
  -1  10  -4   95.06    3.69
   1  10   4   85.97    3.23
  -1 -10  -4   91.42    3.60
  -1 -10  -4   90.20    3.74
  -1 -10  -4   90.51    3.44
  -1 -10  -4   88.37    3.41
   1 -10   4   93.58    3.37
  -1 -10  -4   87.08    3.44
   1  10   4   86.95    3.09
  -1  10  -4   94.63    3.88
   1  10   4   99.37    3.20
  -1  10  -4   92.37    3.63
   1 -10   5    3.83    0.62
  -1 -10  -5    3.58    0.59
  -1 -10  -5    4.04    0.69
  -1 -10  -5    4.29    0.66
  -1 -10  -5    4.04    0.64
  -1 -10  -5    4.52    0.65
   1 -10   5    2.50    0.51
   1  10   5    3.43    0.55
  -1  10  -5    2.65    0.57
   1  10   5    3.30    0.50
  -1  10  -5    2.73    0.63
   1  10   5    4.12    0.52
  -1  10  -5    3.25    0.63
  -1 -10  -5    3.26    0.64
   1 -10   5    2.37    0.48
  -1  10  -6    1.03    0.34
  -1 -10  -6    1.40    0.50
   1 -10   6    2.47    0.56
  -1  10  -6    1.87    0.50
  -1  10  -6    1.80    0.50
  -1  10  -6    1.12    0.41
   1  10   6    1.69    0.42
  -1  10  -6    2.30    0.57
  -1  10  -6    1.06    0.46
  -1 -10  -6    1.52    0.47
  -1 -10  -6    1.28    0.39
  -1 -10  -6    1.45    0.42
   1 -10   6    2.02    0.48
   1  10   6    1.65    0.47
  -1 -10  -6    2.26    0.51
   1 -10   6    1.49    0.43
  -1  10  -6    1.57    0.50
  -1  10  -6    1.35    0.46
  -1 -10  -7    1.57    0.56
   1  10   7    0.54    0.41
   1  10   7    0.21    0.34
   1  10   7    0.41    0.28
  -1  10  -7    0.30    0.32
  -1  10  -7    0.09    0.23
  -1  10  -7    0.42    0.27
  -1  10  -7    0.58    0.33
   1  10   7    0.10    0.27
   1 -10   7    0.46    0.31
  -1  10  -7    0.18    0.31
   1  10   7    0.39    0.31
  -1  10  -7    0.15    0.22
  -1  10  -7    0.18    0.29
  -1  10  -7    0.92    0.42
  -1  10  -7    0.10    0.31
  -1  10  -7    0.26    0.32
  -1 -10  -7    0.76    0.44
  -1 -10  -7    0.08    0.27
   1 -10   7    0.46    0.26
  -1 -10  -7    0.45    0.25
   1  10   7    0.73    0.33
  -1 -10  -7    1.04    0.50
  -1  10  -7   -0.06    0.24
  -1  10  -7    0.90    0.44
  -1  10  -7    0.59    0.37
  -1 -10  -7    0.56    0.33
  -1 -10  -7    0.43    0.33
  -1 -10  -7    1.05    0.37
   1 -10   7    0.52    0.28
   1 -10   8   22.95    1.80
   1  10   8   26.81    2.05
   1  10   8   25.71    1.98
   1  10   8   26.18    1.80
  -1 -10  -8   24.21    1.75
  -1  10  -8   22.65    1.82
   1  10   8   25.05    1.68
  -1  10  -8   23.92    1.74
  -1  10  -8   25.47    1.84
  -1  10  -8   23.46    1.59
  -1  10  -8   24.54    1.83
  -1  10  -8   23.38    1.64
  -1 -10  -8   26.88    1.79
   1  10   8   25.05    1.77
  -1  10  -8   23.61    1.72
  -1  10  -8   22.98    1.88
  -1  10  -8   20.30    1.78
  -1 -10  -8   25.11    2.06
  -1 -10  -8   26.68    2.17
  -1  10  -8   25.66    1.92
  -1 -10  -8   26.69    2.11
  -1 -10  -8   23.73    1.83
   1  10   8   27.53    1.95
   1 -10   8   22.80    1.74
  -1 -10  -8   24.47    1.76
   1  10   9   31.76    2.31
   1  10   9   30.17    2.22
   1  10   9   26.28    1.91
  -1 -10  -9   29.29    2.01
  -1  10  -9   36.54    2.36
  -1  10  -9   33.03    2.11
  -1  10  -9   32.47    2.16
  -1  10  -9   30.80    1.83
  -1  10  -9   33.55    2.19
  -1 -10  -9   28.90    2.09
   1 -10   9   29.85    2.07
   1  10   9   28.75    2.05
  -1 -10  -9   26.43    1.90
  -1  10  -9   31.25    1.91
  -1  10  -9   34.34    2.35
  -1  10  -9   31.79    2.04
  -1 -10  -9   31.72    2.12
  -1 -10  -9   28.28    2.28
   1 -10   9   34.22    2.25
  -1  10  -9   28.14    2.10
  -1 -10  -9   27.67    2.25
  -1 -10  -9   26.92    2.26
  -1 -10  -9   28.90    1.99
   1  10  10   64.16    3.20
  -1 -10 -10   66.95    3.28
  -1  10 -10   64.55    3.40
  -1  10 -10   74.79    3.50
  -1  10 -10   71.28    3.31
   1 -10  10   69.73    3.05
   1  10  10   67.11    3.29
  -1  10 -10   67.86    3.38
  -1 -10 -10   64.72    3.19
  -1 -10 -10   67.10    3.29
  -1 -10 -10   63.70    3.27
   1  10  10   60.94    3.39
   1  10  10   67.95    3.60
  -1 -10 -10   66.89    3.64
  -1 -10 -10   66.45    3.64
  -1 -10 -10   63.41    3.63
  -1 -10 -10   67.30    3.42
   1  10  10   63.41    3.25
   1 -10  10   67.74    3.35
  -1  10 -10   70.55    3.57
  -1  10 -10   73.43    3.26
   1 -10  10   70.38    3.48
   1  10  11   45.49    2.63
   1 -10  11   42.69    2.28
   1 -10  11   42.54    2.47
  -1 -10 -11   46.54    2.64
   1 -10  11   41.46    2.28
  -1 -10 -11   44.30    2.57
  -1  10 -11   45.36    2.65
  -1  10 -11   45.85    2.56
  -1  10 -11   39.44    2.48
  -1 -10 -11   44.05    2.57
   1 -10  11   43.64    2.58
  -1 -10 -11   43.39    2.61
  -1  10 -11   47.27    2.83
  -1  10 -11   44.23    2.41
  -1  10 -11   42.68    2.64
  -1 -10 -11   45.85    2.89
  -1 -10 -11   48.66    3.04
   1 -10  11   41.93    2.61
   1  10  11   45.71    2.66
  -1  10 -11   39.34    2.41
   1  10  11   45.88    2.58
   1  10  11   45.69    2.86
   1  10  11   46.49    2.82
  -1 -10 -12   55.82    2.94
   1 -10  12   61.90    2.98
   1 -10  12   54.11    2.60
  -1 -10 -12   58.09    2.98
   1  10  12   57.32    2.80
  -1  10 -12   57.29    2.87
  -1  10 -12   60.05    3.06
  -1  10 -12   52.71    2.87
  -1  10 -12   58.01    3.02
  -1 -10 -12   62.22    3.05
   1  10  12   60.49    3.18
   1  10  12   56.43    3.16
  -1  10 -12   57.81    3.10
  -1  10 -12   54.17    2.97
  -1  10 -12   57.55    2.89
   1  10  12   61.17    2.93
  -1 -10 -12   60.05    3.36
  -1 -10 -12   60.88    3.35
   1  10  12   61.93    3.06
  -1 -10 -12   57.04    2.88
   1 -10  12   59.53    3.03
  -1 -10 -12   65.25    3.16
   1 -10  12   57.95    2.64
   1  10  12   58.85    3.00
  -1 -10 -13   25.31    1.59
   1 -10  13   27.98    1.88
  -1  10 -13   26.03    1.82
  -1  10 -13   29.43    1.94
  -1 -10 -13   22.92    1.72
  -1 -10 -13   27.50    1.84
   1  10  13   24.27    1.76
   1  10  13   27.87    1.85
   1 -10  13   26.49    1.79
   1 -10  13   27.10    1.75
   1 -10  13   26.26    1.57
  -1  10 -13   29.45    1.94
  -1 -10 -13   27.06    1.97
  -1  10 -14   28.53    1.66
  -1 -10 -14   25.95    1.67
  -1  10 -14   28.71    1.77
  -1  10 -14   27.54    1.70
  -1 -10 -14   26.18    1.66
  -1  10 -14   28.12    1.62
  -1  10 -14   25.94    1.72
  -1  10 -14   31.05    1.81
   1  10  14   24.39    1.58
   1 -10  14   28.96    1.65
   1 -10  14   26.59    1.42
   1  10  14   29.58    1.83
  -1 -10 -14   29.57    1.76
   1  10  14   28.80    1.74
  -1  10 -15   15.15    0.96
  -1  10 -15   13.87    1.02
  -1  10 -15   13.40    1.03
  -1 -10 -15   14.72    1.06
   1 -10  15   15.30    1.00
   1 -10  15   13.96    1.05
   1  10  15   14.75    0.97
  -1  10 -15   14.33    1.06
   1  10  15   14.20    1.12
   1  10  15   15.45    1.11
   1 -10  15   14.30    1.02
  -1  10 -15   13.47    1.00
  -1  10 -16    5.30    0.49
   1 -10  16    4.92    0.42
   1  10  16    5.07    0.53
  -1 -10 -16    4.36    0.45
  -1 -10 -16    4.50    0.47
   1 -11 -15    0.30    0.23
   1 -11 -15    0.17    0.20
   1  11 -15    0.45    0.23
   1 -11 -15    0.21    0.22
   1 -11 -15    0.29    0.18
  -1  11  15    0.34    0.22
  -1 -11  15    0.42    0.22
  -1 -11  15    0.11    0.11
  -1  11  15    0.48    0.25
   1  11 -15    0.69    0.29
   1 -11 -14   23.05    1.42
   1  11 -14   23.51    1.43
  -1  11  14   22.22    1.49
   1 -11 -14   22.23    1.43
   1 -11 -14   23.71    1.44
  -1 -11  14   23.26    1.43
  -1  11  14   23.46    1.61
   1  11 -14   25.06    1.56
  -1  11  14   21.94    1.49
   1  11 -14   25.16    1.54
   1 -11 -14   26.67    1.80
  -1 -11  14   23.28    1.50
  -1 -11  14   22.55    1.43
   1 -11 -14   23.99    1.36
   1 -11 -13   24.15    1.57
   1 -11 -13   25.22    1.63
  -1  11  13   26.43    1.65
   1  11 -13   23.58    1.69
  -1  11  13   26.63    1.77
   1  11 -13   24.54    1.55
  -1  11  13   26.47    1.83
   1  11 -13   23.13    1.53
   1 -11 -13   25.30    1.55
  -1  11  13   28.27    1.94
  -1 -11  13   24.36    1.62
   1 -11 -13   26.75    2.01
  -1 -11  13   25.32    1.72
   1 -11 -12   67.46    2.95
   1  11 -12   68.78    3.04
   1 -11 -12   76.48    3.23
   1 -11 -12   70.83    3.15
   1  11 -12   71.25    3.16
   1 -11 -12   78.29    3.32
  -1  11  12   77.94    3.31
  -1  11  12   68.63    3.36
   1 -11 -12   71.95    3.72
  -1 -11  12   71.09    3.29
  -1  11  12   71.38    3.42
   1  11 -12   73.40    3.41
  -1 -11  12   68.11    3.23
  -1 -11  12   67.31    3.24
   1 -11 -12   68.91    3.50
   1 -11 -12   70.67    3.10
  -1 -11  12   69.33    3.17
  -1  11  12   72.93    3.57
  -1 -11  11    1.19    0.46
   1 -11 -11    1.28    0.56
  -1  11  11    1.33    0.48
  -1 -11  11    0.86    0.40
  -1 -11  11    0.80    0.42
   1 -11 -11    1.32    0.43
   1  11 -11    1.08    0.38
  -1  11  11    2.08    0.48
   1  11 -11    1.00    0.43
   1 -11 -11    1.67    0.52
   1  11 -11    0.63    0.38
   1  11 -11    1.55    0.44
  -1  11  11    0.67    0.38
   1 -11 -11    1.41    0.48
   1 -11 -11    1.28    0.39
  -1  11  11    1.13    0.50
   1 -11 -11    1.60    0.53
  -1  11  11    1.45    0.56
  -1 -11  11    1.01    0.41
   1 -11 -11    1.08    0.53
   1  11 -11    0.93    0.42
  -1 -11  11    0.88    0.43
   1  11 -11    0.42    0.30
   1  11 -11    1.07    0.43
   1  11 -11    1.73    0.54
  -1 -11  10   82.80    3.71
  -1 -11  10   82.48    3.56
   1 -11 -10   80.64    3.80
   1  11 -10   80.51    3.82
   1  11 -10   81.78    3.60
   1  11 -10   78.14    3.50
  -1  11  10   72.83    3.25
   1 -11 -10   78.03    3.36
   1  11 -10   78.76    3.41
   1  11 -10   81.45    3.55
  -1  11  10   76.89    3.25
   1  11 -10   76.11    3.55
   1 -11 -10   84.22    3.56
  -1  11  10   78.91    3.61
  -1  11  10   79.52    3.81
   1  11 -10   81.63    3.81
   1  11 -10   86.28    3.53
  -1  11  10   80.60    3.85
   1 -11 -10   76.22    4.09
   1 -11 -10   81.21    3.98
   1 -11 -10   86.10    4.22
  -1 -11  10   79.84    3.66
  -1  11  10   77.80    3.91
   1 -11 -10   76.59    3.13
   1 -11  -9    1.91    0.66
   1  11  -9    1.47    0.49
   1 -11  -9    1.79    0.59
  -1  11   9    2.49    0.66
   1 -11  -9    1.80    0.62
   1 -11  -9    2.01    0.59
  -1 -11   9    1.21    0.48
   1  11  -9    1.44    0.46
  -1  11   9    1.09    0.41
   1  11  -9    0.94    0.44
   1  11  -9    1.87    0.55
   1 -11  -9    1.67    0.46
  -1  11   9    1.77    0.49
  -1 -11   9    1.82    0.59
  -1  11   9    2.38    0.60
   1  11  -9    1.80    0.57
  -1  11   9    1.71    0.57
   1  11  -9    1.71    0.57
   1  11  -9    1.42    0.48
   1  11  -9    1.85    0.54
   1  11  -9    2.05    0.51
   1 -11  -9    2.09    0.52
   1  11  -9    1.18    0.42
  -1  11   9    2.27    0.60
   1 -11  -9    1.23    0.39
  -1  11   9    0.88    0.40
   1  11  -9    2.27    0.56
   1 -11  -9    2.18    0.69
   1  11  -8   70.29    3.18
  -1  11   8   73.46    3.47
   1  11  -8   79.58    3.56
   1  11  -8   75.71    3.30
  -1  11   8   75.79    3.18
   1  11  -8   76.73    3.39
   1 -11  -8   83.02    3.25
  -1  11   8   70.16    3.22
  -1 -11   8   80.96    3.84
  -1  11   8   70.22    3.39
  -1  11   8   67.87    2.96
  -1  11   8   81.50    3.59
   1  11  -8   80.80    3.78
   1  11  -8   79.15    3.56
   1  11  -8   69.78    3.34
   1  11  -8   80.10    3.73
   1  11  -8   73.80    3.17
   1 -11  -8   75.03    3.82
   1 -11  -8   80.22    3.99
  -1  11   8   82.22    3.77
   1 -11  -8   83.69    3.31
  -1  11   8   75.71    3.74
   1  11  -8   75.98    3.67
  -1 -11   8   81.29    3.35
   1 -11  -8   77.49    3.80
   1 -11  -8   75.27    3.01
  -1  11   7    2.08    0.62
   1 -11  -7    1.13    0.45
   1  11  -7    1.52    0.45
  -1  11   7    1.89    0.52
   1  11  -7    1.55    0.44
   1  11  -7    1.25    0.43
  -1  11   7    2.40    0.50
   1  11  -7    1.78    0.47
  -1  11   7    2.37    0.55
   1 -11  -7    2.28    0.49
  -1 -11   7    1.55    0.55
  -1  11   7    2.33    0.57
  -1  11   7    1.97    0.47
   1  11  -7    2.35    0.57
   1  11  -7    1.35    0.45
   1  11  -7    2.03    0.54
   1  11  -7    2.02    0.57
  -1  11   7    1.86    0.56
   1  11  -7    1.25    0.46
  -1  11   7    1.52    0.51
  -1  11   7    1.09    0.47
   1  11  -7    2.36    0.61
   1 -11  -7    2.17    0.62
  -1  11   7    2.05    0.59
   1  11  -7    1.42    0.42
   1 -11  -7    2.97    0.78
   1 -11  -6   10.76    1.34
  -1  11   6   10.30    1.20
  -1  11   6   10.48    1.12
   1  11  -6   10.39    0.99
   1  11  -6   11.26    1.12
   1  11  -6    9.55    1.02
   1  11  -6   11.60    1.06
  -1  11   6   11.51    1.03
  -1  11   6    9.81    1.08
  -1  11   6   11.84    1.02
   1  11  -6   11.45    1.14
   1  11  -6    9.19    1.06
  -1  11   6   12.33    1.19
   1  11  -6    9.55    1.15
   1  11  -6   10.18    1.21
  -1  11   6   11.93    1.28
   1 -11  -6   11.83    1.37
  -1  11   6   10.99    1.24
   1  11  -6   11.85    1.24
   1  11  -6    9.42    0.87
   1  11  -6    8.98    1.16
  -1  11   6   10.98    1.21
   1  11  -6    9.40    0.92
  -1 -11   6   10.46    1.21
  -1  11   6   10.76    1.07
  -1 -11   6   10.60    1.22
   1  11  -6   10.52    1.04
   1  11  -6   12.48    1.26
  -1  11   6   11.47    1.26
   1  11  -6   10.65    1.21
   1  11  -5   43.97    2.32
   1  11  -5   47.43    2.58
   1  11  -5   43.45    2.50
  -1  11   5   48.07    2.63
   1  11  -5   49.43    2.71
   1  11  -5   43.83    2.47
   1  11  -5   45.92    2.17
  -1 -11   5   44.25    2.59
  -1  11   5   46.16    2.62
   1  11  -5   43.77    2.26
   1  11  -5   43.52    2.48
   1  11  -5   46.00    2.10
   1  11  -5   43.99    2.58
   1  11  -5   46.88    2.10
   1 -11  -5   44.32    2.70
  -1  11   5   47.13    2.65
  -1 -11   5   38.79    2.31
   1 -11  -5   48.53    2.31
  -1  11   5   46.78    2.59
   1  11  -5   43.98    2.27
   1  11  -4    2.97    0.63
   1  11  -4    1.33    0.40
   1  11  -4    2.14    0.41
   1  11  -4    1.71    0.47
  -1  11   4    1.44    0.44
  -1 -11   4    1.64    0.44
   1 -11  -4    1.31    0.49
  -1  11   4    1.68    0.49
  -1 -11   4    2.67    0.55
  -1 -11   4    1.62    0.46
   1  11  -4    2.01    0.43
   1 -11  -4    1.75    0.44
  -1 -11   4    1.93    0.49
   1  11  -4    1.30    0.37
   1 -11  -4    1.19    0.35
  -1  11   3  101.46    4.09
  -1 -11   3  108.51    4.05
  -1 -11   3  100.00    4.17
  -1 -11   3  109.69    3.75
   1 -11  -3  106.78    4.25
  -1  11   3  102.23    4.15
   1  11  -3  112.77    3.70
  -1 -11   3  106.94    4.09
   1 -11  -3  110.64    3.79
   1  11  -3  110.14    4.28
   1  11  -3  113.22    3.71
   1  11  -3  109.31    3.88
   1  11  -3  100.79    4.02
   1 -11  -3  105.91    3.78
  -1 -11   2   10.85    0.89
   1 -11  -2    9.47    1.05
  -1  11   2    9.26    1.00
  -1 -11   2    8.94    0.97
  -1 -11   2    9.03    1.04
   1 -11  -2    8.08    0.82
  -1 -11   2    9.57    1.01
  -1 -11   2   10.79    0.93
  -1 -11   2    9.34    0.90
   1  11  -2   10.04    0.88
   1 -11  -2    8.25    0.85
   1  11  -2    8.28    0.86
   1  11  -2   12.31    0.96
   1  11  -2    7.22    0.88
   1  11  -2    7.32    0.93
   1 -11  -1  118.95    4.18
  -1 -11   1  114.30    4.12
   1  11  -1  117.97    3.78
   1  11  -1  104.46    4.03
  -1  11   1  120.10    4.20
  -1 -11   1  103.41    4.04
   1  11  -1  111.70    3.72
  -1 -11   1  107.03    3.71
  -1 -11   1  112.14    3.87
   1 -11  -1  109.01    3.89
   1 -11   0   17.86    1.21
  -1 -11   0   16.06    1.00
  -1 -11   0   17.47    1.34
   1 -11   0   14.86    1.26
  -1 -11   0   15.16    1.16
   1  11   0   16.37    1.12
  -1  11   0   17.51    1.34
   1  11   0   15.50    1.27
  -1  11   0   18.42    1.37
  -1  11   0   15.52    1.09
  -1 -11   0   16.94    1.23
  -1 -11  -1    1.16    0.33
  -1 -11  -1    1.26    0.36
  -1  11  -1    1.38    0.39
   1  11   1    1.31    0.34
  -1 -11  -1    1.73    0.39
   1  11   1    1.65    0.40
  -1  11  -1    1.28    0.40
   1  11   1    1.51    0.43
   1  11   1    1.47    0.37
  -1 -11  -1    1.41    0.43
   1 -11   1    1.88    0.47
  -1 -11  -2   26.85    1.61
  -1 -11  -2   29.82    1.75
   1 -11   2   28.07    1.51
  -1  11  -2   28.68    1.83
   1  11   2   29.66    1.57
  -1  11  -2   27.53    1.92
   1  11   2   29.27    1.56
  -1  11  -2   29.41    1.82
   1  11   2   28.51    1.63
   1 -11   2   29.50    1.86
  -1 -11  -3   10.31    1.06
   1  11   3    9.76    0.87
  -1  11  -3    8.27    0.97
  -1  11  -3    6.37    0.95
   1  11   3    9.26    0.85
  -1  11  -3    8.99    0.99
   1  11   3    9.97    0.95
  -1 -11  -3   12.71    1.08
  -1 -11  -3    8.93    0.94
   1 -11   3    8.53    0.83
  -1 -11  -3    9.55    0.94
   1  11   4  382.24   10.22
   1 -11   4  370.11   10.16
  -1 -11  -4  384.85   10.28
  -1 -11  -4  379.55   10.26
   1 -11   4  373.69   10.07
  -1 -11  -4  372.59   10.22
  -1  11  -4  374.95   10.57
   1  11   4  373.32    9.79
  -1 -11  -4  364.72   10.63
  -1 -11  -4  351.40   10.15
  -1 -11  -4  358.85   10.38
   1  11   4  372.12    9.82
  -1  11  -4  370.47   10.47
  -1  11  -4  370.73   10.83
  -1 -11  -5   60.48    3.12
   1  11   5   70.26    3.28
  -1  11  -5   60.87    3.03
  -1 -11  -5   64.28    2.93
   1 -11   5   57.60    2.75
  -1 -11  -5   61.88    2.89
  -1 -11  -5   65.75    2.97
  -1 -11  -5   66.58    2.93
  -1 -11  -5   64.12    3.00
  -1  11  -5   60.94    3.05
   1  11   5   69.08    3.28
  -1  11  -5   62.98    3.09
  -1  11  -5   61.10    3.08
   1  11   5   70.34    2.67
  -1  11  -5   63.44    3.26
  -1  11  -5   62.25    3.04
  -1  11  -5   63.07    3.13
   1 -11   5   62.89    2.89
   1  11   5   70.06    3.10
   1  11   5   66.05    2.61
   1 -11   5   63.36    2.89
   1  11   5   65.33    2.96
  -1  11  -6    0.80    0.36
  -1  11  -6    1.26    0.44
  -1  11  -6    1.15    0.44
  -1 -11  -6    1.22    0.40
  -1 -11  -6    1.26    0.42
  -1 -11  -6    1.09    0.41
   1 -11   6    0.92    0.37
   1  11   6    0.75    0.33
  -1  11  -6    1.08    0.43
   1  11   6    1.15    0.39
   1 -11   6    1.59    0.45
  -1 -11  -6    0.23    0.26
  -1 -11  -6    0.90    0.36
  -1  11  -6    0.76    0.42
  -1  11  -6    1.31    0.47
  -1  11  -6    2.12    0.57
  -1  11  -6    0.31    0.33
  -1  11  -6    0.61    0.33
  -1  11  -6    0.50    0.38
  -1 -11  -6    0.49    0.46
   1  11   6    1.47    0.52
   1  11   6    0.92    0.36
  -1 -11  -6    1.07    0.47
   1  11   6    1.14    0.34
  -1  11  -6    1.00    0.39
  -1  11  -6    0.57    0.41
   1  11   6    0.82    0.28
  -1  11  -6    1.07    0.42
   1 -11   6    1.50    0.45
   1  11   6    1.08    0.43
   1  11   6    1.52    0.52
  -1 -11  -6    1.23    0.37
   1  11   7    6.56    1.01
  -1  11  -7    9.16    1.14
   1  11   7    7.18    0.91
  -1  11  -7    8.34    0.99
   1  11   7    6.62    0.88
  -1  11  -7    8.58    1.05
   1  11   7    8.53    1.08
   1 -11   7    7.75    0.97
  -1 -11  -7    9.30    1.10
  -1  11  -7    6.77    1.00
   1  11   7    7.60    0.89
  -1  11  -7    7.71    1.04
  -1  11  -7    8.13    1.06
  -1 -11  -7    6.60    1.07
  -1  11  -7    8.71    1.04
  -1  11  -7    7.50    1.06
  -1  11  -7    6.31    0.89
  -1  11  -7   10.69    1.25
  -1 -11  -7    7.88    0.95
   1 -11   7    6.25    0.91
  -1 -11  -7    7.57    0.91
  -1  11  -7    8.40    0.84
   1  11   7   10.29    1.13
  -1 -11  -7   10.85    1.32
  -1  11  -7    7.93    1.14
  -1  11  -7    7.99    1.06
   1 -11   7    7.05    0.97
   1  11   8   17.39    1.57
   1 -11   8   19.27    1.59
  -1 -11  -8   16.25    1.51
  -1 -11  -8   15.29    1.69
   1 -11   8   15.49    1.48
   1  11   8   16.20    1.61
  -1 -11  -8   15.32    1.38
  -1  11  -8   19.82    1.71
   1  11   8   14.06    1.31
  -1  11  -8   19.47    1.55
  -1  11  -8   15.23    1.45
   1  11   8   15.43    1.35
  -1  11  -8   16.26    1.51
  -1  11  -8   17.58    1.60
  -1  11  -8   16.75    1.54
  -1 -11  -8   17.14    1.42
  -1  11  -8   18.89    1.71
  -1  11  -8   14.33    1.51
  -1  11  -8   15.51    1.41
  -1 -11  -8   16.82    1.45
  -1 -11  -8   14.03    1.59
  -1  11  -8   17.78    1.61
   1  11   8   17.24    1.53
  -1 -11  -8   17.10    1.73
   1  11   8   14.78    1.42
  -1 -11  -9   30.48    2.47
  -1 -11  -9   35.36    2.57
   1  11   9   34.63    2.42
  -1 -11  -9   29.22    2.04
  -1  11  -9   32.71    2.29
   1  11   9   27.06    1.95
  -1  11  -9   35.84    2.18
  -1  11  -9   32.60    2.19
   1  11   9   32.24    2.06
  -1 -11  -9   31.56    2.15
  -1  11  -9   31.85    2.21
  -1  11  -9   36.13    2.35
  -1  11  -9   31.78    2.19
  -1 -11  -9   36.35    2.19
  -1  11  -9   30.90    2.28
  -1 -11  -9   36.38    2.26
   1  11   9   32.71    2.24
   1 -11   9   31.22    2.15
  -1 -11  -9   36.39    2.36
   1 -11   9   32.91    2.25
   1 -11   9   31.86    1.92
  -1 -11  -9   36.31    2.58
  -1  11  -9   32.27    2.25
  -1 -11 -10   94.41    4.47
  -1 -11 -10   95.52    4.49
   1  11  10   91.67    3.95
   1 -11  10   87.69    3.56
   1 -11  10   87.10    4.04
   1  11  10   94.49    4.02
   1  11  10   94.70    4.36
  -1 -11 -10   95.34    3.96
  -1  11 -10   79.52    3.85
  -1  11 -10   86.53    3.80
   1  11  10   92.25    3.83
  -1 -11 -10   90.50    4.01
  -1  11 -10   87.82    4.00
  -1  11 -10  102.14    4.31
  -1  11 -10   91.07    4.07
  -1 -11 -10   96.77    3.98
  -1  11 -10   85.86    4.11
  -1  11 -10   93.73    3.85
  -1 -11 -10   90.43    4.43
  -1 -11 -10   98.40    4.54
   1  11  10   95.25    4.10
  -1  11 -10   84.69    4.01
   1  11  10  103.27    4.25
  -1 -11 -10   91.91    3.97
  -1 -11 -11    3.07    0.75
  -1 -11 -11    2.07    0.69
   1 -11  11    2.04    0.47
   1  11  11    2.83    0.64
   1  11  11    3.34    0.69
   1 -11  11    3.14    0.71
   1 -11  11    2.56    0.61
   1 -11  11    2.03    0.48
   1  11  11    1.72    0.61
  -1 -11 -11    2.20    0.56
  -1  11 -11    2.32    0.63
   1  11  11    3.73    0.70
  -1  11 -11    2.34    0.57
   1  11  11    3.27    0.65
   1 -11  11    2.14    0.58
  -1 -11 -11    3.03    0.67
  -1  11 -11    2.75    0.68
  -1  11 -11    1.94    0.56
  -1  11 -11    2.22    0.61
  -1 -11 -11    1.51    0.51
  -1  11 -11    3.65    0.73
  -1 -11 -11    2.55    0.62
   1  11  11    2.67    0.67
   1  11  11    2.61    0.60
  -1 -11 -11    2.26    0.67
  -1 -11 -11    3.63    0.88
  -1  11 -11    2.90    0.67
  -1  11 -11    2.12    0.57
   1 -11  12    0.39    0.29
   1  11  12    0.90    0.39
   1  11  12    1.21    0.43
   1  11  12    1.82    0.54
   1 -11  12    1.04    0.41
   1 -11  12    0.86    0.34
  -1 -11 -12    1.06    0.41
   1  11  12    1.64    0.47
  -1  11 -12    1.03    0.42
   1  11  12    1.61    0.44
  -1 -11 -12    0.79    0.41
  -1  11 -12    0.46    0.35
  -1  11 -12    0.46    0.39
  -1  11 -12    0.19    0.32
  -1  11 -12    0.20    0.33
  -1 -11 -12    0.37    0.36
   1  11  12    1.35    0.52
  -1  11 -12    0.39    0.32
   1  11  12    1.23    0.46
  -1 -11 -12    0.79    0.43
   1 -11  12    0.38    0.33
  -1 -11 -12    1.88    0.56
  -1  11 -12    0.50    0.34
  -1 -11 -12    1.27    0.55
  -1 -11 -12    1.18    0.57
  -1 -11 -13    2.88    0.58
   1  11  13    2.23    0.48
   1 -11  13    3.29    0.56
   1 -11  13    3.00    0.48
   1  11  13    3.45    0.68
  -1  11 -13    3.59    0.69
   1  11  13    3.95    0.68
   1  11  13    2.55    0.57
   1  11  13    3.37    0.59
  -1 -11 -13    2.89    0.67
  -1 -11 -13    3.49    0.66
   1 -11  13    3.39    0.61
  -1  11 -13    2.65    0.60
   1  11  14   36.12    1.90
   1  11  14   35.95    1.94
  -1  11 -14   38.46    1.86
   1  11  14   32.45    1.74
  -1  11 -14   33.64    1.84
  -1  11 -14   32.51    1.77
  -1 -11 -14   33.01    1.78
  -1  11 -14   34.77    1.90
   1  11  14   33.51    1.96
   1 -11  14   39.07    1.80
  -1  11 -14   34.79    1.85
  -1 -11 -15   38.67    1.69
  -1 -11 -15   35.53    1.58
  -1 -11 -15   35.38    1.64
  -1  11 -15   33.34    1.44
   1  11  15   37.30    1.66
   1  11  15   30.15    1.39
   1 -11  15   33.21    1.48
  -1  11 -15   38.31    1.68
  -1  11 -15   34.62    1.54
   1 -11  15   37.92    1.67
   1  11  15   34.18    1.72
   1  12 -15    7.15    0.60
  -1  12  15    7.70    0.64
   1 -12 -15    6.80    0.57
   1  12 -15    7.04    0.57
   1 -12 -15    7.44    0.57
  -1  12  15    6.76    0.55
   1 -12 -15    7.91    0.61
  -1  12  15    8.39    0.66
   1 -12 -14   64.72    2.42
   1  12 -14   61.89    2.41
   1 -12 -14   58.76    2.33
   1 -12 -14   61.92    2.75
  -1 -12  14   58.09    2.27
   1  12 -14   59.20    2.42
  -1 -12  14   57.10    2.24
  -1 -12  14   61.74    2.46
  -1  12  14   57.47    2.48
   1 -12 -14   60.73    2.42
   1  12 -14   61.84    2.49
  -1  12  14   59.68    2.53
  -1  12  13   14.88    1.23
  -1 -12  13   14.63    1.22
   1 -12 -13   14.92    1.41
   1  12 -13   12.84    1.16
   1 -12 -13   13.86    1.16
  -1  12  13   14.75    1.24
   1 -12 -13   15.01    1.15
   1 -12 -13   14.14    1.14
   1 -12 -13   14.67    1.14
  -1 -12  13   14.78    1.13
  -1  12  13   15.26    1.35
   1  12 -13   13.71    1.22
  -1  12  13   13.34    1.23
   1  12 -13   14.69    1.17
   1  12 -12  124.49    4.41
   1 -12 -12  120.71    4.41
   1 -12 -12  118.71    4.93
  -1 -12  12  120.51    4.46
  -1  12  12  120.67    4.63
   1  12 -12  120.49    4.57
  -1  12  12  110.86    4.64
  -1 -12  12  124.80    4.34
  -1  12  12  115.80    4.55
  -1 -12  12  118.61    4.48
   1 -12 -12  115.18    4.70
  -1  12  11    0.11    0.35
  -1 -12  11    1.06    0.41
   1  12 -11    0.41    0.41
  -1  12  11    0.21    0.30
   1 -12 -11    0.08    0.23
  -1  12  11    0.43    0.29
  -1  12  11    0.14    0.27
   1  12 -11    0.23    0.25
   1  12 -11    0.26    0.31
   1 -12 -11    0.50    0.35
   1  12 -11    0.09    0.31
   1  12 -11   -0.08    0.25
   1  12 -11   -0.15    0.32
  -1 -12  11    0.19    0.31
   1 -12 -11   -0.12    0.30
   1 -12 -11   -0.13    0.34
  -1 -12  11    0.09    0.26
  -1  12  11   -0.11    0.36
   1 -12 -11    0.44    0.29
  -1  12  11    0.80    0.48
  -1 -12  11    0.25    0.26
  -1  12  11   -0.18    0.36
  -1 -12  10    9.06    1.15
  -1 -12  10   11.17    1.21
   1 -12 -10   10.74    1.35
  -1  12  10   12.38    1.15
   1  12 -10   10.90    1.11
   1  12 -10   11.08    1.17
   1  12 -10   10.34    1.19
   1 -12 -10   13.36    1.26
   1 -12 -10   13.07    1.40
  -1 -12  10   10.78    1.12
   1  12 -10   13.15    1.27
  -1  12  10   13.63    1.36
  -1  12  10   12.56    1.39
   1  12 -10   11.54    1.22
  -1  12  10   10.44    1.09
   1 -12 -10   10.68    1.10
   1  12 -10   12.83    1.35
  -1  12  10   10.71    1.33
   1  12 -10   12.97    1.24
  -1 -12  10   11.48    1.25
   1 -12 -10   13.35    1.56
  -1 -12  10   12.17    1.27
  -1  12  10   11.09    1.32
  -1 -12   9   27.95    1.98
  -1  12   9   23.37    1.95
   1 -12  -9   23.07    1.97
   1  12  -9   24.63    1.89
   1  12  -9   28.81    1.94
   1  12  -9   24.70    1.76
  -1  12   9   23.95    1.66
   1 -12  -9   24.74    1.77
  -1  12   9   21.76    1.76
  -1  12   9   24.73    1.60
  -1  12   9   26.79    1.96
   1 -12  -9   27.21    2.32
   1  12  -9   26.25    1.91
   1  12  -9   28.52    2.12
  -1  12   9   24.78    2.01
   1 -12  -9   24.65    2.10
   1 -12  -9   24.70    2.12
  -1  12   9   24.83    2.06
  -1 -12   9   24.82    2.04
  -1  12   9   25.02    1.76
   1 -12  -9   25.86    1.71
  -1  12   9   24.20    1.82
   1  12  -9   27.56    1.83
  -1 -12   9   29.41    2.01
   1 -12  -9   24.44    2.18
   1 -12  -9   22.06    1.63
  -1  12   9   23.64    1.94
   1  12  -8   95.41    3.83
  -1  12   8   93.49    4.02
   1  12  -8   88.44    3.95
   1  12  -8   96.13    3.84
  -1  12   8   90.92    3.68
   1  12  -8   92.57    3.89
  -1  12   8   91.34    3.82
  -1 -12   8   96.97    4.37
   1 -12  -8   99.57    3.70
  -1  12   8   86.84    3.90
  -1  12   8   97.28    3.65
  -1  12   8  103.85    4.18
   1  12  -8   96.69    4.29
   1  12  -8   91.08    4.01
  -1  12   8   93.43    4.26
   1  12  -8   93.20    4.18
   1 -12  -8   93.94    4.50
   1 -12  -8   94.99    4.47
   1 -12  -8   89.83    3.58
   1 -12  -8   89.97    3.70
  -1  12   8   92.60    4.20
  -1 -12   8   98.25    4.03
  -1 -12   8   94.39    4.07
   1 -12  -8   89.66    4.25
  -1  12   8   91.64    4.21
   1 -12  -8   94.23    4.65
  -1  12   8   98.50    4.43
   1  12  -7    0.19    0.28
  -1  12   7    0.16    0.25
   1  12  -7    0.08    0.28
   1  12  -7    0.09    0.28
  -1  12   7    0.35    0.30
  -1 -12   7   -0.12    0.42
   1 -12  -7   -0.42    0.33
   1 -12  -7    0.95    0.36
  -1  12   7   -0.28    0.25
  -1  12   7    0.07    0.26
   1  12  -7    0.29    0.30
   1  12  -7    0.11    0.26
  -1  12   7   -0.12    0.28
   1  12  -7    0.11    0.32
   1  12  -7   -0.11    0.32
  -1 -12   7   -0.19    0.31
  -1  12   7    0.38    0.26
   1 -12  -7    0.12    0.35
  -1  12   7    0.56    0.35
  -1  12   7    0.11    0.29
   1 -12  -7    0.50    0.41
  -1  12   7    0.10    0.27
   1  12  -7    0.08    0.29
  -1  12   6    1.81    0.56
  -1  12   6    0.54    0.37
  -1 -12   6    1.44    0.45
   1  12  -6    0.80    0.34
  -1  12   6    2.17    0.50
   1  12  -6    0.52    0.31
   1  12  -6    0.73    0.33
  -1  12   6    1.86    0.52
  -1 -12   6    0.34    0.35
  -1 -12   6    1.22    0.45
   1 -12  -6    1.69    0.60
  -1  12   6    1.36    0.42
  -1  12   6    1.77    0.49
   1  12  -6    1.28    0.41
   1  12  -6    1.05    0.49
   1  12  -6    1.32    0.37
   1  12  -6    0.41    0.32
   1  12  -6    1.15    0.42
   1  12  -6    1.18    0.49
   1  12  -6    1.18    0.48
  -1  12   6    1.34    0.54
   1 -12  -6    1.76    0.58
   1  12  -6    1.31    0.49
   1  12  -6    1.41    0.46
  -1  12   6    1.24    0.46
  -1  12   6    1.55    0.49
   1  12  -6    1.35    0.52
  -1  12   6    1.47    0.52
   1  12  -6    0.99    0.39
  -1  12   5    2.14    0.58
   1 -12  -5    0.60    0.37
  -1  12   5    0.30    0.35
  -1 -12   5    0.17    0.29
   1  12  -5    0.58    0.30
   1  12  -5    0.68    0.32
  -1  12   5    0.99    0.35
  -1  12   5    0.16    0.28
  -1 -12   5    0.55    0.36
  -1  12   5    0.84    0.40
  -1  12   5    0.48    0.33
  -1  12   5    0.62    0.30
   1  12  -5    0.17    0.25
   1  12  -5    0.22    0.29
   1  12  -5    0.40    0.28
   1  12  -5    0.49    0.34
   1  12  -5    0.73    0.36
  -1  12   5    0.53    0.33
   1  12  -5    0.62    0.40
   1  12  -5    0.41    0.30
   1  12  -5    0.22    0.33
   1 -12  -5    0.93    0.44
   1  12  -5    0.66    0.34
   1  12  -5    0.36    0.31
   1  12  -5    0.66    0.30
  -1  12   5    1.20    0.44
  -1  12   5    0.29    0.32
   1 -12  -5    0.45    0.30
  -1 -12   5    0.67    0.36
   1  12  -5    0.50    0.39
  -1  12   5    0.19    0.21
   1  12  -5    0.42    0.28
  -1 -12   4   14.55    1.25
   1  12  -4   14.67    1.17
  -1  12   4   12.55    1.26
  -1  12   4   15.74    1.14
   1  12  -4   14.31    1.30
  -1  12   4   12.76    1.10
  -1 -12   4   16.16    1.49
  -1  12   4   13.52    1.20
  -1 -12   4   15.10    1.35
   1  12  -4   13.15    1.08
  -1  12   4   11.15    1.15
  -1  12   4   13.47    1.12
  -1  12   4   13.47    1.08
   1  12  -4   15.11    1.29
  -1  12   4   12.83    1.20
   1  12  -4   16.75    1.42
  -1  12   4   13.94    1.39
   1  12  -4   14.76    1.44
   1  12  -4   15.02    1.41
  -1  12   4   13.50    1.24
  -1  12   4   13.63    1.31
  -1  12   4   14.68    1.38
  -1  12   4   12.64    1.33
   1 -12  -4   13.54    1.17
  -1 -12   4   16.18    1.44
   1  12  -4   15.13    1.47
   1  12  -4   14.24    1.14
   1  12  -4   16.70    1.45
   1  12  -4   14.43    1.38
   1  12  -4   14.74    1.30
   1  12  -4   14.27    1.29
   1  12  -4   12.77    1.21
   1  12  -4   16.19    1.31
  -1 -12   3    7.73    1.04
  -1 -12   3    7.97    0.98
   1  12  -3    8.03    0.89
   1  12  -3    7.64    0.98
   1  12  -3    8.43    0.85
   1  12  -3    8.21    1.05
  -1  12   3    9.51    1.12
   1  12  -3    7.06    0.88
  -1  12   3    9.14    0.88
   1  12  -3    8.82    0.96
   1  12  -3    9.22    1.01
   1  12  -3    8.52    0.87
   1  12  -3    9.84    0.92
  -1  12   3    7.60    0.83
   1  12  -3    7.75    0.93
  -1 -12   3    7.38    0.81
   1 -12  -3    9.43    1.14
  -1  12   3    8.92    1.05
  -1 -12   3    9.22    0.95
   1  12  -3    7.17    0.82
   1 -12  -3    8.56    0.91
  -1 -12   3    7.38    0.96
   1 -12  -2   34.25    2.15
   1  12  -2   33.01    1.88
   1  12  -2   33.46    1.80
   1  12  -2   32.87    2.04
   1  12  -2   34.56    2.17
   1 -12  -2   31.21    1.82
  -1 -12   2   31.51    1.81
  -1  12   2   32.33    2.01
   1  12  -2   33.11    1.79
   1 -12  -2   34.66    1.85
  -1 -12   2   32.39    2.02
  -1 -12   2   30.00    2.06
  -1 -12   2   34.78    2.07
  -1 -12   1   23.71    1.56
  -1 -12   1   22.27    1.66
   1 -12  -1   26.29    1.63
   1  12  -1   27.44    1.89
   1  12  -1   25.64    1.54
   1  12  -1   25.70    1.76
  -1  12   1   26.76    1.79
  -1 -12   1   25.15    1.74
   1  12  -1   26.68    1.55
   1 -12   0    1.45    0.44
  -1 -12   0    1.35    0.44
   1  12   0    1.49    0.39
  -1 -12   0    1.50    0.42
  -1 -12   0    0.51    0.33
  -1 -12   0    0.73    0.33
   1  12   0    1.32    0.35
  -1  12   0    1.43    0.44
   1  12   0    1.68    0.49
   1 -12   1   27.38    1.84
  -1 -12  -1   26.09    1.79
  -1  12  -1   24.28    1.75
   1  12   1   27.72    1.64
   1 -12   1   27.48    1.67
  -1 -12  -1   30.41    1.79
   1  12   1   29.27    1.66
  -1  12  -1   29.28    1.88
   1  12   1   25.57    1.78
  -1 -12  -2   71.60    3.26
   1 -12   2   78.40    3.42
   1  12   2   74.42    2.97
  -1 -12  -2   76.48    3.36
  -1  12  -2   84.50    3.15
  -1  12  -2   76.28    3.59
   1  12   2   72.09    2.92
  -1  12  -2   73.94    3.28
  -1  12  -2   76.07    3.32
  -1  12  -2   71.30    3.35
  -1  12  -2   78.50    3.35
  -1  12  -2   80.09    3.42
  -1 -12  -2   68.49    3.04
  -1 -12  -2   76.23    3.20
   1  12   2   74.00    3.05
  -1  12  -3   31.70    2.05
   1  12   3   28.45    1.65
   1 -12   3   29.08    1.97
  -1 -12  -3   32.00    1.98
  -1  12  -3   34.98    1.76
   1  12   3   27.54    1.97
  -1 -12  -3   27.34    1.87
  -1  12  -3   29.74    1.94
  -1  12  -3   27.59    1.97
  -1  12  -3   28.70    2.01
  -1  12  -3   27.86    1.89
  -1  12  -3   27.64    2.07
   1  12   3   31.44    1.72
  -1  12  -3   26.25    1.89
  -1  12  -3   32.90    2.11
   1  12   3   28.86    2.00
  -1 -12  -3   28.89    1.81
  -1 -12  -3   29.25    1.85
   1 -12   3   30.50    1.71
   1  12   3   30.76    1.84
   1  12   3   29.53    1.89
  -1 -12  -4    8.21    0.97
  -1 -12  -4    8.16    0.96
   1  12   4    7.92    1.05
   1 -12   4    7.08    0.83
  -1 -12  -4    6.68    0.84
   1  12   4    5.90    0.91
  -1  12  -4    8.73    1.08
   1  12   4    6.11    0.84
   1  12   4    8.42    1.03
  -1 -12  -4    5.43    0.81
   1 -12   4    7.23    0.87
   1 -12   4    7.31    0.89
   1  12   4    7.27    1.01
   1  12   4    6.98    0.88
  -1  12  -4    8.03    0.96
  -1  12  -4    7.36    0.79
  -1  12  -4    7.46    0.97
  -1  12  -4    7.32    0.94
   1  12   4    6.34    0.95
  -1  12  -4    9.27    1.11
  -1  12  -4    8.83    1.06
  -1 -12  -4    6.94    0.92
  -1  12  -4    7.08    0.96
  -1  12  -4    6.72    0.96
  -1  12  -4    6.36    0.90
  -1 -12  -4    7.98    1.05
   1  12   4    8.08    0.94
  -1  12  -4    6.57    1.04
   1  12   4    7.63    0.81
  -1  12  -4    6.67    0.93
   1  12   4    9.58    1.06
   1  12   4    7.69    0.82
  -1 -12  -5   46.39    2.52
  -1 -12  -5   49.98    2.58
   1 -12   5   46.97    2.44
   1  12   5   53.37    2.85
  -1 -12  -5   47.87    2.54
   1  12   5   51.84    2.87
  -1  12  -5   46.40    2.68
   1  12   5   63.14    2.82
   1  12   5   49.91    2.71
  -1 -12  -5   50.01    2.62
   1 -12   5   49.77    2.55
   1 -12   5   47.81    2.51
   1  12   5   49.23    2.78
  -1 -12  -5   48.07    2.54
   1  12   5   49.59    2.52
  -1  12  -5   45.26    2.51
  -1  12  -5   56.03    2.64
  -1  12  -5   48.95    2.25
  -1  12  -5   50.92    2.67
  -1  12  -5   51.23    2.71
   1  12   5   47.40    2.78
  -1  12  -5   45.70    2.69
  -1  12  -5   49.06    2.72
  -1  12  -5   48.77    2.56
  -1 -12  -5   49.71    2.64
  -1  12  -5   47.17    2.61
  -1  12  -5   51.38    2.86
  -1 -12  -5   48.91    2.82
   1  12   5   47.64    2.60
   1  12   5   46.67    2.52
   1  12   5   51.58    2.34
  -1  12  -5   46.92    2.85
  -1  12  -5   44.40    2.60
   1  12   5   50.47    2.30
   1 -12   6  341.26    9.95
   1  12   6  341.27   10.27
  -1 -12  -6  331.22    9.64
   1  12   6  330.19   10.24
  -1  12  -6  332.41   10.19
   1  12   6  340.32    9.79
   1  12   6  342.58   10.09
   1 -12   6  345.17    9.91
  -1 -12  -6  322.01    9.75
  -1  12  -6  342.76   10.00
   1  12   6  325.16    9.60
  -1  12  -6  352.96    9.80
  -1  12  -6  351.59   10.07
  -1  12  -6  327.76    9.16
  -1  12  -6  348.03   10.11
  -1 -12  -6  353.29   10.83
  -1  12  -6  347.56   10.26
  -1  12  -6  330.94   10.19
  -1  12  -6  332.28    9.83
  -1  12  -6  352.64   10.30
   1  12   6  341.54   10.36
  -1  12  -6  360.61   10.43
  -1  12  -6  335.63    9.30
  -1  12  -6  355.63   10.09
  -1  12  -6  344.72   10.52
  -1  12  -6  359.18   10.25
   1  12   6  337.45    9.91
  -1 -12  -6  336.14   10.48
   1  12   6  331.63    9.93
  -1 -12  -6  333.16    9.80
   1 -12   6  339.30    9.78
  -1 -12  -6  329.69    9.88
   1  12   6  381.26   10.46
   1 -12   7   68.77    3.39
   1  12   7   64.87    3.43
   1  12   7   71.57    3.63
  -1  12  -7   72.11    3.56
   1  12   7   74.99    3.50
   1  12   7   74.82    3.33
  -1  12  -7   69.88    3.15
  -1 -12  -7   68.91    3.20
  -1 -12  -7   71.65    3.21
  -1 -12  -7   79.45    4.01
  -1  12  -7   68.17    3.18
  -1  12  -7   66.62    3.31
   1  12   7   69.98    3.13
  -1  12  -7   64.78    3.29
  -1  12  -7   66.62    3.38
   1  12   7   72.90    3.10
  -1 -12  -7   74.57    3.18
  -1  12  -7   68.87    3.53
  -1  12  -7   71.21    3.34
   1  12   7   74.10    3.71
  -1  12  -7   67.24    3.48
  -1  12  -7   69.84    2.90
  -1  12  -7   71.19    3.39
  -1  12  -7   69.52    3.47
  -1  12  -7   69.24    3.68
  -1 -12  -7   77.85    3.87
   1 -12   7   69.19    3.28
  -1 -12  -7   68.46    3.36
   1  12   7   78.85    3.66
   1  12   7   73.18    3.42
   1  12   7   72.92    3.40
  -1 -12  -8  372.47   11.54
   1 -12   8  383.78   10.86
   1  12   8  353.54   10.88
   1  12   8  362.85   11.04
  -1  12  -8  342.26   10.81
   1  12   8  369.98   10.78
  -1  12  -8  364.07   10.56
   1  12   8  352.24   10.33
  -1  12  -8  351.80   10.27
  -1 -12  -8  351.44   10.41
  -1  12  -8  363.35   10.74
  -1  12  -8  375.24   10.43
  -1  12  -8  360.28   10.80
  -1  12  -8  390.09   10.88
  -1 -12  -8  356.69   10.28
  -1  12  -8  356.26   10.94
  -1  12  -8  366.71   11.03
  -1  12  -8  363.93   10.62
  -1  12  -8  386.21    9.97
  -1  12  -8  372.97   10.92
  -1 -12  -8  361.61   11.25
  -1 -12  -8  368.86   11.32
   1  12   8  363.69   10.65
   1  12   8  359.29   10.82
   1 -12   8  363.59   10.63
  -1 -12  -8  366.27   10.76
  -1 -12  -9    0.13    0.29
   1 -12   9    0.08    0.31
  -1 -12  -9    0.29    0.38
   1  12   9   -0.10    0.36
   1  12   9   -0.12    0.47
  -1  12  -9    0.35    0.36
  -1  12  -9    0.10    0.34
  -1  12  -9    0.09    0.26
   1  12   9    0.10    0.34
  -1 -12  -9    0.50    0.38
  -1  12  -9    0.96    0.53
  -1  12  -9    0.80    0.41
  -1  12  -9    0.77    0.46
  -1  12  -9    0.32    0.34
  -1 -12  -9    0.48    0.35
  -1 -12  -9    0.18    0.33
  -1  12  -9    0.49    0.37
  -1  12  -9    0.59    0.31
   1  12   9    0.11    0.35
  -1 -12  -9    0.13    0.36
  -1 -12  -9    0.13    0.29
   1  12   9    0.23    0.30
   1 -12   9    0.44    0.36
   1  12   9    0.87    0.43
  -1  12  -9    0.12    0.33
  -1 -12  -9    0.22    0.27
   1 -12   9    0.10    0.30
   1  12  10    6.78    1.06
   1  12  10    7.05    0.99
  -1  12 -10    5.98    0.86
  -1  12 -10    7.02    0.97
  -1 -12 -10    6.29    0.95
  -1 -12 -10    7.11    0.95
  -1  12 -10    7.64    1.05
  -1  12 -10    9.19    1.00
  -1  12 -10    9.51    1.12
  -1  12 -10    6.63    0.99
  -1 -12 -10    6.37    0.93
  -1  12 -10    9.22    1.18
  -1  12 -10    7.98    0.98
   1  12  10    5.37    0.92
   1  12  10    6.87    0.95
   1  12  10    6.63    0.96
   1 -12  10    7.84    1.06
   1  12  10    6.96    1.02
  -1  12 -10    6.77    1.01
  -1 -12 -10    7.98    1.20
  -1 -12 -10    7.59    1.15
  -1 -12 -11   47.88    2.90
  -1 -12 -11   43.41    2.79
  -1  12 -11   43.46    2.39
   1  12  11   48.29    2.58
   1  12  11   46.05    2.65
   1 -12  11   44.85    2.45
   1 -12  11   46.43    2.23
  -1 -12 -11   46.50    2.47
   1  12  11   45.70    2.49
  -1  12 -11   44.81    2.33
  -1  12 -11   48.02    2.64
  -1  12 -11   42.62    2.49
  -1  12 -11   45.82    2.60
  -1  12 -11   42.00    2.57
  -1  12 -11   48.88    2.50
  -1  12 -11   44.59    2.61
  -1 -12 -11   47.18    2.49
   1  12  11   46.15    2.72
   1  12  11   45.57    2.47
   1  12  11   47.73    2.66
  -1 -12 -11   44.94    2.80
  -1 -12 -11   44.71    2.81
   1 -12  11   45.61    2.57
  -1 -12 -11   42.74    2.51
  -1 -12 -11   44.76    2.49
  -1 -12 -12    0.21    0.31
  -1 -12 -12    0.98    0.47
  -1  12 -12    0.27    0.31
  -1 -12 -12    0.61    0.33
   1 -12  12    0.79    0.37
   1 -12  12    0.32    0.26
   1  12  12    0.63    0.36
   1  12  13   47.09    2.20
  -1 -12 -13   51.46    2.47
  -1  12 -13   54.22    2.48
   1 -12  13   53.57    2.28
  -1  12 -13   50.44    2.36
  -1  12 -13   52.89    2.50
   1  12  13   49.61    2.56
  -1 -12 -13   50.39    2.35
  -1  12 -13   55.37    2.53
  -1 -12 -13   59.04    2.77
   1  12  13   49.42    2.39
   1  12  13   53.13    2.60
   1  12  13   47.65    2.22
   1  12  13   51.50    2.52
  -1  12 -14   -0.05    0.19
  -1  12 -14    0.39    0.26
  -1 -12 -14    0.40    0.24
  -1  12 -14    0.26    0.22
   1  12  14    0.28    0.14
   1  12  14    0.25    0.23
   1 -12  14    0.21    0.17
   1  12  14    0.60    0.29
   1 -12  14    0.36    0.21
  -1  12 -14    0.37    0.22
   1  12  14    0.34    0.25
   1  12  14    0.35    0.27
  -1  12 -15   17.92    0.87
   1  12  15   20.16    1.09
   1  12  15   18.02    0.97
  -1 -12 -15   18.47    0.93
  -1 -12 -15   18.03    0.97
  -1 -12 -15   18.14    1.01
  -1  12 -15   19.82    1.02
  -1  12 -15   18.94    1.03
   1  13 -14   43.91    1.80
  -1  13  14   42.68    1.82
   1 -13 -14   42.69    1.77
   1 -13 -14   35.28    1.57
  -1  13  14   42.41    1.72
  -1 -13  14   37.69    1.62
  -1  13  14   40.95    1.77
   1  13 -14   38.54    1.49
   1  13 -14   44.17    1.75
   1 -13 -14   39.56    1.62
   1 -13 -14   42.78    1.97
   1 -13 -13    6.55    0.71
   1 -13 -13    7.75    0.78
   1 -13 -13    7.30    0.74
  -1 -13  13    9.24    0.76
   1 -13 -13    7.32    0.80
  -1  13  13    7.44    0.83
   1  13 -13    8.44    0.86
   1  13 -13    9.02    0.85
  -1  13  13    7.09    0.82
   1  13 -13    9.84    0.94
   1 -13 -13    8.00    0.94
  -1 -13  13    7.73    0.81
  -1  13  12    7.86    0.93
   1 -13 -12    6.71    0.94
  -1  13  12    8.80    1.01
   1 -13 -12    7.35    0.84
   1 -13 -12    8.30    0.86
  -1 -13  12    6.94    0.85
   1 -13 -12    8.93    1.12
  -1  13  12    8.09    0.91
   1 -13 -12    9.06    0.95
   1 -13 -12    6.40    0.77
  -1  13  12    6.81    0.94
   1  13 -12    7.27    0.86
  -1  13  12    6.78    0.70
   1  13 -12    7.82    0.93
   1  13 -11    1.38    0.44
   1 -13 -11    2.26    0.58
  -1  13  11    2.94    0.67
   1 -13 -11    2.68    0.54
   1 -13 -11    2.75    0.71
  -1 -13  11    0.98    0.40
  -1  13  11    2.54    0.60
  -1  13  11    2.52    0.61
   1  13 -11    2.16    0.58
   1 -13 -11    2.57    0.65
  -1 -13  11    1.00    0.41
  -1  13  11    2.35    0.58
  -1  13  10   71.78    3.12
   1  13 -10   71.82    3.26
   1 -13 -10   74.76    3.26
  -1  13  10   80.53    3.82
   1  13 -10   78.65    3.40
  -1  13  10   78.55    3.53
  -1  13  10   78.60    3.71
   1  13 -10   73.90    3.36
   1 -13 -10   77.40    3.23
  -1  13  10   74.15    3.20
   1 -13 -10   74.24    3.89
  -1 -13  10   71.80    3.41
   1  13 -10   73.45    3.54
  -1 -13  10   76.05    3.51
  -1  13  10   74.53    3.57
   1 -13 -10   80.24    3.73
  -1 -13  10   78.62    3.43
   1 -13 -10   80.41    3.86
   1 -13 -10   81.29    3.99
  -1  13  10   79.14    3.70
  -1 -13   9    1.18    0.46
   1 -13  -9    1.38    0.64
   1 -13  -9    1.68    0.60
  -1 -13   9    1.43    0.51
  -1  13   9    1.82    0.53
   1  13  -9    1.21    0.49
   1  13  -9    1.83    0.53
   1  13  -9    1.12    0.46
  -1  13   9    1.38    0.44
   1 -13  -9    1.52    0.49
   1 -13  -9    1.70    0.50
  -1  13   9    1.81    0.49
  -1 -13   9    0.72    0.39
  -1  13   9    1.81    0.44
   1  13  -9    1.52    0.48
   1  13  -9    1.10    0.48
   1  13  -9    1.12    0.50
  -1  13   9    1.51    0.54
   1  13  -9    1.58    0.52
  -1  13   9    2.30    0.61
   1  13  -9    1.03    0.41
   1 -13  -9    1.80    0.63
  -1  13   9    2.05    0.63
  -1 -13   9    0.73    0.37
   1 -13  -9    1.42    0.60
  -1  13   9    1.91    0.57
   1 -13  -8  164.14    6.37
  -1  13   8  171.90    6.23
  -1  13   8  167.75    5.98
   1  13  -8  173.20    5.77
   1  13  -8  166.41    5.69
  -1  13   8  177.84    5.76
   1  13  -8  165.05    5.80
  -1 -13   8  166.39    6.35
  -1  13   8  182.06    5.92
   1 -13  -8  169.54    5.53
  -1  13   8  173.78    5.57
   1  13  -8  178.98    5.87
  -1  13   8  156.73    5.82
  -1  13   8  172.96    6.06
  -1 -13   8  174.67    6.08
   1  13  -8  170.23    6.30
   1  13  -8  174.02    6.11
  -1  13   8  176.10    6.40
   1 -13  -8  177.16    6.81
   1 -13  -8  168.97    5.72
   1 -13  -8  163.42    5.54
  -1  13   8  170.54    6.24
   1 -13  -8  171.66    6.56
   1 -13  -8  168.51    6.51
  -1  13   8  171.63    6.39
  -1 -13   8  168.72    5.98
   1 -13  -8  170.66    6.66
   1  13  -8  168.68    5.94
  -1  13   7    7.07    1.02
   1 -13  -7    6.77    1.08
  -1 -13   7    7.34    1.02
  -1  13   7    7.33    1.00
   1  13  -7    6.59    0.90
  -1  13   7    7.96    0.94
   1  13  -7    6.02    0.83
   1  13  -7    6.51    0.90
  -1  13   7    7.36    0.96
  -1 -13   7    8.28    1.13
  -1  13   7    7.06    0.96
  -1  13   7    9.31    1.00
  -1  13   7    8.79    1.11
   1  13  -7    6.81    1.00
   1  13  -7    6.28    0.95
   1  13  -7    8.47    1.15
  -1  13   7    6.91    1.07
   1 -13  -7    6.36    1.09
   1 -13  -7    6.61    0.87
  -1  13   7    7.95    1.12
   1 -13  -7    7.55    1.16
  -1 -13   7    8.47    1.03
  -1  13   7    7.14    1.08
   1  13  -7    7.28    0.98
  -1  13   6   59.46    3.10
   1  13  -6   62.29    2.89
   1  13  -6   60.86    2.90
  -1  13   6   59.21    2.81
   1  13  -6   62.21    2.83
  -1  13   6   60.96    2.99
  -1 -13   6   62.71    3.33
  -1 -13   6   61.00    3.35
   1  13  -6   63.83    3.43
   1  13  -6   66.19    3.35
   1  13  -6   64.31    2.77
  -1  13   6   58.27    2.95
  -1  13   6   59.04    2.77
   1  13  -6   66.33    3.25
   1  13  -6   65.09    3.15
   1  13  -6   62.86    3.33
  -1  13   6   56.38    3.21
   1  13  -6   66.99    3.40
  -1  13   6   61.50    3.08
  -1 -13   6   65.43    3.13
  -1  13   6   60.71    3.20
   1 -13  -6   66.50    2.94
  -1  13   6   60.39    3.17
  -1  13   6   64.80    3.27
   1 -13  -6   65.81    3.61
  -1 -13   6   63.29    3.00
   1  13  -6   65.54    3.16
   1  13  -6   67.94    3.35
   1  13  -6   64.83    3.01
  -1 -13   5  101.13    3.83
   1 -13  -5   91.41    4.34
  -1  13   5   91.30    4.03
  -1 -13   5   96.00    3.89
   1  13  -5   95.79    3.83
   1  13  -5   93.70    3.68
  -1  13   5   92.12    3.63
   1  13  -5   88.43    3.51
  -1  13   5   95.53    3.85
  -1 -13   5   94.58    4.28
   1  13  -5   95.74    4.30
   1  13  -5   97.95    4.17
   1  13  -5   99.08    3.64
  -1  13   5   95.34    3.65
  -1  13   5   90.35    3.80
  -1  13   5   96.94    3.53
   1  13  -5   91.20    3.68
   1  13  -5   88.87    3.93
   1  13  -5   92.77    3.91
   1  13  -5   99.56    4.26
   1  13  -5  101.01    4.38
   1  13  -5   87.35    4.05
  -1  13   5   86.24    4.07
  -1  13   5   93.71    3.91
   1 -13  -5   88.40    4.24
  -1  13   5   93.50    4.09
   1  13  -5   85.82    3.74
   1  13  -5   91.51    3.94
   1  13  -5   90.39    3.82
   1  13  -5   95.48    4.12
  -1  13   5   92.54    4.01
  -1 -13   5   92.32    4.03
   1 -13  -5   92.10    3.70
  -1  13   5   87.58    3.92
   1  13  -5   93.49    3.64
  -1  13   5   85.52    4.05
  -1 -13   4   15.68    1.33
  -1  13   4   18.10    1.28
   1  13  -4   14.35    1.18
   1  13  -4   13.56    1.32
   1  13  -4   14.65    1.22
  -1  13   4   16.21    1.29
   1  13  -4   14.19    1.49
   1  13  -4   14.84    1.21
   1  13  -4   13.42    1.37
   1  13  -4   15.29    1.48
  -1  13   4   15.68    1.53
   1  13  -4   11.89    1.37
  -1  13   4   17.20    1.43
  -1  13   4   15.23    1.23
  -1  13   4   16.30    1.37
   1  13  -4   12.51    1.09
   1  13  -4   13.70    1.25
   1  13  -4   13.63    1.36
  -1  13   4   15.15    1.31
   1  13  -4   13.55    1.27
  -1  13   4   16.99    1.26
   1 -13  -4   12.81    1.43
  -1 -13   4   13.46    1.19
   1 -13  -4   16.52    1.60
  -1  13   4   18.21    1.56
   1  13  -4   12.98    1.27
   1  13  -4   16.32    1.42
   1  13  -4   12.85    1.28
   1  13  -4   14.06    1.41
  -1  13   4   13.13    1.33
   1 -13  -4   17.16    1.35
  -1  13   4   15.57    1.43
  -1 -13   4   11.99    1.30
  -1 -13   4   11.76    1.37
  -1  13   4   17.36    1.40
  -1 -13   4   13.75    1.35
  -1  13   3   74.54    3.43
  -1 -13   3   70.70    3.09
  -1  13   3   76.88    3.05
   1  13  -3   71.60    2.93
   1  13  -3   70.56    3.08
   1 -13  -3   71.09    3.04
   1  13  -3   71.71    3.32
   1  13  -3   75.50    3.03
  -1  13   3   74.76    3.03
   1  13  -3   71.26    3.24
   1  13  -3   76.53    3.14
   1  13  -3   77.02    3.10
  -1  13   3   73.91    3.06
  -1  13   3   72.73    3.19
  -1  13   3   73.71    3.13
  -1  13   3   71.10    3.22
   1  13  -3   73.13    3.23
  -1  13   3   74.60    3.02
   1  13  -3   75.29    3.24
   1  13  -3   77.35    3.40
  -1  13   3   78.01    3.28
  -1  13   3   73.69    3.59
   1  13  -3   72.68    3.49
   1  13  -3   73.72    3.59
  -1  13   3   76.55    3.46
  -1  13   3   76.42    3.40
   1  13  -3   69.79    3.17
   1  13  -3   74.09    3.34
  -1  13   3   68.74    2.97
   1  13  -3   74.76    3.33
   1  13  -3   69.36    3.25
   1 -13  -3   66.33    3.47
  -1  13   3   73.28    3.34
   1 -13  -3   74.05    3.13
  -1 -13   3   75.86    3.49
   1  13  -3   76.88    3.50
   1  13  -3   77.57    3.69
   1  13  -3   76.31    3.09
  -1  13   3   76.75    3.45
  -1  13   3   74.82    3.22
  -1 -13   3   75.52    3.64
  -1 -13   3   69.65    3.34
   1  13  -2    0.64    0.36
  -1  13   2    0.93    0.31
   1  13  -2    0.77    0.36
   1  13  -2    0.99    0.38
   1  13  -2    0.70    0.32
  -1  13   2    0.82    0.39
  -1  13   2    0.79    0.36
  -1  13   2    1.48    0.43
   1  13  -2    0.91    0.44
  -1  13   2    1.63    0.46
   1  13  -2    0.96    0.39
   1  13  -2    0.91    0.37
  -1  13   2    1.58    0.44
  -1  13   2    0.78    0.39
   1  13  -2    0.88    0.37
  -1  13   2    0.96    0.43
   1  13  -2    0.74    0.37
  -1  13   2    1.51    0.47
  -1 -13   2    0.86    0.42
  -1  13   2    1.27    0.42
  -1 -13   2    0.96    0.44
  -1  13   2    1.37    0.47
   1 -13  -2    1.24    0.40
  -1  13   2    1.43    0.45
  -1 -13   2    0.39    0.38
   1  13  -2    0.72    0.35
   1  13  -2    2.23    0.57
  -1  13   2    1.15    0.38
   1  13  -2    0.64    0.33
   1  13  -2    0.56    0.30
  -1  13   2    0.91    0.41
  -1  13   2    1.32    0.41
   1  13  -2    0.88    0.37
   1 -13  -2    0.95    0.33
   1  13  -2    0.64    0.32
   1  13  -2    1.24    0.48
   1  13  -2    0.74    0.40
  -1  13   1  121.17    4.22
  -1  13   1  123.13    4.43
  -1  13   1  117.81    4.24
  -1  13   1  126.12    4.43
  -1 -13   1  121.96    4.69
  -1  13   1  125.92    4.24
   1  13  -1  126.75    4.80
  -1  13   1  129.23    4.56
   1 -13  -1  118.77    4.65
   1  13  -1  117.69    4.48
   1  13  -1  121.88    4.87
  -1  13   1  122.79    4.86
  -1 -13   1  119.89    4.39
   1  13  -1  120.47    4.23
  -1 -13   1  124.19    4.43
  -1  13   1  129.60    4.33
   1  13  -1  120.08    4.67
  -1  13   1  126.14    4.86
   1 -13  -1  114.61    4.23
  -1 -13   1  125.74    4.74
   1  13  -1  117.18    4.58
   1  13  -1  123.88    4.41
   1  13  -1  123.67    4.54
  -1  13   1  116.21    4.07
  -1  13   1  122.24    4.63
   1  13  -1  108.47    4.51
  -1  13   1  127.25    4.36
  -1  13   1  115.98    4.54
  -1  13   1  121.84    4.77
   1  13  -1  120.92    4.58
   1  13  -1  114.33    4.32
   1  13  -1  126.97    4.89
  -1  13   1  128.05    4.74
   1  13  -1  120.44    4.28
   1  13  -1  121.61    4.67
   1  13   0   12.83    1.31
  -1  13   0   14.31    1.16
   1  13   0   13.55    1.15
  -1  13   0   14.65    1.43
   1  13   0   13.91    1.41
   1  13   0   12.75    1.32
  -1  13   0   11.96    1.23
  -1  13   0   12.32    1.25
  -1  13   0   15.02    1.43
   1  13   0   13.25    1.17
  -1 -13   0   12.39    1.17
  -1  13   0   14.36    1.20
   1  13   0   14.03    1.34
  -1  13   0   14.65    1.42
   1  13   0   12.14    1.22
  -1  13   0   14.82    1.15
  -1  13   0   13.49    1.13
  -1  13   0   14.52    1.24
  -1  13   0   13.50    1.18
  -1  13   0   15.14    1.25
  -1 -13   0   14.31    1.36
   1 -13   0   15.03    1.38
   1  13   0   13.25    1.28
   1  13   0   11.07    1.16
   1  13   0   11.93    1.15
  -1  13   0   13.31    1.05
  -1 -13   0   13.21    1.30
   1  13   0   13.82    1.16
  -1  13   0   15.55    1.42
   1  13   0   12.90    1.28
   1  13   1  118.83    4.34
   1  13   1  114.94    4.49
   1 -13   1  112.30    4.53
  -1 -13  -1  116.06    4.53
  -1  13  -1  122.53    4.31
  -1  13  -1  115.11    4.08
  -1  13  -1  119.51    4.04
   1  13   1  116.84    4.46
   1  13   1  116.14    4.16
  -1  13  -1  117.34    4.54
   1  13   1  124.13    4.62
   1  13   1  107.75    4.47
  -1  13  -1  120.04    4.14
  -1 -13  -1  119.33    4.60
   1 -13   1  114.46    4.21
  -1  13  -1  119.08    4.53
  -1  13  -1  118.78    4.55
  -1  13  -1  112.98    4.65
   1  13   1  111.58    4.13
   1  13   1  124.38    4.78
   1  13   1  109.96    4.62
  -1 -13  -1  115.94    4.36
  -1  13  -1  114.73    4.61
   1  13   1  115.01    4.50
   1  13   1  113.87    4.37
  -1  13  -1  115.40    4.51
   1  13   1  116.12    4.15
   1  13   2   11.10    1.25
  -1  13  -2   12.44    1.34
   1  13   2   13.72    1.33
  -1  13  -2   11.15    1.20
   1  13   2   14.85    1.30
   1  13   2   13.48    1.31
   1 -13   2    9.50    1.13
  -1 -13  -2   11.66    1.26
  -1  13  -2   11.30    1.04
  -1  13  -2   12.82    1.04
  -1  13  -2   16.06    1.30
   1  13   2   13.68    1.30
  -1  13  -2   11.22    1.35
   1  13   2   12.12    1.09
  -1  13  -2   10.79    1.18
  -1  13  -2   14.34    1.18
  -1  13  -2   12.58    1.24
   1  13   2   12.26    1.27
   1 -13   2   10.87    1.09
   1  13   2   14.02    1.39
  -1 -13  -2   13.15    1.29
  -1 -13  -2   12.31    1.25
  -1  13  -2   12.19    1.25
  -1  13  -2   11.73    1.24
  -1  13  -2   12.23    1.30
  -1  13  -2   12.43    1.25
   1  13   2   14.16    1.40
   1  13   2   13.08    1.37
  -1  13  -2   11.63    1.18
   1  13   2   12.95    1.16
  -1 -13  -2   14.32    1.29
   1  13   2   11.13    1.15
   1  13   2   12.70    1.11
  -1  13  -3    0.32    0.35
  -1 -13  -3    0.62    0.35
  -1  13  -3    0.32    0.30
   1  13   3    0.87    0.40
   1  13   3    0.75    0.38
  -1  13  -3    0.50    0.31
   1  13   3    0.78    0.40
  -1 -13  -3    0.43    0.33
  -1  13  -3    0.71    0.28
  -1  13  -3    1.02    0.41
   1  13   3    0.79    0.36
  -1  13  -3    0.32    0.26
  -1  13  -3    1.54    0.40
   1  13   3    0.89    0.40
   1 -13   3    0.51    0.34
  -1 -13  -3    0.67    0.36
   1  13   3    0.97    0.42
  -1  13  -3    0.41    0.27
  -1  13  -3    0.37    0.30
  -1  13  -3    0.89    0.41
   1  13   3   -0.11    0.26
  -1  13  -3    0.31    0.32
  -1  13  -3    0.28    0.34
  -1  13  -3    0.29    0.31
   1  13   3    0.32    0.35
  -1 -13  -3    0.95    0.40
  -1  13  -3    0.11    0.35
  -1  13  -3    0.58    0.45
  -1  13  -3    0.86    0.44
  -1  13  -3    1.29    0.56
   1  13   3    0.50    0.32
  -1  13  -3    0.98    0.44
   1  13   3    0.18    0.28
   1  13   3    0.25    0.25
   1 -13   3    0.98    0.33
   1  13   3    0.53    0.37
  -1 -13  -3    0.56    0.34
   1  13   3    0.71    0.35
   1  13   4   36.86    2.41
  -1  13  -4   35.79    2.33
   1  13   4   35.55    2.29
   1  13   4   43.89    2.37
   1 -13   4   37.94    2.43
  -1 -13  -4   38.80    2.32
  -1  13  -4   40.10    2.19
   1  13   4   35.66    2.17
  -1  13  -4   36.24    1.92
  -1  13  -4   37.78    2.24
  -1  13  -4   38.01    2.55
   1  13   4   37.25    2.00
  -1  13  -4   37.24    2.34
  -1  13  -4   38.76    2.29
  -1  13  -4   38.90    2.32
  -1  13  -4   38.34    2.00
   1  13   4   38.09    2.42
   1 -13   4   32.68    2.02
  -1 -13  -4   33.85    2.15
  -1 -13  -4   32.00    2.13
  -1  13  -4   40.45    2.41
  -1  13  -4   36.95    2.42
  -1  13  -4   35.85    2.27
  -1  13  -4   41.72    2.54
  -1 -13  -4   33.07    2.12
   1  13   4   39.19    2.47
   1 -13   4   35.50    2.03
   1  13   4   33.64    2.10
   1  13   4   37.23    2.24
   1  13   4   33.38    2.33
  -1  13  -4   31.13    2.21
  -1  13  -4   33.72    2.09
  -1  13  -4   39.01    2.34
  -1  13  -4   38.86    2.38
   1  13   4   37.13    2.00
   1  13   5   47.05    2.71
   1  13   5   45.77    2.52
   1 -13   5   48.97    2.83
  -1 -13  -5   41.46    2.50
  -1  13  -5   46.81    2.59
   1  13   5   44.02    2.47
  -1  13  -5   48.78    2.49
  -1  13  -5   41.83    2.76
  -1  13  -5   47.76    2.73
   1  13   5   46.54    2.29
  -1  13  -5   51.16    2.71
  -1  13  -5   46.29    2.64
  -1  13  -5   51.42    2.33
   1 -13   5   48.79    2.57
   1  13   5   48.14    2.81
  -1 -13  -5   43.17    2.46
   1  13   5   45.53    2.53
  -1  13  -5   44.21    2.59
  -1  13  -5   45.81    2.77
  -1  13  -5   48.78    2.72
   1  13   5   40.46    2.65
  -1  13  -5   47.22    2.77
  -1  13  -5   43.53    2.47
  -1  13  -5   48.15    2.76
   1  13   5   45.87    2.78
  -1 -13  -5   42.38    2.46
   1  13   5   44.58    2.71
   1 -13   5   46.40    2.45
   1  13   5   44.89    2.54
  -1  13  -5   47.71    2.81
  -1 -13  -6  253.57    8.47
   1  13   6  284.97    9.00
   1 -13   6  287.63    8.57
  -1 -13  -6  279.67    8.64
   1 -13   6  284.69    8.72
   1  13   6  288.81    9.08
  -1 -13  -6  270.59    8.45
   1  13   6  286.56    9.13
  -1  13  -6  292.20    9.07
   1  13   6  283.94    8.87
   1  13   6  277.75    8.57
  -1 -13  -6  279.23    9.05
  -1  13  -6  298.80    8.53
   1  13   6  275.63    8.47
  -1  13  -6  299.55    8.85
  -1  13  -6  284.00    8.01
  -1  13  -6  283.73    8.83
  -1  13  -6  292.51    8.79
  -1 -13  -6  289.21    9.51
  -1  13  -6  284.53    9.04
  -1  13  -6  276.33    8.64
  -1  13  -6  299.19    9.11
   1  13   6  271.86    9.09
  -1  13  -6  299.26    8.91
  -1  13  -6  296.06    9.20
  -1  13  -6  292.37    8.88
  -1  13  -6  290.57    8.19
  -1  13  -6  282.92    8.91
  -1  13  -6  281.55    9.31
   1  13   6  282.38    8.72
   1  13   6  300.91    8.79
  -1 -13  -6  266.30    8.56
  -1 -13  -6  274.57    9.20
  -1  13  -7    4.68    0.86
   1  13   7    6.44    1.00
   1  13   7    6.73    0.91
  -1 -13  -7    7.00    0.93
   1  13   7    7.06    0.91
  -1  13  -7    4.79    0.77
  -1  13  -7    5.63    0.94
  -1  13  -7    4.56    0.94
  -1  13  -7    5.69    0.94
   1  13   7    6.65    0.86
  -1  13  -7    5.59    0.93
  -1  13  -7    4.82    0.86
  -1 -13  -7    6.37    0.85
  -1  13  -7    5.07    0.85
   1  13   7    5.56    0.98
  -1  13  -7    5.10    0.93
  -1 -13  -7    5.84    1.10
   1  13   7    7.80    1.10
   1 -13   7    5.36    0.84
  -1 -13  -7    8.55    1.09
   1  13   7    6.96    1.09
  -1  13  -7    4.16    0.78
  -1  13  -7    4.78    0.84
  -1  13  -7    4.28    0.68
   1  13   7    6.66    0.94
   1  13   7    6.43    1.02
   1 -13   7    4.75    0.83
   1 -13   8   96.27    4.19
   1  13   8  100.77    4.39
  -1 -13  -8  103.97    4.36
  -1 -13  -8   96.86    4.77
   1 -13   8   97.73    4.30
   1  13   8  103.27    4.51
   1  13   8  100.05    4.53
  -1  13  -8  100.43    4.48
   1  13   8   91.60    4.19
   1  13   8  104.88    4.15
  -1  13  -8  100.34    3.99
  -1  13  -8  113.75    4.50
  -1  13  -8  101.50    4.26
  -1  13  -8  108.09    4.45
   1  13   8   97.94    4.56
  -1  13  -8  102.43    4.56
  -1 -13  -8  102.41    4.00
  -1  13  -8  107.91    4.37
  -1  13  -8  104.32    4.31
  -1  13  -8  103.37    3.93
  -1  13  -8  106.77    3.81
  -1 -13  -8  100.83    4.07
   1  13   8   96.76    4.13
   1  13   8  102.71    4.34
  -1 -13  -8   92.18    4.55
  -1 -13  -8   96.97    4.60
  -1 -13  -8   94.64    4.61
   1 -13   9   40.68    2.58
   1  13   9   45.30    2.74
   1  13   9   46.08    2.55
   1  13   9   45.08    2.77
   1  13   9   41.68    2.35
   1  13   9   43.80    2.59
  -1 -13  -9   44.54    2.56
   1  13   9   43.88    2.65
  -1  13  -9   45.70    2.38
  -1  13  -9   44.84    2.63
  -1  13  -9   43.10    2.53
  -1  13  -9   47.20    2.73
  -1  13  -9   42.14    2.66
   1  13   9   46.33    2.88
  -1 -13  -9   43.69    2.41
  -1  13  -9   45.24    2.56
  -1  13  -9   45.91    2.58
  -1  13  -9   46.15    2.29
  -1 -13  -9   45.29    2.48
  -1 -13  -9   46.42    3.06
   1  13   9   47.56    2.71
  -1 -13  -9   47.17    2.98
  -1 -13  -9   43.31    2.90
  -1  13  -9   45.33    2.72
   1 -13  10   13.30    1.24
  -1 -13 -10   12.95    1.26
   1  13  10   14.48    1.32
   1  13  10   12.94    1.40
   1  13  10   11.11    1.22
   1 -13  10   13.33    1.32
  -1 -13 -10   13.13    1.30
   1  13  10   14.50    1.43
  -1  13 -10   13.76    1.36
  -1  13 -10   12.53    1.32
  -1  13 -10   12.80    1.30
   1  13  10   13.81    1.46
  -1 -13 -10   13.85    1.25
   1  13  10   13.27    1.35
  -1 -13 -10   14.23    1.53
  -1 -13 -10   12.37    1.44
  -1  13 -10   15.18    1.37
  -1  13 -10   13.78    1.29
  -1  13 -10   15.09    1.45
[truncated: 1,027,716 more chars]
