# Supplementary material for: Methyl 1-(4-fluoro­benz­yl)-1H-indazole-3-carboxyl­ate
Source: IUCrdata. 2023 Nov 23;8(Pt 11):x230995. doi: 10.1107/S2414314623009951 (PMC10833126; doi:10.1107/S2414314623009951)
Supplement: Supplementary file 2 [file x-08-x230995-Isup4.hkl]

data_I                                                                          
_shelx_title ' exp_110_autored_a.res in P2(1)/n'                                
_shelx_refln_list_code          4                                               
_shelx_F_calc_maximum      243.11                                               
_exptl_crystal_F_000       592.00                                               
_reflns_d_resolution_high  0.7971                                               
                                                                                
loop_                                                                           
 _space_group_symop_operation_xyz                                               
 'x, y, z'                                                                      
 '-x+1/2, y+1/2, -z+1/2'                                                        
 '-x, -y, -z'                                                                   
 'x-1/2, -y-1/2, z-1/2'                                                         
                                                                                
_cell_length_a     5.0432                                                       
_cell_length_b    18.1151                                                       
_cell_length_c    14.4649                                                       
_cell_angle_alpha  90.000                                                       
_cell_angle_beta   90.460                                                       
_cell_angle_gamma  90.000                                                       
                                                                                
_shelx_F_squared_multiplier     1.000                                           
                                                                                
loop_                                                                           
 _refln_index_h                                                                 
 _refln_index_k                                                                 
 _refln_index_l                                                                 
 _refln_F_squared_calc                                                          
 _refln_F_squared_meas                                                          
 _refln_F_squared_sigma                                                         
 _refln_observed_status                                                         
   2   0   0          8.13          6.86         0.53 o                         
   4   0   0        100.04         92.53         1.84 o                         
   6   0   0          7.18          7.30         0.75 o                         
   1   1   0       3376.65       3202.51        30.66 o                         
   2   1   0        297.15        295.16         4.11 o                         
   3   1   0        177.17        214.50         2.12 o                         
   4   1   0        231.67        245.89         2.22 o                         
   5   1   0        148.61        141.87         1.77 o                         
   6   1   0        275.17        275.97         3.86 o                         
   0   2   0          8.56          7.78         0.98 o                         
   1   2   0        629.82        588.72         4.63 o                         
   2   2   0       3349.49       3312.68        23.28 o                         
   3   2   0        679.86        682.82         4.69 o                         
   4   2   0        261.58        265.02         2.21 o                         
   5   2   0         59.15         59.40         1.08 o                         
   6   2   0         23.28         24.50         0.83 o                         
   1   3   0       1738.28       1695.04        14.13 o                         
   2   3   0        852.38        874.43         7.22 o                         
   3   3   0        153.48        125.77         1.61 o                         
   4   3   0          0.19          0.67         0.20 o                         
   5   3   0          3.10          2.53         0.29 o                         
   6   3   0         59.24         55.65         1.17 o                         
   0   4   0       8358.02       8053.64       128.98 o                         
   1   4   0      10270.70      10160.68        70.91 o                         
   2   4   0        229.19        219.74         2.02 o                         
   3   4   0         64.19         71.56         1.21 o                         
   4   4   0        294.02        291.25         2.56 o                         
   5   4   0         16.20         14.65         0.57 o                         
   6   4   0        142.28        143.24         2.26 o                         
   1   5   0         48.80         69.38         1.04 o                         
   2   5   0         74.06         92.98         1.35 o                         
   3   5   0         20.92         14.78         0.58 o                         
   4   5   0        167.72        160.87         1.92 o                         
   5   5   0         60.47         62.07         1.26 o                         
   6   5   0         29.73         30.49         0.85 o                         
   0   6   0        456.96        433.44         5.83 o                         
   1   6   0       3617.40       3646.81        24.59 o                         
   2   6   0       1741.65       1857.90        12.12 o                         
   3   6   0         49.36         58.00         1.24 o                         
   4   6   0          0.17          0.44         0.22 o                         
   5   6   0        559.71        562.41         4.78 o                         
   6   6   0         28.92         33.15         0.96 o                         
   1   7   0         16.13         21.00         0.54 o                         
   2   7   0         17.88         24.27         0.94 o                         
   3   7   0         10.69         12.42         0.58 o                         
   4   7   0         27.42         22.17         0.67 o                         
   5   7   0        270.44        265.02         3.81 o                         
   6   7   0         91.87         85.95         1.45 o                         
   0   8   0        964.74        840.74        11.19 o                         
   1   8   0         90.93         98.22         1.47 o                         
   2   8   0        356.96        385.98         3.68 o                         
   3   8   0         29.65         33.17         0.78 o                         
   4   8   0         94.09         85.15         1.59 o                         
   5   8   0        107.25        105.54         2.38 o                         
   1   9   0          6.34          4.16         0.30 o                         
   2   9   0        410.02        427.82         4.26 o                         
   3   9   0          1.20          0.67         0.22 o                         
   4   9   0        132.24        127.27         1.68 o                         
   5   9   0         84.93         85.04         1.36 o                         
   0  10   0         57.49         62.61         2.13 o                         
   1  10   0       1380.54       1498.33        13.03 o                         
   2  10   0         62.34         63.57         1.36 o                         
   3  10   0         68.98         59.26         1.07 o                         
   4  10   0         21.88         26.41         0.72 o                         
   5  10   0         64.03         69.50         1.17 o                         
   1  11   0         72.93         68.97         1.52 o                         
   2  11   0          7.88         11.80         0.49 o                         
   3  11   0         21.41         19.83         0.64 o                         
   4  11   0          7.70          7.43         0.40 o                         
   5  11   0         97.18         89.62         1.38 o                         
   0  12   0         98.19         92.43         2.42 o                         
   1  12   0          5.97          5.24         0.55 o                         
   2  12   0        191.05        188.54         1.97 o                         
   3  12   0        694.78        674.71         4.92 o                         
   4  12   0        244.35        230.00         2.21 o                         
   5  12   0         66.16         71.34         1.25 o                         
   1  13   0         51.00         56.94         0.95 o                         
   2  13   0          4.31          4.06         0.33 o                         
   3  13   0        852.97        837.57         8.34 o                         
   4  13   0         20.96         20.77         0.81 o                         
   5  13   0         38.40         36.93         1.44 o                         
   0  14   0        988.11        995.03         7.30 o                         
   1  14   0        108.98        117.82         1.32 o                         
   2  14   0         93.05         84.45         1.27 o                         
   3  14   0        331.29        338.88         3.61 o                         
   4  14   0        145.54        141.31         1.92 o                         
   1  15   0         47.01         40.09         0.81 o                         
   2  15   0        147.88        151.00         1.90 o                         
   3  15   0        299.04        294.23         3.19 o                         
   4  15   0         18.17         18.04         0.65 o                         
   0  16   0       1328.08       1316.62        10.60 o                         
   1  16   0        103.50        113.68         1.42 o                         
   2  16   0         19.93         20.79         0.65 o                         
   3  16   0          7.38         10.62         0.56 o                         
   4  16   0         30.71         31.10         0.82 o                         
   1  17   0          1.57          2.24         0.31 o                         
   2  17   0         17.60         16.52         0.61 o                         
   3  17   0         25.24         21.56         0.83 o                         
   4  17   0         48.43         50.45         1.27 o                         
   0  18   0        159.91        163.44         3.56 o                         
   1  18   0         85.26         73.31         1.49 o                         
   2  18   0          3.49          2.88         0.52 o                         
   3  18   0         66.80         60.68         1.34 o                         
   1  19   0        108.53        120.38         3.09 o                         
   2  19   0          2.27          2.42         0.34 o                         
   3  19   0        115.48        110.77         2.55 o                         
   0  20   0          3.27          2.48         0.78 o                         
   1  20   0          3.08          4.66         0.50 o                         
   2  20   0          0.48          0.15         0.35 o                         
   3  20   0          6.56          9.37         1.17 o                         
   1  21   0          0.46          0.70         0.28 o                         
   2  21   0         25.04         22.37         2.36 o                         
   0  22   0         59.38         50.79         1.93 o                         
   1  22   0          4.94          6.26         0.58 o                         
  -5   0   1        266.86        279.36         3.65 o                         
  -3   0   1        162.43        161.00         2.38 o                         
  -1   0   1       4200.42       4330.39        70.48 o                         
   1   0   1       1631.65       1458.97        15.67 o                         
   3   0   1        302.65        293.11         3.69 o                         
   5   0   1        542.36        571.89         6.00 o                         
  -6   1   1          6.06          7.66         0.66 o                         
  -5   1   1         18.60         18.46         0.61 o                         
  -4   1   1        106.76        111.84         1.26 o                         
  -3   1   1         17.58         20.28         0.59 o                         
  -2   1   1        659.93        646.80         6.25 o                         
  -1   1   1        201.83        198.70         2.86 o                         
   0   1   1        628.18        594.78        10.93 o                         
   1   1   1       4627.52       4430.49        62.91 o                         
   2   1   1        672.59        635.35         5.23 o                         
   3   1   1        663.54        654.03         4.39 o                         
   4   1   1          0.82          1.92         0.25 o                         
   5   1   1        201.20        213.41         2.19 o                         
   6   1   1         50.64         45.69         0.98 o                         
  -6   2   1         66.16         59.72         1.14 o                         
  -5   2   1        340.09        345.19         2.93 o                         
  -4   2   1         47.46         56.74         0.88 o                         
  -3   2   1        748.80        749.88         4.83 o                         
  -2   2   1        580.55        547.78         5.31 o                         
  -1   2   1       1161.86       1170.39        13.31 o                         
   0   2   1         15.33         14.52         0.46 o                         
   1   2   1       1817.98       1731.32        12.48 o                         
   2   2   1         83.75         89.60         1.26 o                         
   3   2   1        206.90        209.32         2.11 o                         
   4   2   1        193.89        198.27         1.98 o                         
   5   2   1        299.10        316.66         2.97 o                         
   6   2   1         14.79         14.12         0.61 o                         
  -6   3   1        118.35        119.58         2.05 o                         
  -5   3   1        599.77        622.48         4.37 o                         
  -4   3   1         62.41         66.02         1.00 o                         
  -3   3   1        511.58        506.77         3.82 o                         
  -2   3   1        183.62        168.89         2.00 o                         
  -1   3   1        233.78        259.09         2.31 o                         
   0   3   1       7046.36       6864.54        63.59 o                         
   1   3   1        225.01        223.90         1.95 o                         
   2   3   1        199.60        206.18         2.63 o                         
   3   3   1        339.19        403.92         3.43 o                         
   4   3   1         66.56         69.34         1.08 o                         
   5   3   1        330.76        327.13         3.11 o                         
   6   3   1         76.37         80.18         1.35 o                         
  -6   4   1        127.77        129.52         1.93 o                         
  -5   4   1         83.74         82.80         1.31 o                         
  -4   4   1         85.95         85.44         1.17 o                         
  -3   4   1        808.78        849.56         5.97 o                         
  -2   4   1         54.34         46.85         0.88 o                         
  -1   4   1       4377.48       4065.13        26.12 o                         
   0   4   1       3378.62       3202.47        29.74 o                         
   1   4   1        589.35        554.76         4.83 o                         
   2   4   1        147.72        158.23         1.67 o                         
   3   4   1        269.91        295.90         3.35 o                         
   4   4   1         26.40         26.69         0.67 o                         
   5   4   1        354.32        368.15         3.98 o                         
   6   4   1         14.63         14.35         0.54 o                         
  -6   5   1          3.68          4.54         0.33 o                         
  -5   5   1        103.78        104.02         1.42 o                         
  -4   5   1         24.73         25.59         0.65 o                         
  -3   5   1        471.58        465.82         4.42 o                         
  -2   5   1        756.09        773.87         5.71 o                         
  -1   5   1        624.60        600.13         5.29 o                         
   0   5   1       2484.83       2426.53        23.11 o                         
   1   5   1        258.78        246.17         2.21 o                         
   2   5   1          1.16          0.78         0.17 o                         
   3   5   1         82.51         90.74         1.58 o                         
   4   5   1        175.60        182.09         1.86 o                         
   5   5   1        141.19        137.43         1.97 o                         
   6   5   1         23.39         25.79         0.83 o                         
  -6   6   1          5.83          5.59         0.40 o                         
  -5   6   1         24.13         24.42         0.76 o                         
  -4   6   1         46.84         48.75         0.93 o                         
  -3   6   1        475.04        492.46         4.96 o                         
  -2   6   1        107.50        103.60         1.66 o                         
  -1   6   1         71.29         77.77         1.12 o                         
   0   6   1        586.68        624.19         9.47 o                         
   1   6   1       3276.77       3275.74        21.73 o                         
   2   6   1        109.16         88.43         2.05 o                         
   3   6   1        239.09        230.77         2.69 o                         
   4   6   1          4.04          5.52         0.34 o                         
   5   6   1          0.36          0.70         0.31 o                         
   6   6   1          7.53          7.42         0.40 o                         
  -6   7   1         36.41         35.48         0.86 o                         
  -5   7   1        138.59        142.70         2.80 o                         
  -4   7   1        100.88         90.96         1.29 o                         
  -3   7   1        119.29        114.95         1.93 o                         
  -2   7   1        202.87        187.40         2.52 o                         
  -1   7   1        532.49        525.12         4.27 o                         
   0   7   1        732.97        748.96         9.55 o                         
   1   7   1        633.65        589.67         5.87 o                         
   2   7   1       2302.32       2315.81        15.56 o                         
   3   7   1          0.90          2.89         0.31 o                         
   4   7   1         20.89         27.81         0.73 o                         
   5   7   1        451.71        483.12         6.93 o                         
   6   7   1         46.65         43.78         0.90 o                         
  -5   8   1         32.81         34.23         1.23 o                         
  -4   8   1        108.02        104.78         1.58 o                         
  -3   8   1         39.64         33.80         0.82 o                         
  -2   8   1        155.23        148.37         2.84 o                         
  -1   8   1       1784.44       1864.85        13.40 o                         
   0   8   1        560.72        567.21         5.67 o                         
   1   8   1       1383.31       1387.77        12.28 o                         
   2   8   1        179.65        141.37         2.00 o                         
   3   8   1        171.23        179.95         1.97 o                         
   4   8   1         14.93         13.55         0.66 o                         
   5   8   1         82.63         80.14         1.82 o                         
  -5   9   1         15.58         16.80         0.61 o                         
  -4   9   1          4.49          4.59         0.39 o                         
  -3   9   1          9.11          7.79         0.43 o                         
  -2   9   1        387.81        375.00         4.06 o                         
  -1   9   1        929.88        942.97         7.26 o                         
   0   9   1        827.04        885.80         7.01 o                         
   1   9   1        231.45        219.05         3.38 o                         
   2   9   1       3568.33       3645.39        25.93 o                         
   3   9   1          0.02          0.57         0.23 o                         
   4   9   1        584.86        545.00         4.09 o                         
   5   9   1        393.63        383.83         3.50 o                         
  -5  10   1         51.94         52.30         0.96 o                         
  -4  10   1        336.51        330.75         3.07 o                         
  -3  10   1          8.66          5.52         0.37 o                         
  -2  10   1        271.98        294.19         3.87 o                         
  -1  10   1         67.00         61.12         1.20 o                         
   0  10   1        354.73        336.19         3.98 o                         
   1  10   1       2409.04       2471.07        19.58 o                         
   2  10   1        685.17        660.25         5.47 o                         
   3  10   1          0.16          0.53         0.22 o                         
   4  10   1        307.43        290.14         2.65 o                         
   5  10   1         17.74         16.30         0.63 o                         
  -5  11   1        435.62        448.10         5.02 o                         
  -4  11   1         30.32         28.42         0.77 o                         
  -3  11   1         86.01         83.44         1.33 o                         
  -2  11   1         68.39         76.53         1.24 o                         
  -1  11   1        428.88        469.72         6.69 o                         
   0  11   1        790.09        835.27         8.84 o                         
   1  11   1         10.26          6.10         0.49 o                         
   2  11   1          8.41          9.01         0.42 o                         
   3  11   1        457.37        472.05         3.65 o                         
   4  11   1          0.22          1.52         0.26 o                         
   5  11   1         62.21         56.10         1.03 o                         
  -5  12   1          5.86          7.72         0.38 o                         
  -4  12   1        213.11        225.85         2.28 o                         
  -3  12   1         22.18         23.76         0.71 o                         
  -2  12   1        252.38        233.96         2.21 o                         
  -1  12   1         88.14        106.85         2.33 o                         
   0  12   1        834.83        875.77         8.32 o                         
   1  12   1        109.89        115.58         2.44 o                         
   2  12   1        234.33        257.74         2.30 o                         
   3  12   1        645.64        578.12         6.35 o                         
   4  12   1        494.31        475.18         3.97 o                         
   5  12   1         11.82         11.71         0.51 o                         
  -5  13   1         92.33         83.62         2.30 o                         
  -4  13   1         26.06         28.61         0.89 o                         
  -3  13   1         76.59         72.30         1.36 o                         
  -2  13   1         34.49         35.03         0.85 o                         
  -1  13   1        552.16        511.04         3.19 o                         
   0  13   1        383.32        388.57         3.01 o                         
   1  13   1        483.69        488.52         3.55 o                         
   2  13   1       1826.49       1837.53         8.91 o                         
   3  13   1        142.06        127.37         2.11 o                         
   4  13   1          0.02          0.67         0.36 o                         
   5  13   1          0.00          0.72         0.21 o                         
  -4  14   1        101.64         91.75         1.31 o                         
  -3  14   1        156.51        144.40         1.86 o                         
  -2  14   1        394.13        401.29         3.28 o                         
  -1  14   1        146.97        150.48         1.54 o                         
   0  14   1        367.52        400.88         2.71 o                         
   1  14   1          0.50          0.95         0.22 o                         
   2  14   1        185.35        194.65         2.08 o                         
   3  14   1        113.74         96.49         1.72 o                         
   4  14   1          0.32          0.27         0.27 o                         
  -4  15   1         51.47         55.50         1.14 o                         
  -3  15   1        297.40        285.63         2.95 o                         
  -2  15   1         63.51         59.84         1.06 o                         
  -1  15   1        323.64        333.30         2.64 o                         
   0  15   1        979.20        922.73         5.65 o                         
   1  15   1        655.84        666.81         4.29 o                         
   2  15   1        530.67        514.70         4.32 o                         
   3  15   1        197.14        190.65         2.52 o                         
   4  15   1        236.49        198.19         2.46 o                         
  -4  16   1          4.53          2.35         0.27 o                         
  -3  16   1         75.52         68.22         1.41 o                         
  -2  16   1        112.80        104.90         1.45 o                         
  -1  16   1         17.04         19.71         0.62 o                         
   0  16   1        104.65        100.66         1.67 o                         
   1  16   1        409.03        403.68         2.94 o                         
   2  16   1          4.62          5.63         0.40 o                         
   3  16   1         40.99         32.84         1.03 o                         
   4  16   1         15.29         15.93         0.60 o                         
  -4  17   1         31.60         24.20         0.71 o                         
  -3  17   1        274.67        253.50         3.14 o                         
  -2  17   1         49.47         44.51         1.02 o                         
  -1  17   1         22.09         24.37         0.76 o                         
   0  17   1        933.23        840.65         6.42 o                         
   1  17   1          0.58          0.93         0.23 o                         
   2  17   1        155.98        146.81         1.96 o                         
   3  17   1         23.74         26.58         0.86 o                         
   4  17   1          5.63          3.73         0.38 o                         
  -3  18   1         24.63         21.40         1.07 o                         
  -2  18   1        468.58        465.96         6.03 o                         
  -1  18   1         97.02        103.62         1.69 o                         
   0  18   1         42.81         54.52         1.33 o                         
   1  18   1          1.53          0.84         0.29 o                         
   2  18   1          4.54          6.48         0.59 o                         
   3  18   1          7.24          5.19         0.44 o                         
  -3  19   1          0.52          1.18         0.29 o                         
  -2  19   1         14.96         19.13         0.83 o                         
  -1  19   1         26.59         27.38         1.19 o                         
   0  19   1        138.52        121.21         2.15 o                         
   1  19   1        144.53        162.05         3.95 o                         
   2  19   1          7.94         13.54         0.75 o                         
   3  19   1          0.01          1.09         0.31 o                         
  -2  20   1          3.08          2.57         0.48 o                         
  -1  20   1          5.50          7.00         0.57 o                         
   0  20   1          0.68          0.46         0.36 o                         
   1  20   1          2.11          2.47         0.41 o                         
   2  20   1         47.44         38.13         1.33 o                         
  -2  21   1         96.54         88.00         3.48 o                         
  -1  21   1         29.10         24.28         0.91 o                         
   0  21   1         85.06        101.76         2.04 o                         
   1  21   1         35.66         43.64         1.40 o                         
   2  21   1         38.25         44.29         2.25 o                         
  -1  22   1          0.32          0.49         0.32 o                         
   0  22   1          1.99          0.98         0.32 o                         
   1  22   1          3.52          4.59         0.68 o                         
  -6   0   2         43.93         50.46         1.98 o                         
  -4   0   2         62.72         68.57         1.34 o                         
  -2   0   2        863.71        814.73         8.66 o                         
   0   0   2       4036.58       4190.30        65.59 o                         
   2   0   2       3471.00       3341.69        42.61 o                         
   4   0   2       1255.67       1302.59         9.20 o                         
   6   0   2        181.82        183.58         3.18 o                         
  -6   1   2        115.88        116.38         2.28 o                         
  -5   1   2        375.90        381.74         3.20 o                         
  -4   1   2         90.47         80.34         1.02 o                         
  -3   1   2         40.76         42.21         1.04 o                         
  -2   1   2       1553.10       1538.77        14.36 o                         
  -1   1   2       2068.57       1954.16        29.93 o                         
   0   1   2         88.90         80.79         0.86 o                         
   1   1   2       6760.55       6572.53        43.13 o                         
   2   1   2         55.00         61.43         1.05 o                         
   3   1   2       1227.17       1271.48         7.32 o                         
   4   1   2        132.71        131.93         1.36 o                         
   5   1   2          8.52          8.36         0.44 o                         
   6   1   2          7.03          8.30         0.45 o                         
  -6   2   2        562.71        548.71         5.74 o                         
  -5   2   2         38.84         42.34         0.92 o                         
  -4   2   2          2.38          2.00         0.21 o                         
  -3   2   2        117.56        111.78         1.47 o                         
  -2   2   2         74.78         89.44         1.68 o                         
  -1   2   2       4190.13       4078.40        33.50 o                         
   0   2   2       6393.01       6159.91        61.24 o                         
   1   2   2         83.47         87.14         1.27 o                         
   2   2   2        439.59        447.12         4.63 o                         
   3   2   2        141.53        173.47         1.72 o                         
   4   2   2         52.71         40.13         0.77 o                         
   5   2   2         58.29         55.22         1.15 o                         
   6   2   2        353.72        352.61         4.14 o                         
  -6   3   2        190.05        177.67         4.05 o                         
  -5   3   2          3.66          3.99         0.31 o                         
  -4   3   2          2.42          1.06         0.21 o                         
  -3   3   2          2.67          6.14         0.49 o                         
  -2   3   2         50.88         49.02         0.96 o                         
  -1   3   2        337.14        360.81         3.21 o                         
   0   3   2         42.85         31.10         0.63 o                         
   1   3   2       3663.16       3577.11        23.98 o                         
   2   3   2       5035.60       5311.39        34.47 o                         
   3   3   2       2308.07       2376.20        13.55 o                         
   4   3   2        445.89        427.72         3.03 o                         
   5   3   2          0.55          0.66         0.24 o                         
   6   3   2         88.47         84.33         1.31 o                         
  -6   4   2         55.20         57.13         1.27 o                         
  -5   4   2          0.49          0.74         0.23 o                         
  -4   4   2        323.17        312.48         2.58 o                         
  -3   4   2         57.67         63.07         1.25 o                         
  -2   4   2       1041.40        967.49         6.61 o                         
  -1   4   2        331.56        302.59         3.17 o                         
   0   4   2       4875.01       4680.44        49.63 o                         
   1   4   2       2489.31       2384.70        14.52 o                         
   2   4   2        403.26        477.67         4.18 o                         
   3   4   2        272.97        259.31         2.62 o                         
   4   4   2         48.05         48.57         0.90 o                         
   5   4   2        112.97        112.60         1.54 o                         
   6   4   2          4.11          3.98         0.36 o                         
  -6   5   2        145.15        153.75         2.38 o                         
  -5   5   2        122.71        131.80         1.69 o                         
  -4   5   2        131.56        144.31         1.66 o                         
  -3   5   2        125.35        137.24         2.17 o                         
  -2   5   2         24.87         27.30         0.64 o                         
  -1   5   2          2.86          4.66         0.62 o                         
   0   5   2        190.79        170.30         2.14 o                         
   1   5   2       6651.70       6570.64        43.82 o                         
   2   5   2        192.43        196.33         2.09 o                         
   3   5   2        489.20        490.30         3.95 o                         
   4   5   2        892.03        907.39         5.14 o                         
   5   5   2         65.35         62.14         1.26 o                         
   6   5   2          2.86          2.83         0.34 o                         
  -6   6   2         10.46         12.57         0.48 o                         
  -5   6   2        190.90        193.54         2.38 o                         
  -4   6   2         34.35         35.98         0.81 o                         
  -3   6   2         29.33         29.53         1.15 o                         
  -2   6   2        174.13        156.60         1.75 o                         
  -1   6   2        409.88        382.25         3.18 o                         
   0   6   2       1169.79       1055.97         8.53 o                         
   1   6   2       3416.08       3445.78        26.97 o                         
   2   6   2       2172.58       2319.10        15.84 o                         
   3   6   2        179.22        184.41         2.25 o                         
   4   6   2         22.26         27.36         0.69 o                         
   5   6   2         10.95         13.21         0.84 o                         
   6   6   2          1.42          2.40         0.28 o                         
  -5   7   2         62.58         64.06         1.59 o                         
  -4   7   2          5.02          5.97         0.38 o                         
  -3   7   2         22.95         24.24         0.96 o                         
  -2   7   2        431.17        451.63         3.77 o                         
  -1   7   2          3.66          8.87         0.40 o                         
   0   7   2       2238.04       2265.75        18.44 o                         
   1   7   2        820.26        763.18         6.88 o                         
   2   7   2       1188.72       1276.42         9.86 o                         
   3   7   2         36.09         38.16         0.90 o                         
   4   7   2        192.34        205.86         2.27 o                         
   5   7   2          6.80          5.73         0.54 o                         
  -5   8   2         83.57         85.70         1.82 o                         
  -4   8   2          6.51          7.84         0.45 o                         
  -3   8   2          7.28          7.84         0.44 o                         
  -2   8   2         18.64         10.86         0.55 o                         
  -1   8   2         84.97        107.03         1.51 o                         
   0   8   2         34.52         24.55         0.65 o                         
   1   8   2       1139.07       1169.91        13.86 o                         
   2   8   2        229.25        194.83         2.66 o                         
   3   8   2          0.06          0.83         0.21 o                         
   4   8   2        254.06        258.99         3.90 o                         
   5   8   2          0.81          0.57         0.26 o                         
  -5   9   2        138.29        141.22         1.71 o                         
  -4   9   2          5.23          5.08         0.39 o                         
  -3   9   2        303.92        307.08         2.87 o                         
  -2   9   2        413.99        387.55         4.35 o                         
  -1   9   2       1899.77       1936.95        13.19 o                         
   0   9   2        682.00        715.12         6.47 o                         
   1   9   2         23.59         19.29         1.32 o                         
   2   9   2        995.00        984.24         6.68 o                         
   3   9   2         42.91         49.21         0.99 o                         
   4   9   2         78.30         84.62         1.37 o                         
   5   9   2         56.81         51.86         1.07 o                         
  -5  10   2        170.46        176.42         1.94 o                         
  -4  10   2          9.52          9.13         0.49 o                         
  -3  10   2         65.08         64.07         1.21 o                         
  -2  10   2         86.43         88.17         1.69 o                         
  -1  10   2          0.76          2.00         0.30 o                         
   0  10   2       1244.13       1265.14        12.37 o                         
   1  10   2        646.87        725.44         6.96 o                         
   2  10   2         46.92         55.73         1.24 o                         
   3  10   2         65.83         66.63         1.19 o                         
   4  10   2         78.18         75.52         1.32 o                         
   5  10   2          2.38          1.83         0.27 o                         
  -5  11   2         94.15         91.89         1.38 o                         
  -4  11   2         79.33         78.95         1.30 o                         
  -3  11   2        442.60        456.74         3.68 o                         
  -2  11   2         11.02         11.85         0.48 o                         
  -1  11   2         30.72         39.26         1.15 o                         
   0  11   2       1109.09       1177.62        10.32 o                         
   1  11   2        123.44        120.30         2.24 o                         
   2  11   2        226.51        213.22         2.01 o                         
   3  11   2         32.98         37.04         0.87 o                         
   4  11   2        558.79        558.76         4.40 o                         
   5  11   2          3.61          4.14         0.34 o                         
  -5  12   2        153.50        151.16         1.88 o                         
  -4  12   2         76.56         79.06         1.30 o                         
  -3  12   2        100.57         92.28         1.43 o                         
  -2  12   2        275.69        287.60         2.55 o                         
  -1  12   2        136.67        137.90         2.26 o                         
   0  12   2         53.34         55.66         1.43 o                         
   1  12   2        353.21        316.50         3.49 o                         
   2  12   2         33.11         44.01         0.81 o                         
   3  12   2        947.52        948.06         7.05 o                         
   4  12   2        192.27        185.23         2.42 o                         
   5  12   2         40.63         38.90         0.97 o                         
  -5  13   2         42.23         39.59         0.92 o                         
  -4  13   2        432.52        410.86         4.53 o                         
  -3  13   2        937.61        919.50         6.20 o                         
  -2  13   2        123.32        125.11         1.52 o                         
  -1  13   2          2.39          4.15         0.27 o                         
   0  13   2        237.12        227.45         1.95 o                         
   1  13   2         57.12         52.66         0.89 o                         
   2  13   2         43.64         44.42         0.82 o                         
   3  13   2          5.42          7.72         0.51 o                         
   4  13   2        164.05        172.10         3.50 o                         
   5  13   2          0.00          0.05         0.17 o                         
  -4  14   2         14.33         13.57         0.53 o                         
  -3  14   2         25.36         24.91         0.73 o                         
  -2  14   2         78.56         78.25         1.16 o                         
  -1  14   2         11.42          9.26         0.53 o                         
   0  14   2        129.73        129.06         1.41 o                         
   1  14   2        589.79        568.71         3.74 o                         
   2  14   2         48.82         42.69         0.89 o                         
   3  14   2        111.23        104.22         1.79 o                         
   4  14   2          2.01          2.14         0.35 o                         
  -4  15   2          9.01          9.49         0.46 o                         
  -3  15   2        777.91        774.90         5.03 o                         
  -2  15   2        389.22        387.17         3.10 o                         
  -1  15   2        363.08        334.87         2.80 o                         
   0  15   2        273.52        278.87         2.41 o                         
   1  15   2        211.54        199.50         1.95 o                         
   2  15   2          1.63          1.11         0.27 o                         
   3  15   2         55.96         55.10         1.31 o                         
   4  15   2          2.82          2.42         0.34 o                         
  -4  16   2          8.87          7.81         0.41 o                         
  -3  16   2         29.37         32.38         1.08 o                         
  -2  16   2        181.07        183.99         2.06 o                         
  -1  16   2        193.85        204.56         2.09 o                         
   0  16   2         58.69         54.78         1.13 o                         
   1  16   2          0.76          1.18         0.23 o                         
   2  16   2         11.80         12.16         0.56 o                         
   3  16   2         67.83         52.66         1.50 o                         
   4  16   2          2.90          3.04         0.32 o                         
  -4  17   2          3.91          4.03         0.32 o                         
  -3  17   2         19.53         18.55         0.79 o                         
  -2  17   2         89.90         87.25         1.47 o                         
  -1  17   2       1003.87        959.97         6.30 o                         
   0  17   2        129.23        140.92         1.92 o                         
   1  17   2        132.47        123.20         1.61 o                         
   2  17   2          0.95          0.77         0.25 o                         
   3  17   2         70.49         70.17         1.41 o                         
   4  17   2        120.86        120.88         2.27 o                         
  -3  18   2         42.81         40.75         1.14 o                         
  -2  18   2         26.36         23.91         1.30 o                         
  -1  18   2          3.03          2.67         0.33 o                         
   0  18   2        339.37        361.66         3.50 o                         
   1  18   2         67.26         66.34         1.42 o                         
   2  18   2          0.04          0.56         0.41 o                         
   3  18   2          0.41          0.39         0.30 o                         
  -3  19   2         13.52          8.96         0.56 o                         
  -2  19   2          8.19          9.99         0.65 o                         
  -1  19   2          2.03          0.75         0.42 o                         
   0  19   2         55.88         53.20         1.50 o                         
   1  19   2         89.71         96.09         2.43 o                         
   2  19   2         67.41         58.80         1.39 o                         
   3  19   2         59.69         60.24         1.47 o                         
  -2  20   2         17.59         16.60         0.99 o                         
  -1  20   2         81.46         90.27         1.91 o                         
   0  20   2          4.36          2.84         0.46 o                         
   1  20   2         60.55         58.90         1.70 o                         
   2  20   2         51.99         48.81         1.50 o                         
  -2  21   2        143.57        155.59         3.80 o                         
  -1  21   2          1.26          0.82         0.32 o                         
   0  21   2          0.97          1.82         0.41 o                         
   1  21   2         45.38         44.56         1.30 o                         
   2  21   2         71.17         75.59         3.02 o                         
  -1  22   2        308.32        299.42         8.09 o                         
   0  22   2         23.95         24.99         1.08 o                         
   1  22   2          0.94          0.16         0.43 o                         
  -5   0   3        216.15        241.30         3.80 o                         
  -3   0   3        649.17        634.51         6.48 o                         
  -1   0   3      59100.07      62872.73       819.18 o                         
   1   0   3       2623.01       2563.16        22.75 o                         
   3   0   3       1033.08       1062.81         9.64 o                         
   5   0   3         37.30         43.63         1.40 o                         
  -6   1   3         11.53         13.81         0.57 o                         
  -5   1   3         72.88         79.36         1.28 o                         
  -4   1   3         16.16         16.66         0.49 o                         
  -3   1   3         11.47         11.52         0.48 o                         
  -2   1   3          9.35          9.48         0.50 o                         
  -1   1   3       2018.74       1994.20        18.35 o                         
   0   1   3        211.46        221.19         6.75 o                         
   1   1   3        486.87        447.40         3.37 o                         
   2   1   3         34.89         29.53         0.74 o                         
   3   1   3        365.48        362.83         2.78 o                         
   4   1   3          0.40          0.55         0.19 o                         
   5   1   3        474.49        485.30         4.22 o                         
   6   1   3          4.52          4.11         0.36 o                         
  -6   2   3          7.41          8.02         0.49 o                         
  -5   2   3        910.66        945.57         6.27 o                         
  -4   2   3        213.70        217.58         1.84 o                         
  -3   2   3        399.84        430.70         3.53 o                         
  -2   2   3        205.96        213.68         2.18 o                         
  -1   2   3      19592.87      20308.08       340.93 o                         
   0   2   3        656.86        650.53         6.17 o                         
   1   2   3          8.20         10.22         0.59 o                         
   2   2   3        899.35        936.18         5.87 o                         
   3   2   3        105.72        119.48         1.40 o                         
   4   2   3        245.14        241.55         2.02 o                         
   5   2   3        110.58        111.84         1.67 o                         
   6   2   3          0.00          0.19         0.21 o                         
  -6   3   3        169.31        162.36         2.91 o                         
  -5   3   3          2.73          3.67         0.36 o                         
  -4   3   3        204.04        198.41         1.82 o                         
  -3   3   3        100.75        107.07         1.65 o                         
  -2   3   3         75.03         71.63         1.14 o                         
  -1   3   3        143.51        145.10         2.20 o                         
   0   3   3        293.55        282.97         2.43 o                         
   1   3   3        985.69        934.24         7.48 o                         
   2   3   3         18.70         16.49         0.53 o                         
   3   3   3         59.25         51.39         0.92 o                         
   4   3   3         87.29         89.18         1.29 o                         
   5   3   3         63.72         60.40         1.13 o                         
   6   3   3         28.75         23.09         0.65 o                         
  -6   4   3         30.25         31.04         0.83 o                         
  -5   4   3         37.09         41.19         0.91 o                         
  -4   4   3          0.11          0.81         0.21 o                         
  -3   4   3         12.12         14.87         0.63 o                         
  -2   4   3        140.40        133.73         1.71 o                         
  -1   4   3        376.24        365.06         3.79 o                         
   0   4   3       1809.85       1673.58        12.58 o                         
   1   4   3        844.00        800.75         5.87 o                         
   2   4   3        409.08        439.60         4.29 o                         
   3   4   3       1051.58       1073.93         6.36 o                         
   4   4   3         61.07         51.10         0.98 o                         
   5   4   3        181.48        176.85         2.17 o                         
   6   4   3          3.30          2.08         0.27 o                         
  -6   5   3        268.36        254.53         2.62 o                         
  -5   5   3        155.26        161.27         2.06 o                         
  -4   5   3         17.02         18.48         0.60 o                         
  -3   5   3        175.71        180.29         2.54 o                         
  -2   5   3         15.22         15.73         0.55 o                         
  -1   5   3         25.30         27.38         0.74 o                         
   0   5   3        573.68        524.14         6.97 o                         
   1   5   3        518.42        512.94         6.32 o                         
   2   5   3        250.88        275.45         3.13 o                         
   3   5   3        221.03        246.50         2.27 o                         
   4   5   3         10.75         13.26         0.52 o                         
   5   5   3         58.76         62.49         1.14 o                         
   6   5   3        128.26        132.56         2.30 o                         
  -6   6   3        466.47        442.28         5.09 o                         
  -5   6   3         62.49         64.97         1.46 o                         
  -4   6   3        286.94        293.61         2.56 o                         
  -3   6   3        648.41        688.07         5.66 o                         
  -2   6   3         96.78         93.00         1.41 o                         
  -1   6   3        886.92        824.37         6.69 o                         
   0   6   3        362.07        376.08         4.29 o                         
   1   6   3        796.37        864.41         7.65 o                         
   2   6   3          3.56          1.62         0.30 o                         
   3   6   3          2.72          3.00         0.29 o                         
   4   6   3        736.74        703.57         4.59 o                         
   5   6   3         16.48         20.63         0.94 o                         
   6   6   3         54.31         47.11         1.90 o                         
  -5   7   3         24.33         24.97         1.02 o                         
  -4   7   3        313.24        316.22         3.07 o                         
  -3   7   3          2.16          1.96         0.28 o                         
  -2   7   3          4.06          3.14         0.28 o                         
  -1   7   3          0.44          0.99         0.25 o                         
   0   7   3        139.24        145.54         1.68 o                         
   1   7   3       1301.86       1379.18        11.96 o                         
   2   7   3        546.77        591.41         5.16 o                         
   3   7   3         74.87         70.89         1.04 o                         
   4   7   3          0.04          1.67         0.28 o                         
   5   7   3        535.19        504.21         5.44 o                         
  -5   8   3          7.18          6.48         0.42 o                         
  -4   8   3          3.54          3.30         0.34 o                         
  -3   8   3        166.82        184.11         1.99 o                         
  -2   8   3        320.01        354.61         3.44 o                         
  -1   8   3         41.58         56.12         1.49 o                         
   0   8   3        447.77        465.26         4.52 o                         
   1   8   3        626.92        601.69         6.62 o                         
   2   8   3         11.84          8.05         0.52 o                         
   3   8   3        474.74        476.75         3.25 o                         
   4   8   3         66.87         64.15         1.28 o                         
   5   8   3          4.96          4.03         0.34 o                         
  -5   9   3          0.12          0.47         0.25 o                         
  -4   9   3        282.31        280.22         2.95 o                         
  -3   9   3         19.19         17.34         0.58 o                         
  -2   9   3        139.75        145.30         2.52 o                         
  -1   9   3        564.52        553.41         5.50 o                         
   0   9   3         17.86         16.45         0.70 o                         
   1   9   3        194.05        205.91         2.71 o                         
   2   9   3        302.61        331.31         3.97 o                         
   3   9   3         45.37         48.92         0.93 o                         
   4   9   3        922.15        913.87         6.17 o                         
   5   9   3          9.98         10.65         0.47 o                         
  -5  10   3          7.89         10.31         0.46 o                         
  -4  10   3         58.67         60.31         1.17 o                         
  -3  10   3         34.48         33.63         0.79 o                         
  -2  10   3         78.86         91.04         1.79 o                         
  -1  10   3        208.01        180.53         2.59 o                         
   0  10   3        322.60        391.95         5.40 o                         
   1  10   3        465.04        420.80         4.82 o                         
   2  10   3         98.09        110.52         1.55 o                         
   3  10   3          3.53          3.33         0.30 o                         
   4  10   3         81.84         96.66         1.46 o                         
   5  10   3         58.80         69.11         1.15 o                         
  -5  11   3        209.10        218.43         2.12 o                         
  -4  11   3        324.56        318.60         2.95 o                         
  -3  11   3          0.50          0.52         0.23 o                         
  -2  11   3         19.43         15.56         0.53 o                         
  -1  11   3        456.93        450.51         4.44 o                         
   0  11   3        292.07        301.42         3.67 o                         
   1  11   3         28.43         39.48         1.37 o                         
   2  11   3        526.00        528.51         3.26 o                         
   3  11   3        182.12        185.13         2.18 o                         
   4  11   3        204.30        180.84         2.15 o                         
   5  11   3        158.24        135.54         1.72 o                         
  -5  12   3        145.63        132.45         1.81 o                         
  -4  12   3        491.39        493.14         5.70 o                         
  -3  12   3        118.78        127.02         1.75 o                         
  -2  12   3        144.85        152.49         1.59 o                         
  -1  12   3         34.00         34.93         0.83 o                         
   0  12   3         48.06         41.12         1.14 o                         
   1  12   3        135.27        124.51         1.73 o                         
   2  12   3       1725.50       1639.76         8.43 o                         
   3  12   3        908.41        869.03         6.94 o                         
   4  12   3        169.19        172.02         2.30 o                         
   5  12   3          0.26          0.35         0.20 o                         
  -5  13   3         73.98         73.82         1.77 o                         
  -4  13   3        345.65        341.94         3.93 o                         
  -3  13   3          4.39          6.29         0.42 o                         
  -2  13   3         68.44         74.96         1.10 o                         
  -1  13   3        307.76        309.18         2.10 o                         
   0  13   3          0.00          0.65         0.20 o                         
   1  13   3          2.04          2.41         0.23 o                         
   2  13   3        362.06        347.57         2.65 o                         
   3  13   3       1087.68       1067.86         7.62 o                         
   4  13   3         41.08         32.75         1.19 o                         
   5  13   3          6.09          5.24         0.43 o                         
  -4  14   3         81.59         79.82         1.24 o                         
  -3  14   3         38.84         40.51         0.88 o                         
  -2  14   3        950.67        944.73         5.67 o                         
  -1  14   3       1531.23       1536.61         7.77 o                         
   0  14   3        158.93        161.14         1.78 o                         
   1  14   3        124.74        134.63         1.57 o                         
   2  14   3        614.52        612.98         4.02 o                         
   3  14   3         80.03         77.53         1.56 o                         
   4  14   3         42.54         51.10         1.22 o                         
  -4  15   3        220.51        212.83         2.18 o                         
  -3  15   3         22.84         24.28         0.72 o                         
  -2  15   3          2.45          2.69         0.31 o                         
  -1  15   3         59.96         58.73         0.99 o                         
   0  15   3          6.99          6.07         0.43 o                         
   1  15   3        164.68        154.59         1.68 o                         
   2  15   3        672.25        649.01         4.66 o                         
   3  15   3        107.33        117.41         2.05 o                         
   4  15   3        263.98        260.94         3.03 o                         
  -4  16   3          0.50          0.98         0.23 o                         
  -3  16   3         33.74         36.50         1.23 o                         
  -2  16   3          6.96          6.66         0.46 o                         
  -1  16   3        559.30        540.20         3.84 o                         
   0  16   3         18.44         14.60         0.60 o                         
   1  16   3        197.77        212.46         2.42 o                         
   2  16   3          0.73          0.58         0.26 o                         
   3  16   3        585.34        606.40        13.43 o                         
   4  16   3        194.04        189.83         2.93 o                         
  -4  17   3          9.33          9.10         0.76 o                         
  -3  17   3         14.55         16.94         0.74 o                         
  -2  17   3          0.32          0.32         0.28 o                         
  -1  17   3         20.71         20.61         0.80 o                         
   0  17   3         59.36         59.30         1.22 o                         
   1  17   3         97.77         90.24         1.48 o                         
   2  17   3         63.33         53.67         1.18 o                         
   3  17   3         13.57         13.11         0.59 o                         
   4  17   3         14.14          7.16         0.78 o                         
  -3  18   3          0.42          0.43         0.27 o                         
  -2  18   3          0.00          0.61         0.40 o                         
  -1  18   3         64.06         68.50         1.46 o                         
   0  18   3          9.58         15.59         0.73 o                         
   1  18   3         84.95         85.23         1.56 o                         
   2  18   3          1.45          1.45         0.49 o                         
   3  18   3         28.76         29.96         0.83 o                         
  -3  19   3          0.08          0.29         0.22 o                         
  -2  19   3        166.44        173.47         3.69 o                         
  -1  19   3        126.82        134.68         3.88 o                         
   0  19   3        101.04        103.14         2.73 o                         
   1  19   3         47.32         49.11         1.84 o                         
   2  19   3         92.64        100.35         1.91 o                         
   3  19   3          8.32          5.78         0.49 o                         
  -2  20   3         57.32         53.28         1.66 o                         
  -1  20   3         24.75         25.38         1.04 o                         
   0  20   3          0.60          0.38         0.31 o                         
   1  20   3         21.32         19.86         1.10 o                         
   2  20   3        118.30        131.42         2.93 o                         
  -2  21   3         19.27         18.51         1.32 o                         
  -1  21   3         41.11         45.16         1.43 o                         
   0  21   3          6.27          5.75         0.48 o                         
   1  21   3         10.07         12.53         1.22 o                         
   2  21   3         44.09         49.49         3.39 o                         
  -1  22   3         22.64         19.19         1.50 o                         
   0  22   3         46.80         46.12         1.71 o                         
   1  22   3         31.13         28.08         1.61 o                         
  -6   0   4        193.82        187.65         3.85 o                         
  -4   0   4        488.05        484.41         4.12 o                         
  -2   0   4          0.73          3.25         0.49 o                         
   0   0   4       3690.91       3604.80        39.96 o                         
   2   0   4        173.14        190.25         2.69 o                         
   4   0   4        212.74        211.40         2.46 o                         
   6   0   4         19.91         20.49         1.12 o                         
  -6   1   4         33.40         34.01         1.36 o                         
  -5   1   4        111.75        110.44         1.50 o                         
  -4   1   4         67.62         74.02         1.08 o                         
  -3   1   4         20.99         23.64         0.66 o                         
  -2   1   4         11.74          9.65         0.48 o                         
  -1   1   4       3712.18       3645.72        78.64 o                         
   0   1   4       3198.41       3182.64        40.34 o                         
   1   1   4        266.70        215.59         3.00 o                         
   2   1   4       1181.39       1179.88        10.79 o                         
   3   1   4          1.20          1.28         0.20 o                         
   4   1   4        162.74        158.02         1.51 o                         
   5   1   4         77.59         72.09         1.47 o                         
   6   1   4          4.06          4.68         0.36 o                         
  -6   2   4        302.66        298.46         5.06 o                         
  -5   2   4         73.32         77.13         1.24 o                         
  -4   2   4         14.28         13.78         0.50 o                         
  -3   2   4          2.78          3.98         0.33 o                         
  -2   2   4        700.46        796.93         5.58 o                         
  -1   2   4        236.95        214.86         3.26 o                         
   0   2   4        252.80        279.49         3.48 o                         
   1   2   4        384.72        352.39         3.34 o                         
   2   2   4         35.85         48.67         0.85 o                         
   3   2   4        119.45        128.96         1.56 o                         
   4   2   4       1370.63       1399.84         7.93 o                         
   5   2   4          0.91          1.54         0.29 o                         
   6   2   4         15.06         14.21         0.50 o                         
  -6   3   4         88.98         90.34         1.73 o                         
  -5   3   4        440.17        439.01         3.62 o                         
  -4   3   4        810.19        786.45         4.79 o                         
  -3   3   4         73.33         75.39         1.41 o                         
  -2   3   4        119.83        120.73         1.56 o                         
  -1   3   4        778.35        847.32        11.25 o                         
   0   3   4         79.81         74.53         1.07 o                         
   1   3   4        586.96        533.57         5.06 o                         
   2   3   4        582.29        620.11         5.06 o                         
   3   3   4         36.58         26.77         0.72 o                         
   4   3   4        920.75        910.24         5.26 o                         
   5   3   4        158.79        153.46         2.13 o                         
   6   3   4         19.37         25.19         0.87 o                         
  -6   4   4         66.10         61.48         1.24 o                         
  -5   4   4          0.78          1.31         0.29 o                         
  -4   4   4       2211.02       2208.54        10.36 o                         
  -3   4   4        413.54        390.27         3.77 o                         
  -2   4   4        725.75        709.32         6.36 o                         
  -1   4   4          1.43          1.61         0.26 o                         
   0   4   4        776.81        731.61         7.82 o                         
   1   4   4          0.00          0.64         0.13 o                         
   2   4   4       1685.28       1705.78        10.57 o                         
   3   4   4         12.94         15.89         0.56 o                         
   4   4   4          0.00          0.37         0.21 o                         
   5   4   4         54.79         55.47         1.17 o                         
   6   4   4          4.72          6.84         0.36 o                         
  -6   5   4         78.62         74.92         1.24 o                         
  -5   5   4          0.05          0.63         0.26 o                         
  -4   5   4         92.84         93.59         1.31 o                         
  -3   5   4        355.57        362.01         3.33 o                         
  -2   5   4          8.50         11.84         0.58 o                         
  -1   5   4        191.81        201.49         2.41 o                         
   0   5   4        294.23        271.41         2.35 o                         
   1   5   4       2080.12       2074.24        13.63 o                         
   2   5   4        854.87        959.98         7.39 o                         
   3   5   4        152.13        141.69         1.85 o                         
   4   5   4        140.19        137.24         1.86 o                         
   5   5   4        170.11        167.99         2.77 o                         
   6   5   4         40.21         34.52         1.97 o                         
  -5   6   4         43.09         39.65         1.33 o                         
  -4   6   4         86.39         88.09         1.33 o                         
  -3   6   4         73.12         64.75         1.18 o                         
  -2   6   4         26.35         21.32         0.78 o                         
  -1   6   4         74.73         78.25         1.41 o                         
   0   6   4         84.11         88.80         1.12 o                         
   1   6   4         40.87         47.30         1.10 o                         
   2   6   4         57.86         45.08         1.24 o                         
   3   6   4         62.41         70.52         1.21 o                         
   4   6   4        725.06        718.84         5.38 o                         
   5   6   4         50.26         58.82         1.20 o                         
  -5   7   4         32.55         34.82         0.99 o                         
  -4   7   4        151.97        143.63         1.83 o                         
  -3   7   4        610.87        602.02         4.22 o                         
  -2   7   4        469.16        458.28         4.05 o                         
  -1   7   4         45.09         33.45         0.97 o                         
   0   7   4        358.62        374.33         5.21 o                         
   1   7   4         21.78         19.11         1.02 o                         
   2   7   4        180.15        179.86         2.11 o                         
   3   7   4          2.73          4.12         0.27 o                         
   4   7   4        750.77        705.05         4.97 o                         
   5   7   4          1.57          2.76         0.28 o                         
  -5   8   4         96.30        100.32         1.39 o                         
  -4   8   4        185.44        180.34         2.15 o                         
  -3   8   4        295.65        283.71         2.43 o                         
  -2   8   4        245.63        261.95         2.92 o                         
  -1   8   4        477.31        500.95         4.71 o                         
   0   8   4        345.40        344.00         3.56 o                         
   1   8   4         62.60         77.02         1.67 o                         
   2   8   4         27.92         25.44         0.73 o                         
   3   8   4        111.26        110.16         1.36 o                         
   4   8   4         34.60         36.01         0.90 o                         
   5   8   4         61.36         52.52         1.01 o                         
  -5   9   4          0.97          1.84         0.24 o                         
  -4   9   4         18.44         16.63         0.60 o                         
  -3   9   4        926.87        929.03         5.96 o                         
  -2   9   4        136.00        131.76         2.06 o                         
  -1   9   4       2318.69       2351.35        18.17 o                         
   0   9   4         84.40         71.72         2.14 o                         
   1   9   4        229.86        234.28         2.93 o                         
   2   9   4         28.84         28.36         0.81 o                         
   3   9   4       1109.21       1049.34         5.85 o                         
   4   9   4        304.89        296.00         2.86 o                         
   5   9   4         71.32         64.91         1.10 o                         
  -5  10   4        190.99        200.97         2.08 o                         
  -4  10   4        179.80        186.51         1.94 o                         
  -3  10   4         69.30         70.61         1.18 o                         
  -2  10   4        443.21        458.22         3.50 o                         
  -1  10   4         11.58         10.25         0.54 o                         
   0  10   4        332.11        341.19         4.15 o                         
   1  10   4        369.72        382.76         4.18 o                         
   2  10   4         49.22         52.64         0.82 o                         
   3  10   4        306.45        314.46         2.70 o                         
   4  10   4          0.18          0.85         0.24 o                         
   5  10   4          0.33          0.43         0.20 o                         
  -5  11   4         79.14         83.58         1.22 o                         
  -4  11   4         46.89         48.63         0.93 o                         
  -3  11   4          5.45          7.96         0.42 o                         
  -2  11   4        220.97        237.71         2.11 o                         
  -1  11   4          8.94          7.50         0.48 o                         
   0  11   4        110.21        130.51         2.28 o                         
   1  11   4       1565.60       1567.52        11.57 o                         
   2  11   4        249.32        240.72         1.89 o                         
   3  11   4         23.96         32.81         1.18 o                         
   4  11   4         14.16         17.16         0.70 o                         
   5  11   4          3.43          2.72         0.27 o                         
  -5  12   4         12.44          8.60         0.43 o                         
  -4  12   4        108.77        101.05         2.18 o                         
  -3  12   4          6.76          8.98         0.49 o                         
  -2  12   4          2.31          2.84         0.25 o                         
  -1  12   4         54.48         59.66         0.92 o                         
   0  12   4          5.21          4.23         0.35 o                         
   1  12   4         28.95         31.07         0.69 o                         
   2  12   4        418.97        383.40         3.19 o                         
   3  12   4         18.87         18.36         0.95 o                         
   4  12   4          7.76          8.57         0.74 o                         
   5  12   4         17.58         13.98         0.64 o                         
  -5  13   4          1.53          3.36         0.29 o                         
  -4  13   4          0.25          0.67         0.26 o                         
  -3  13   4         31.14         31.12         0.83 o                         
  -2  13   4        386.34        380.07         2.71 o                         
  -1  13   4         57.89         62.07         1.09 o                         
   0  13   4         16.64         14.54         0.49 o                         
   1  13   4        157.00        154.37         1.58 o                         
   2  13   4        112.07        107.54         1.34 o                         
   3  13   4         47.37         50.24         1.33 o                         
   4  13   4         22.79         23.54         0.94 o                         
  -4  14   4          4.30          3.04         0.28 o                         
  -3  14   4        470.00        479.79         4.85 o                         
  -2  14   4         49.10         50.27         1.10 o                         
  -1  14   4         93.45         96.94         1.26 o                         
   0  14   4         62.62         61.08         1.09 o                         
   1  14   4         90.99         86.65         1.16 o                         
   2  14   4        107.10        109.08         1.51 o                         
   3  14   4         43.95         45.42         1.22 o                         
   4  14   4         39.64         39.09         1.02 o                         
  -4  15   4         40.68         43.88         1.05 o                         
  -3  15   4         14.66         15.71         0.63 o                         
  -2  15   4        440.77        449.31         4.11 o                         
  -1  15   4        105.93         96.14         1.39 o                         
   0  15   4         32.90         35.37         0.87 o                         
   1  15   4       1976.37       1935.57         9.64 o                         
   2  15   4        261.13        227.49         2.46 o                         
   3  15   4        179.22        173.15         3.01 o                         
   4  15   4         85.64         83.86         1.73 o                         
  -4  16   4          7.16          8.10         0.39 o                         
  -3  16   4         32.57         31.03         0.94 o                         
  -2  16   4          3.28          3.44         0.39 o                         
  -1  16   4        133.72        125.84         1.80 o                         
   0  16   4        811.69        816.65         5.66 o                         
   1  16   4         35.32         35.96         0.87 o                         
   2  16   4          9.97         11.50         0.55 o                         
   3  16   4         28.11         24.27         1.95 o                         
   4  16   4         20.40         24.81         0.71 o                         
  -3  17   4          0.85          1.30         0.30 o                         
  -2  17   4        102.45        105.05         1.96 o                         
  -1  17   4       1430.04       1389.39         9.50 o                         
   0  17   4        480.96        502.61         4.51 o                         
   1  17   4         20.14         24.77         0.80 o                         
   2  17   4          0.69          0.65         0.31 o                         
   3  17   4          0.74          1.47         0.27 o                         
  -3  18   4        184.45        179.70         2.84 o                         
  -2  18   4        155.97        159.88         3.96 o                         
  -1  18   4         70.57         61.47         1.47 o                         
   0  18   4         52.66         50.67         1.28 o                         
   1  18   4        263.83        262.59         2.83 o                         
   2  18   4          0.69          0.20         0.32 o                         
   3  18   4         15.63         16.31         0.70 o                         
  -3  19   4         45.22         42.16         1.30 o                         
  -2  19   4          7.35          7.58         0.62 o                         
  -1  19   4        136.02        120.92         4.86 o                         
   0  19   4         92.76         87.48         4.14 o                         
   1  19   4         12.40          8.16         0.66 o                         
   2  19   4         39.48         35.14         1.23 o                         
   3  19   4          0.55          1.79         0.30 o                         
  -2  20   4         15.04         14.51         0.86 o                         
  -1  20   4        125.82        141.69         2.78 o                         
   0  20   4        151.29        166.40         2.59 o                         
   1  20   4         11.85         14.65         1.02 o                         
   2  20   4        242.23        266.30         4.54 o                         
  -1  21   4        196.95        215.67         3.15 o                         
   0  21   4        729.64        771.73         8.65 o                         
   1  21   4         55.09         62.44         2.17 o                         
   0  22   4         16.88         10.94         1.09 o                         
  -5   0   5        803.63        808.11         8.17 o                         
  -3   0   5        157.48        162.17         3.62 o                         
  -1   0   5      11864.23      12404.91       165.82 o                         
   1   0   5       8926.38       9034.52       180.93 o                         
   3   0   5       1014.27       1005.29        11.13 o                         
   5   0   5          9.25         12.99         1.00 o                         
  -6   1   5         37.07         32.24         1.04 o                         
  -5   1   5         74.12         68.89         1.19 o                         
  -4   1   5        856.23        865.30         5.08 o                         
  -3   1   5        724.34        729.15         5.16 o                         
  -2   1   5       2228.61       2277.46        18.58 o                         
  -1   1   5       1288.28       1350.32        14.82 o                         
   0   1   5         16.35         16.94         1.33 o                         
   1   1   5        120.84        112.11         1.51 o                         
   2   1   5         35.56         25.52         0.63 o                         
   3   1   5        286.14        278.86         2.47 o                         
   4   1   5          5.35          6.52         0.34 o                         
   5   1   5         92.85         90.84         1.76 o                         
   6   1   5          8.54          9.77         0.44 o                         
  -6   2   5         73.04         72.94         2.29 o                         
  -5   2   5        270.76        276.15         2.59 o                         
  -4   2   5          0.13          0.99         0.27 o                         
  -3   2   5        610.28        653.97         5.13 o                         
  -2   2   5       1287.96       1313.97         9.45 o                         
  -1   2   5       1048.69       1031.52         9.62 o                         
   0   2   5         18.41         15.50         0.63 o                         
   1   2   5        119.50        119.61         1.69 o                         
   2   2   5        390.12        425.12         3.26 o                         
   3   2   5        304.42        280.88         2.67 o                         
   4   2   5         45.83         44.94         0.88 o                         
   5   2   5        103.85         97.35         1.74 o                         
   6   2   5          0.84          0.72         0.18 o                         
  -6   3   5         69.07         71.49         1.51 o                         
  -5   3   5         28.55         31.48         0.86 o                         
  -4   3   5        239.05        226.39         2.28 o                         
  -3   3   5        431.83        422.86         4.11 o                         
  -2   3   5        410.45        419.10         3.75 o                         
  -1   3   5        551.92        509.13         5.49 o                         
   0   3   5       1859.34       1850.59        17.22 o                         
   1   3   5       2310.38       2436.78        15.56 o                         
   2   3   5         16.20         25.31         0.59 o                         
   3   3   5        492.52        490.10         4.34 o                         
   4   3   5          0.80          1.05         0.22 o                         
   5   3   5         13.90         14.22         0.71 o                         
   6   3   5         27.82         28.84         0.81 o                         
  -5   4   5          9.51         12.52         0.71 o                         
  -4   4   5         46.40         45.32         0.92 o                         
  -3   4   5          5.16          4.08         0.36 o                         
  -2   4   5        506.84        554.30         4.67 o                         
  -1   4   5       1637.32       1530.70        10.40 o                         
   0   4   5        167.83        179.48         2.26 o                         
   1   4   5       1843.76       1971.89        14.62 o                         
   2   4   5        974.63        971.68         6.72 o                         
   3   4   5        409.88        392.42         3.32 o                         
   4   4   5         33.02         28.00         0.69 o                         
   5   4   5        153.99        147.38         2.64 o                         
  -5   5   5         12.66         14.99         0.92 o                         
  -4   5   5        175.83        180.62         1.94 o                         
  -3   5   5        320.89        313.74         2.59 o                         
  -2   5   5         63.79         74.01         1.35 o                         
  -1   5   5        300.39        302.14         3.02 o                         
   0   5   5        477.94        523.32         4.39 o                         
   1   5   5        115.77        131.79         2.35 o                         
   2   5   5         85.17         71.85         1.32 o                         
   3   5   5       1248.33       1219.06         8.10 o                         
   4   5   5          5.65          5.07         0.40 o                         
   5   5   5          8.91         10.65         0.57 o                         
  -5   6   5        173.39        167.44         2.64 o                         
  -4   6   5        240.88        241.05         2.48 o                         
  -3   6   5         50.92         48.78         1.22 o                         
  -2   6   5        362.56        346.71         3.64 o                         
  -1   6   5        150.34        164.88         2.24 o                         
   0   6   5       1643.35       1689.40        11.29 o                         
   1   6   5        165.28        220.63         3.14 o                         
   2   6   5         60.84         57.88         1.22 o                         
   3   6   5        565.41        572.17         3.63 o                         
   4   6   5        162.93        153.53         1.80 o                         
   5   6   5         55.83         59.13         1.05 o                         
  -5   7   5         63.95         62.42         1.16 o                         
  -4   7   5          0.01          0.52         0.23 o                         
  -3   7   5         70.63         66.93         1.17 o                         
  -2   7   5        202.39        198.36         2.70 o                         
  -1   7   5        260.57        242.99         3.54 o                         
   0   7   5        897.94        897.75         7.36 o                         
   1   7   5         61.86         91.89         1.90 o                         
   2   7   5       1245.31       1154.68         7.77 o                         
   3   7   5         23.31         21.94         0.61 o                         
   4   7   5          8.82          9.25         0.46 o                         
   5   7   5         21.57         23.43         0.64 o                         
  -5   8   5          2.62          2.08         0.26 o                         
  -4   8   5        134.22        137.29         1.72 o                         
  -3   8   5        452.69        477.30         3.71 o                         
  -2   8   5         51.33         50.63         1.09 o                         
  -1   8   5          2.45          4.60         0.36 o                         
   0   8   5       1781.07       1853.43        14.43 o                         
   1   8   5        200.93        229.53         2.86 o                         
   2   8   5        650.19        636.15         5.19 o                         
   3   8   5         99.81        115.37         2.09 o                         
   4   8   5          0.16          0.32         0.24 o                         
   5   8   5         58.81         54.56         1.08 o                         
  -5   9   5          1.54          2.00         0.25 o                         
  -4   9   5        104.19        110.94         1.44 o                         
  -3   9   5        350.81        344.52         2.77 o                         
  -2   9   5        456.05        487.96         4.27 o                         
  -1   9   5       1808.39       1864.65        13.25 o                         
   0   9   5        226.49        234.52         2.84 o                         
   1   9   5         41.13         35.03         0.95 o                         
   2   9   5       1099.45       1053.09         6.01 o                         
   3   9   5        394.93        401.56         3.10 o                         
   4   9   5        161.24        163.64         1.95 o                         
   5   9   5          0.63          1.66         0.26 o                         
  -5  10   5         37.09         36.53         0.76 o                         
  -4  10   5         15.30         13.90         0.51 o                         
  -3  10   5        431.75        428.82         3.47 o                         
  -2  10   5          2.24          1.10         0.22 o                         
  -1  10   5        206.68        216.56         2.83 o                         
   0  10   5         76.82        103.50         2.15 o                         
   1  10   5         17.96         14.68         0.63 o                         
   2  10   5        890.99        851.25         5.65 o                         
   3  10   5        121.98        115.40         1.52 o                         
   4  10   5          3.06          8.30         0.48 o                         
   5  10   5          2.39          1.21         0.23 o                         
  -5  11   5        113.08        114.91         1.83 o                         
  -4  11   5        223.45        234.75         2.33 o                         
  -3  11   5         12.77         15.20         0.61 o                         
  -2  11   5          2.47          2.87         0.30 o                         
  -1  11   5        190.60        189.92         2.27 o                         
   0  11   5        154.89        152.52         2.43 o                         
   1  11   5        267.32        269.60         2.66 o                         
   2  11   5          0.30          0.69         0.20 o                         
   3  11   5        199.76        195.76         2.39 o                         
   4  11   5         55.06         62.87         1.55 o                         
   5  11   5         31.15         33.93         1.03 o                         
  -5  12   5          0.26          0.32         0.20 o                         
  -4  12   5         12.60         13.33         0.68 o                         
  -3  12   5         13.77         15.22         0.56 o                         
  -2  12   5        475.72        469.98         3.32 o                         
  -1  12   5          0.55          2.20         0.24 o                         
   0  12   5         17.16         13.33         0.49 o                         
   1  12   5        189.02        207.14         1.87 o                         
   2  12   5        179.94        166.18         1.68 o                         
   3  12   5        199.60        181.63         2.79 o                         
   4  12   5         40.01         39.61         1.33 o                         
   5  12   5         87.48         83.77         2.34 o                         
  -4  13   5        616.27        601.70         4.54 o                         
  -3  13   5         49.19         48.47         0.96 o                         
  -2  13   5        145.88        141.89         1.72 o                         
  -1  13   5        392.95        389.92         2.73 o                         
   0  13   5        212.50        200.40         1.94 o                         
   1  13   5        203.09        193.53         1.99 o                         
   2  13   5        260.69        264.49         2.37 o                         
   3  13   5        160.46        162.27         2.40 o                         
   4  13   5         80.95         84.91         1.59 o                         
  -4  14   5         33.73         37.72         0.83 o                         
  -3  14   5         22.01         22.60         0.71 o                         
  -2  14   5         98.82        102.29         2.23 o                         
  -1  14   5        254.06        259.13         2.27 o                         
   0  14   5        439.59        440.39         3.40 o                         
   1  14   5        264.59        245.01         2.13 o                         
   2  14   5        613.62        607.78         4.22 o                         
   3  14   5         87.86         85.44         1.53 o                         
   4  14   5        271.43        275.07         2.88 o                         
  -4  15   5        659.36        675.74         4.85 o                         
  -3  15   5        152.79        149.20         2.49 o                         
  -2  15   5         17.69         16.54         0.76 o                         
  -1  15   5         52.79         57.51         1.13 o                         
   0  15   5        261.04        252.40         2.48 o                         
   1  15   5         75.60         74.96         1.20 o                         
   2  15   5         17.06         20.30         0.72 o                         
   3  15   5          6.57          9.96         0.70 o                         
   4  15   5         37.39         38.33         1.08 o                         
  -4  16   5        114.69        107.62         2.99 o                         
  -3  16   5         20.14         18.83         0.66 o                         
  -2  16   5         14.43         16.54         0.77 o                         
  -1  16   5         95.00         96.15         1.61 o                         
   0  16   5          2.37          2.31         0.36 o                         
   1  16   5          0.02          0.13         0.25 o                         
   2  16   5         38.22         28.06         0.87 o                         
   3  16   5         92.51         84.80         1.62 o                         
   4  16   5          1.43          0.78         0.24 o                         
  -3  17   5        181.43        196.49         2.57 o                         
  -2  17   5        621.52        621.75         7.72 o                         
  -1  17   5         32.32         35.94         1.00 o                         
   0  17   5        174.32        159.90         2.22 o                         
   1  17   5         21.79         17.99         0.68 o                         
   2  17   5        179.43        193.52         4.48 o                         
   3  17   5        109.77        100.20         1.72 o                         
  -3  18   5          3.48          2.77         0.37 o                         
  -2  18   5        138.08        146.67         2.45 o                         
  -1  18   5        199.35        206.82         4.29 o                         
   0  18   5         25.01         24.43         0.88 o                         
   1  18   5          5.31          5.12         0.60 o                         
   2  18   5        142.01        130.99         2.29 o                         
   3  18   5          0.03          1.09         0.27 o                         
  -3  19   5          1.89          2.94         0.35 o                         
  -2  19   5          2.14          1.12         0.36 o                         
  -1  19   5         42.18         47.51         1.63 o                         
   0  19   5        256.79        268.22         4.19 o                         
   1  19   5          8.24          4.36         0.43 o                         
   2  19   5         20.95         18.22         0.82 o                         
  -2  20   5         43.27         43.48         1.45 o                         
  -1  20   5         12.32         16.66         0.90 o                         
   0  20   5         46.43         47.01         1.44 o                         
   1  20   5          7.16          5.42         0.89 o                         
   2  20   5         10.94         13.07         1.00 o                         
  -1  21   5          6.28          5.03         0.47 o                         
   0  21   5         13.90         14.75         0.86 o                         
   1  21   5         38.15         35.41         1.33 o                         
  -4   0   6         50.86         52.54         1.28 o                         
  -2   0   6      17705.87      18127.78       147.56 o                         
   0   0   6        256.56        234.61         3.54 o                         
   2   0   6         44.71         31.27         0.97 o                         
   4   0   6        709.91        726.22         6.23 o                         
  -5   1   6         34.04         33.29         1.02 o                         
  -4   1   6          8.20          7.57         0.35 o                         
  -3   1   6         78.46         76.91         1.12 o                         
  -2   1   6       2147.76       2179.56        17.07 o                         
  -1   1   6       1532.97       1638.68        10.62 o                         
   0   1   6        553.98        546.68         6.55 o                         
   1   1   6        883.79        939.64        17.74 o                         
   2   1   6        519.40        520.99         3.86 o                         
   3   1   6         11.12          8.07         0.40 o                         
   4   1   6        587.58        573.94         3.79 o                         
   5   1   6         68.83         60.18         1.93 o                         
  -5   2   6          7.38          7.49         0.69 o                         
  -4   2   6        343.80        349.37         2.70 o                         
  -3   2   6          3.35          3.53         0.27 o                         
  -2   2   6       2234.97       2210.28        12.92 o                         
  -1   2   6         13.36         22.54         0.75 o                         
   0   2   6        653.34        611.95         5.34 o                         
   1   2   6        804.83        844.15         9.83 o                         
   2   2   6       2767.45       2892.96        16.32 o                         
   3   2   6         96.62         97.30         1.28 o                         
   4   2   6          5.90          3.53         0.31 o                         
   5   2   6          2.20          2.37         0.45 o                         
  -5   3   6        140.55        141.90         2.62 o                         
  -4   3   6         14.08         13.83         0.53 o                         
  -3   3   6        239.05        233.14         2.04 o                         
  -2   3   6        214.47        220.06         2.43 o                         
  -1   3   6        129.78        154.26         1.78 o                         
   0   3   6        534.91        526.03         5.49 o                         
   1   3   6          0.59          1.11         0.22 o                         
   2   3   6        282.14        249.04         2.38 o                         
   3   3   6          2.80          4.30         0.32 o                         
   4   3   6        138.91        142.27         1.63 o                         
   5   3   6         20.08         13.98         0.76 o                         
  -5   4   6         22.33         21.09         0.95 o                         
  -4   4   6          5.35          7.86         0.42 o                         
  -3   4   6        262.99        256.43         2.10 o                         
  -2   4   6        214.85        213.68         2.93 o                         
  -1   4   6       2001.35       2022.30        14.56 o                         
   0   4   6        357.27        384.04         5.60 o                         
   1   4   6        185.35        219.35         5.65 o                         
   2   4   6          0.23          1.09         0.21 o                         
   3   4   6          7.39         13.00         0.46 o                         
   4   4   6        381.05        371.56         3.02 o                         
   5   4   6         10.37         13.70         0.58 o                         
  -5   5   6          7.38          8.19         0.49 o                         
  -4   5   6          4.04          4.51         0.34 o                         
  -3   5   6       1216.59       1208.92         6.40 o                         
  -2   5   6        174.63        170.72         2.33 o                         
  -1   5   6        487.14        512.78         5.40 o                         
   0   5   6          2.59          6.30         0.42 o                         
   1   5   6        213.52        216.11         3.03 o                         
   2   5   6        575.58        614.00         4.84 o                         
   3   5   6        368.95        367.01         2.92 o                         
   4   5   6        307.69        293.95         2.78 o                         
   5   5   6         93.93        104.41         1.46 o                         
  -5   6   6        134.39        131.17         1.59 o                         
  -4   6   6        378.07        390.36         3.21 o                         
  -3   6   6        145.49        143.90         1.60 o                         
  -2   6   6         53.65         44.79         1.10 o                         
  -1   6   6        648.94        695.73         6.19 o                         
   0   6   6        714.16        713.28         7.60 o                         
   1   6   6          0.98          0.94         0.27 o                         
   2   6   6       1348.52       1366.21         9.84 o                         
   3   6   6        768.04        732.58         4.53 o                         
   4   6   6          0.21          0.76         0.25 o                         
   5   6   6          0.01          0.43         0.21 o                         
  -5   7   6          0.73          0.96         0.22 o                         
  -4   7   6        138.75        139.94         1.71 o                         
  -3   7   6        800.53        790.87         5.16 o                         
  -2   7   6        647.63        617.53         4.88 o                         
  -1   7   6        660.19        689.28         6.98 o                         
   0   7   6        147.93        144.96         2.47 o                         
   1   7   6          8.95         12.77         0.71 o                         
   2   7   6         15.98         13.02         0.82 o                         
   3   7   6         21.75         31.72         0.81 o                         
   4   7   6        369.37        347.56         3.07 o                         
   5   7   6         96.29         98.88         1.41 o                         
  -5   8   6          1.40          1.90         0.24 o                         
  -4   8   6          5.08          6.76         0.34 o                         
  -3   8   6        133.43        118.25         1.60 o                         
  -2   8   6         72.47         76.03         1.44 o                         
  -1   8   6         38.48         46.06         2.27 o                         
   0   8   6          1.20          3.03         0.43 o                         
   1   8   6          0.03          1.06         0.26 o                         
   2   8   6          1.46          2.86         0.32 o                         
   3   8   6          2.92          5.26         0.34 o                         
   4   8   6          6.78          9.02         0.42 o                         
   5   8   6          1.84          2.40         0.30 o                         
  -5   9   6         18.85         16.92         0.50 o                         
  -4   9   6          1.66          3.03         0.29 o                         
  -3   9   6        214.49        205.56         2.29 o                         
  -2   9   6        187.31        184.54         1.92 o                         
  -1   9   6        132.67        118.01         1.92 o                         
   0   9   6       1742.78       1837.54        13.71 o                         
   1   9   6         65.98         58.68         1.48 o                         
   2   9   6         80.39         76.99         1.09 o                         
   3   9   6       2180.11       2054.69        10.38 o                         
   4   9   6        102.78         91.76         1.28 o                         
   5   9   6         16.70         20.87         0.68 o                         
  -5  10   6         43.37         42.12         0.82 o                         
  -4  10   6         30.51         32.21         0.81 o                         
  -3  10   6        677.94        678.13         5.16 o                         
  -2  10   6        225.77        208.22         2.07 o                         
  -1  10   6        417.25        466.34         4.18 o                         
   0  10   6          6.66          6.29         0.51 o                         
   1  10   6          5.37          6.86         0.45 o                         
   2  10   6       1140.67       1138.74         6.70 o                         
   3  10   6         53.29         62.25         1.15 o                         
   4  10   6         34.47         32.64         0.91 o                         
   5  10   6         20.74         24.92         0.94 o                         
  -5  11   6         33.71         30.70         0.79 o                         
  -4  11   6         66.68         67.34         1.52 o                         
  -3  11   6        368.90        372.38         3.25 o                         
  -2  11   6        272.89        279.97         2.51 o                         
  -1  11   6         45.02         44.92         0.86 o                         
   0  11   6        739.78        782.40         5.03 o                         
   1  11   6          3.12          4.15         0.29 o                         
   2  11   6         48.02         46.61         0.84 o                         
   3  11   6        113.35         95.61         1.47 o                         
   4  11   6         70.51         62.55         1.81 o                         
   5  11   6         15.58         23.39         1.92 o                         
  -4  12   6          0.06          0.23         0.22 o                         
  -3  12   6        130.37        132.40         1.89 o                         
  -2  12   6        110.13        110.55         1.77 o                         
  -1  12   6          3.83          5.04         0.33 o                         
   0  12   6         12.20         10.82         0.44 o                         
   1  12   6       1494.57       1439.88         7.35 o                         
   2  12   6        228.21        240.02         2.68 o                         
   3  12   6        127.51        112.92         1.79 o                         
   4  12   6         54.45         62.20         1.15 o                         
  -4  13   6         25.07         26.45         0.69 o                         
  -3  13   6        270.98        269.31         2.70 o                         
  -2  13   6         58.36         62.71         1.30 o                         
  -1  13   6        243.17        263.36         2.42 o                         
   0  13   6         82.34         81.30         1.26 o                         
   1  13   6       1213.40       1198.31         6.45 o                         
   2  13   6       1111.19       1084.37         9.28 o                         
   3  13   6         26.62         23.98         0.85 o                         
   4  13   6          2.74          5.48         0.39 o                         
  -4  14   6         22.30         21.97         0.81 o                         
  -3  14   6        184.55        177.85         2.55 o                         
  -2  14   6       1296.27       1330.86         9.12 o                         
  -1  14   6         17.74         18.17         0.60 o                         
   0  14   6          6.64          6.68         0.40 o                         
   1  14   6        270.47        264.35         2.34 o                         
   2  14   6        463.73        465.48         3.86 o                         
   3  14   6        169.56        201.23         3.12 o                         
   4  14   6         54.06         64.56         1.16 o                         
  -4  15   6         33.25         33.32         0.75 o                         
  -3  15   6          9.48         11.57         0.68 o                         
  -2  15   6        958.37        994.35         7.61 o                         
  -1  15   6        408.50        409.82         3.95 o                         
   0  15   6        162.55        164.70         1.95 o                         
   1  15   6         26.26         20.36         0.61 o                         
   2  15   6         13.11         20.09         0.72 o                         
   3  15   6         71.77         81.53         1.64 o                         
   4  15   6         13.98         15.31         0.53 o                         
  -3  16   6         31.27         32.63         0.88 o                         
  -2  16   6         25.42         27.18         1.00 o                         
  -1  16   6         56.32         53.60         1.21 o                         
   0  16   6         19.32         15.62         0.64 o                         
   1  16   6        482.70        519.60         4.02 o                         
   2  16   6          4.11          4.57         0.54 o                         
   3  16   6          9.76          9.32         0.66 o                         
  -3  17   6          1.36          0.75         0.22 o                         
  -2  17   6         20.28         22.28         1.26 o                         
  -1  17   6          0.69          1.32         0.34 o                         
   0  17   6         12.37         13.85         0.64 o                         
   1  17   6        635.55        595.79         5.19 o                         
   2  17   6          0.61          1.20         0.35 o                         
   3  17   6          1.67          1.77         0.32 o                         
  -3  18   6         25.14         25.51         0.95 o                         
  -2  18   6         11.20         10.77         0.63 o                         
  -1  18   6          5.74          8.41         0.71 o                         
   0  18   6         10.06         10.09         0.89 o                         
   1  18   6        431.22        438.84         5.78 o                         
   2  18   6         48.39         40.90         1.15 o                         
   3  18   6        123.15        136.37         2.34 o                         
  -2  19   6         76.03         79.97         1.76 o                         
  -1  19   6          0.68          0.89         0.39 o                         
   0  19   6         46.51         47.04         1.22 o                         
   1  19   6        172.28        184.73         2.78 o                         
   2  19   6          0.00          0.45         0.31 o                         
  -2  20   6          9.17          9.43         0.80 o                         
  -1  20   6          0.41          0.42         0.30 o                         
   0  20   6         49.11         48.42         1.35 o                         
   1  20   6         17.83         12.77         1.03 o                         
   2  20   6         21.93         21.63         2.30 o                         
  -1  21   6         15.47         13.67         1.54 o                         
   0  21   6         22.97         14.05         1.42 o                         
   1  21   6          7.82          7.17         0.67 o                         
  -5   0   7          3.76          5.60         0.73 o                         
  -3   0   7        287.04        300.61         3.04 o                         
  -1   0   7       3697.97       3719.55        45.87 o                         
   1   0   7          3.56          3.79         0.41 o                         
   3   0   7       2427.87       2392.75        13.43 o                         
   5   0   7        149.75        130.40         2.85 o                         
  -5   1   7          0.00          0.21         0.32 o                         
  -4   1   7         84.70         87.04         1.20 o                         
  -3   1   7         31.91         33.57         0.65 o                         
  -2   1   7        104.26        117.46         5.66 o                         
  -1   1   7        328.19        326.19         3.92 o                         
   0   1   7        252.80        232.99         3.46 o                         
   1   1   7        277.11        257.82         2.67 o                         
   2   1   7        971.98       1000.56         6.55 o                         
   3   1   7         90.64         74.32         0.97 o                         
   4   1   7       1190.12       1182.07         6.90 o                         
   5   1   7          1.61          2.45         0.34 o                         
  -5   2   7        164.98        164.99         2.66 o                         
  -4   2   7          2.62          3.65         0.30 o                         
  -3   2   7        108.18         90.45         1.12 o                         
  -2   2   7       1263.27       1257.79        10.16 o                         
  -1   2   7        116.55        130.22         2.67 o                         
   0   2   7        308.58        306.73         3.27 o                         
   1   2   7       1358.25       1458.93        10.09 o                         
   2   2   7        105.11        119.30         1.46 o                         
   3   2   7         79.82         84.52         1.06 o                         
   4   2   7          9.65         13.14         0.50 o                         
   5   2   7         96.07         98.70         1.40 o                         
  -5   3   7         64.05         58.59         1.23 o                         
  -4   3   7         11.83         12.60         0.47 o                         
  -3   3   7         46.45         46.11         0.77 o                         
  -2   3   7       1299.31       1392.27        12.76 o                         
  -1   3   7        311.54        318.98         5.13 o                         
   0   3   7         43.18         33.25         0.81 o                         
   1   3   7        136.61        140.34         3.78 o                         
   2   3   7        363.88        416.09         3.43 o                         
   3   3   7       2041.07       1953.83         9.42 o                         
   4   3   7        226.00        242.44         2.25 o                         
   5   3   7          5.80          8.38         0.41 o                         
  -5   4   7        230.32        211.59         2.29 o                         
  -4   4   7        122.21        124.26         1.68 o                         
  -3   4   7          8.93          8.97         0.37 o                         
  -2   4   7         22.59         21.20         0.67 o                         
  -1   4   7       1561.63       1593.93        11.44 o                         
   0   4   7         35.92         29.00         0.95 o                         
   1   4   7         24.83         29.36         0.89 o                         
   2   4   7          2.32          3.09         0.32 o                         
   3   4   7        511.15        492.07         3.50 o                         
   4   4   7        205.85        195.03         2.15 o                         
   5   4   7         12.09         13.99         0.55 o                         
  -5   5   7          0.91          0.71         0.21 o                         
  -4   5   7         54.60         59.72         1.09 o                         
  -3   5   7        218.80        210.84         2.01 o                         
  -2   5   7        329.93        323.38         3.46 o                         
  -1   5   7        108.47        105.73         1.69 o                         
   0   5   7        511.45        589.34         7.84 o                         
   1   5   7       2076.63       2215.29        25.90 o                         
   2   5   7        397.40        385.25         4.42 o                         
   3   5   7        661.18        634.27         4.29 o                         
   4   5   7         57.05         66.11         1.21 o                         
   5   5   7        136.34        147.93         1.83 o                         
  -5   6   7        139.85        136.55         1.58 o                         
  -4   6   7         45.03         45.44         1.01 o                         
  -3   6   7        284.36        275.66         2.41 o                         
  -2   6   7          6.37          8.70         0.49 o                         
  -1   6   7          9.10          6.56         0.40 o                         
   0   6   7        377.02        355.61         3.69 o                         
   1   6   7        446.36        498.29         5.25 o                         
   2   6   7        162.95        144.86         2.04 o                         
   3   6   7         30.15         30.79         0.77 o                         
   4   6   7        181.19        200.65         2.03 o                         
   5   6   7        140.25        159.83         1.97 o                         
  -5   7   7         12.88         14.36         0.53 o                         
  -4   7   7        127.95        125.34         1.51 o                         
  -3   7   7          1.20          1.61         0.23 o                         
  -2   7   7         34.68         40.44         0.81 o                         
  -1   7   7        273.33        275.63         3.08 o                         
   0   7   7          3.05          7.57         0.54 o                         
   1   7   7        270.78        258.78         3.44 o                         
   2   7   7         29.54         29.25         0.70 o                         
   3   7   7         23.15         13.79         0.53 o                         
   4   7   7        156.11        148.95         1.75 o                         
   5   7   7         27.20         32.24         0.81 o                         
  -5   8   7         26.33         28.26         0.64 o                         
  -4   8   7          0.49          0.94         0.23 o                         
  -3   8   7          2.24          2.15         0.31 o                         
  -2   8   7         28.50         34.12         0.79 o                         
  -1   8   7        427.29        433.49         4.56 o                         
   0   8   7        174.34        163.94         3.92 o                         
   1   8   7        107.65        119.68         2.07 o                         
   2   8   7        308.84        298.92         2.41 o                         
   3   8   7       1940.79       1924.14        10.74 o                         
   4   8   7         20.54         13.96         0.57 o                         
   5   8   7          0.30          0.19         0.20 o                         
  -5   9   7          4.84          4.70         0.25 o                         
  -4   9   7        171.98        178.63         1.98 o                         
  -3   9   7         83.09         81.67         1.50 o                         
  -2   9   7        313.80        316.47         2.73 o                         
  -1   9   7         32.31         33.98         1.36 o                         
   0   9   7        186.89        170.45         2.88 o                         
   1   9   7        196.11        190.41         2.31 o                         
   2   9   7        636.50        588.90         4.61 o                         
   3   9   7       1004.55        973.35         6.22 o                         
   4   9   7         16.17         14.49         0.63 o                         
   5   9   7         50.77         58.09         1.23 o                         
  -5  10   7          5.59          5.98         0.30 o                         
  -4  10   7         15.56         18.19         0.83 o                         
  -3  10   7        320.88        334.32         3.04 o                         
  -2  10   7        273.33        263.38         2.58 o                         
  -1  10   7         52.70         48.92         0.91 o                         
   0  10   7        570.29        602.37         4.23 o                         
   1  10   7          1.73          1.76         0.24 o                         
   2  10   7          1.65          2.08         0.26 o                         
   3  10   7        268.19        256.70         2.78 o                         
   4  10   7        101.47         91.54         2.11 o                         
   5  10   7          3.70          4.46         0.35 o                         
  -4  11   7         81.09         82.67         1.30 o                         
  -3  11   7         24.67         26.72         0.85 o                         
  -2  11   7        121.66        123.29         1.60 o                         
  -1  11   7          4.37          7.82         0.42 o                         
   0  11   7        250.71        268.03         2.12 o                         
   1  11   7         34.14         33.47         0.81 o                         
   2  11   7         98.72        113.25         1.52 o                         
   3  11   7        138.31        153.11         2.02 o                         
   4  11   7         33.32         26.50         0.76 o                         
  -4  12   7         79.27         78.40         1.24 o                         
  -3  12   7         45.56         48.08         1.02 o                         
  -2  12   7         34.37         32.78         0.90 o                         
  -1  12   7          0.02          0.51         0.26 o                         
   0  12   7         14.05         16.12         0.53 o                         
   1  12   7        307.87        297.43         2.54 o                         
   2  12   7        524.80        501.47         4.12 o                         
   3  12   7          4.84          6.32         0.50 o                         
   4  12   7         27.75         34.75         1.10 o                         
  -4  13   7          5.99          4.77         0.32 o                         
  -3  13   7        436.03        447.94         3.97 o                         
  -2  13   7         41.48         45.09         1.12 o                         
  -1  13   7         29.12         30.78         0.86 o                         
   0  13   7       1166.36       1161.19         6.42 o                         
   1  13   7         25.87         24.49         0.77 o                         
   2  13   7        154.70        159.07         2.15 o                         
   3  13   7          1.90          2.73         0.43 o                         
   4  13   7         98.34        107.90         1.51 o                         
  -4  14   7        236.50        229.71         2.87 o                         
  -3  14   7         20.17         22.94         1.00 o                         
  -2  14   7         52.86         52.53         1.23 o                         
  -1  14   7         95.79         97.85         1.45 o                         
   0  14   7          0.96          1.07         0.27 o                         
   1  14   7         83.87         76.76         1.30 o                         
   2  14   7         13.10         13.12         0.62 o                         
   3  14   7         71.34         67.43         1.90 o                         
   4  14   7          0.25          0.88         0.19 o                         
  -4  15   7         27.25         25.61         0.88 o                         
  -3  15   7         16.28         17.95         0.74 o                         
  -2  15   7        491.43        514.63         4.84 o                         
  -1  15   7        175.90        174.03         2.24 o                         
   0  15   7        514.61        496.62         4.28 o                         
   1  15   7        382.51        358.86         3.15 o                         
   2  15   7         65.26         60.23         1.34 o                         
   3  15   7         43.59         46.04         1.19 o                         
   4  15   7          1.01          1.69         0.28 o                         
  -3  16   7          0.31          0.52         0.24 o                         
  -2  16   7        401.85        402.84         6.18 o                         
  -1  16   7        553.60        566.37         4.75 o                         
   0  16   7         93.08        101.95         1.69 o                         
   1  16   7         44.61         41.82         0.96 o                         
   2  16   7         48.47         42.47         1.74 o                         
   3  16   7         77.62         80.85         1.58 o                         
  -3  17   7          0.53          0.76         0.26 o                         
  -2  17   7        421.05        417.96         4.74 o                         
  -1  17   7        157.26        167.73         3.11 o                         
   0  17   7          2.08          1.50         0.35 o                         
   1  17   7         30.69         29.59         1.26 o                         
   2  17   7          6.03          8.60         0.60 o                         
   3  17   7          5.82          5.80         0.45 o                         
  -3  18   7         70.76         70.16         2.30 o                         
  -2  18   7         47.84         47.34         1.24 o                         
  -1  18   7         19.68         16.99         0.79 o                         
   0  18   7          1.18          1.19         0.37 o                         
   1  18   7          0.35          0.35         0.28 o                         
   2  18   7          0.12          0.79         0.32 o                         
  -2  19   7         64.89         55.08         1.55 o                         
  -1  19   7        420.90        447.10         5.73 o                         
   0  19   7          0.73          0.17         0.28 o                         
   1  19   7          0.34          0.20         0.28 o                         
   2  19   7          5.82          6.51         0.52 o                         
  -1  20   7        163.87        166.08         2.96 o                         
   0  20   7         76.56         69.24         1.81 o                         
   1  20   7         23.47         27.83         1.65 o                         
  -4   0   8          2.64          1.81         0.41 o                         
  -2   0   8       5189.81       5319.77        43.94 o                         
   0   0   8        472.76        467.70         6.79 o                         
   2   0   8       1056.08       1017.60        16.61 o                         
   4   0   8          7.65          6.29         0.52 o                         
  -5   1   8          6.18          6.06         0.44 o                         
  -4   1   8         92.51         96.72         1.42 o                         
  -3   1   8          0.31          0.93         0.21 o                         
  -2   1   8       1163.57       1217.27        10.24 o                         
  -1   1   8        199.61        198.43         2.54 o                         
   0   1   8        362.44        334.67         3.94 o                         
   1   1   8         67.98         67.68         1.12 o                         
   2   1   8        249.36        242.63         2.47 o                         
   3   1   8         12.34         11.76         0.45 o                         
   4   1   8        265.76        242.99         2.46 o                         
   5   1   8         72.56         70.22         1.20 o                         
  -5   2   8          1.73          1.37         0.32 o                         
  -4   2   8          5.57          7.02         0.42 o                         
  -3   2   8        501.63        510.43         3.24 o                         
  -2   2   8        143.54        161.26         2.03 o                         
  -1   2   8          0.46          0.53         0.19 o                         
   0   2   8       1182.82       1184.84         8.39 o                         
   1   2   8        876.27        900.71         6.95 o                         
   2   2   8         22.00         24.35         0.73 o                         
   3   2   8        205.85        201.48         1.95 o                         
   4   2   8        562.30        547.81         4.23 o                         
   5   2   8         18.49         19.13         0.64 o                         
  -5   3   8         83.95         87.31         1.78 o                         
  -4   3   8          1.56          1.29         0.25 o                         
  -3   3   8          2.30          2.69         0.25 o                         
  -2   3   8        228.19        209.60         2.51 o                         
  -1   3   8         31.06         26.53         0.65 o                         
   0   3   8        314.53        333.03         2.95 o                         
   1   3   8         64.81         62.05         1.12 o                         
   2   3   8        655.40        678.15         7.77 o                         
   3   3   8        105.82        116.48         1.59 o                         
   4   3   8         24.39         27.93         0.78 o                         
   5   3   8        181.89        202.97         2.36 o                         
  -5   4   8          0.01          0.06         0.25 o                         
  -4   4   8         56.36         56.61         1.05 o                         
  -3   4   8        142.37        150.92         1.62 o                         
  -2   4   8         55.94         49.87         1.06 o                         
  -1   4   8         66.69         68.46         1.14 o                         
   0   4   8         31.14         22.75         0.66 o                         
   1   4   8        189.74        195.54         2.46 o                         
   2   4   8        295.69        306.87         2.85 o                         
   3   4   8        125.44        121.79         1.64 o                         
   4   4   8        146.23        124.24         1.67 o                         
   5   4   8         87.48         89.47         1.41 o                         
  -5   5   8         32.06         37.92         0.88 o                         
  -4   5   8          0.69          1.79         0.26 o                         
  -3   5   8          8.26          8.78         0.43 o                         
  -2   5   8        164.30        155.40         1.81 o                         
  -1   5   8         58.47         52.33         1.06 o                         
   0   5   8         12.68         16.23         0.67 o                         
   1   5   8        197.50        185.50         2.35 o                         
   2   5   8        470.58        444.77         3.36 o                         
   3   5   8        930.34        897.61         5.36 o                         
   4   5   8          3.86          5.80         0.38 o                         
   5   5   8         43.05         41.95         0.95 o                         
  -5   6   8         18.12         16.68         0.60 o                         
  -4   6   8         22.40         24.73         0.64 o                         
  -3   6   8          6.44          4.94         0.31 o                         
  -2   6   8        323.17        334.49         2.58 o                         
  -1   6   8         30.88         33.63         0.94 o                         
   0   6   8       1639.45       1703.46        11.90 o                         
   1   6   8         49.97         56.23         1.38 o                         
   2   6   8         94.66        102.92         1.38 o                         
   3   6   8        158.65        141.13         2.62 o                         
   4   6   8        158.41        160.18         1.84 o                         
   5   6   8         83.07         80.18         1.24 o                         
  -5   7   8         56.92         57.50         1.17 o                         
  -4   7   8          8.04          7.91         0.42 o                         
  -3   7   8        332.52        335.36         2.65 o                         
  -2   7   8        436.21        440.89         3.11 o                         
  -1   7   8          0.15          1.95         0.52 o                         
   0   7   8       1038.14       1116.06         8.71 o                         
   1   7   8         36.47         38.69         1.30 o                         
   2   7   8        229.03        235.70         2.10 o                         
   3   7   8        636.08        638.84         4.77 o                         
   4   7   8         26.69         29.67         0.81 o                         
   5   7   8         69.81         71.22         1.32 o                         
  -5   8   8         54.39         57.52         1.24 o                         
  -4   8   8         62.05         70.37         1.35 o                         
  -3   8   8        100.82        107.28         1.60 o                         
  -2   8   8         58.67         54.33         0.99 o                         
  -1   8   8        193.66        209.20         2.20 o                         
   0   8   8        177.77        170.25         2.59 o                         
   1   8   8         60.74         61.18         1.51 o                         
   2   8   8        126.82        133.68         1.54 o                         
   3   8   8          0.15          0.73         0.25 o                         
   4   8   8          2.73          3.35         0.38 o                         
   5   8   8         24.96         27.98         1.08 o                         
  -5   9   8         82.93         89.70         2.05 o                         
  -4   9   8          9.62         10.23         0.72 o                         
  -3   9   8         20.80         20.34         0.71 o                         
  -2   9   8         30.68         33.29         0.82 o                         
  -1   9   8         39.55         43.20         0.82 o                         
   0   9   8        234.24        244.46         2.60 o                         
   1   9   8        237.53        246.58         2.58 o                         
   2   9   8        559.02        533.22         3.66 o                         
   3   9   8         30.42         35.32         0.93 o                         
   4   9   8          0.69          1.44         0.38 o                         
   5   9   8        141.96        155.48         2.72 o                         
  -4  10   8          0.21          0.48         0.23 o                         
  -3  10   8         27.07         29.06         0.94 o                         
  -2  10   8        279.83        283.29         2.66 o                         
  -1  10   8        415.83        445.85         3.17 o                         
   0  10   8         84.17         90.62         1.20 o                         
   1  10   8         96.06        102.97         1.53 o                         
   2  10   8         78.68         68.97         1.32 o                         
   3  10   8          9.63          4.03         0.36 o                         
   4  10   8         24.13         17.17         0.61 o                         
  -4  11   8        147.59        163.58         1.65 o                         
  -3  11   8        261.32        272.24         2.73 o                         
  -2  11   8       1221.03       1263.47         7.37 o                         
  -1  11   8        329.49        321.19         3.15 o                         
   0  11   8         19.75         18.06         0.57 o                         
   1  11   8         68.25         69.26         1.27 o                         
   2  11   8          3.03          3.38         0.33 o                         
   3  11   8        288.99        292.94         2.77 o                         
   4  11   8        100.60        111.02         1.75 o                         
  -4  12   8        396.90        401.41         2.92 o                         
  -3  12   8        381.12        397.24         4.40 o                         
  -2  12   8        224.86        222.20         2.25 o                         
  -1  12   8        392.82        393.60         3.25 o                         
   0  12   8        199.37        210.18         2.14 o                         
   1  12   8       1557.16       1537.77         8.87 o                         
   2  12   8        783.68        759.22         5.90 o                         
   3  12   8         10.20          7.98         0.54 o                         
   4  12   8         53.82         53.52         1.07 o                         
  -4  13   8         59.66         61.58         1.24 o                         
  -3  13   8         25.25         24.93         1.05 o                         
  -2  13   8          5.19          6.19         0.41 o                         
  -1  13   8        714.15        717.04         4.79 o                         
   0  13   8          2.04          4.20         0.36 o                         
   1  13   8        432.67        424.95         3.48 o                         
   2  13   8        102.30        120.32         1.87 o                         
   3  13   8        129.24        128.16         2.56 o                         
   4  13   8        119.37        118.26         1.86 o                         
  -4  14   8        137.91        135.14         1.75 o                         
  -3  14   8         65.17         64.83         1.18 o                         
  -2  14   8          1.71          2.67         0.31 o                         
  -1  14   8         50.13         47.34         1.05 o                         
   0  14   8         48.23         43.27         1.12 o                         
   1  14   8        169.01        167.65         2.20 o                         
   2  14   8         67.06         62.28         1.26 o                         
   3  14   8        207.65        230.79         2.94 o                         
   4  14   8          0.27          0.75         0.22 o                         
  -3  15   8        186.10        194.19         2.42 o                         
  -2  15   8         10.83         11.31         0.69 o                         
  -1  15   8         14.88         17.95         0.69 o                         
   0  15   8          0.28          0.89         0.30 o                         
   1  15   8         74.09         74.76         1.50 o                         
   2  15   8         39.92         39.66         1.55 o                         
   3  15   8         19.88         17.88         0.63 o                         
  -3  16   8        147.86        144.84         2.49 o                         
  -2  16   8        268.33        277.26         3.45 o                         
  -1  16   8        184.82        188.96         2.73 o                         
   0  16   8         49.07         55.56         1.27 o                         
   1  16   8          8.12         14.23         0.67 o                         
   2  16   8         54.34         51.71         1.34 o                         
   3  16   8        113.99        129.70         2.70 o                         
  -3  17   8         24.32         23.20         1.02 o                         
  -2  17   8         46.21         53.83         1.75 o                         
  -1  17   8          2.41          4.24         0.45 o                         
   0  17   8         53.26         47.18         1.48 o                         
   1  17   8         77.85         84.90         1.74 o                         
   2  17   8         79.46         82.31         1.62 o                         
   3  17   8         12.18         11.62         0.76 o                         
  -2  18   8        133.87        133.16         2.29 o                         
  -1  18   8        135.67        137.09         2.17 o                         
   0  18   8         87.61         88.88         1.61 o                         
   1  18   8        233.59        234.89         2.82 o                         
   2  18   8         17.08         19.92         0.80 o                         
  -2  19   8         40.37         38.77         1.29 o                         
  -1  19   8        342.84        335.15         4.12 o                         
   0  19   8         61.08         68.51         1.43 o                         
   1  19   8         63.00         60.44         1.77 o                         
   2  19   8        161.93        148.70         5.73 o                         
  -1  20   8         17.35         16.63         0.80 o                         
   0  20   8          7.20          8.22         0.65 o                         
   1  20   8         19.70         16.42         1.86 o                         
  -5   0   9         20.96         19.99         1.08 o                         
  -3   0   9       3908.68       3738.98        22.26 o                         
  -1   0   9        415.20        393.18         4.86 o                         
   1   0   9        219.62        192.14         4.44 o                         
   3   0   9         71.01         63.82         1.34 o                         
   5   0   9        807.37        845.58         9.72 o                         
  -5   1   9         12.43         13.14         0.65 o                         
  -4   1   9        312.53        313.21         3.02 o                         
  -3   1   9       1158.93       1149.18         5.98 o                         
  -2   1   9         21.64         21.51         0.57 o                         
  -1   1   9        256.54        268.82         2.71 o                         
   0   1   9        520.33        545.68         5.47 o                         
   1   1   9        864.63        867.62         6.37 o                         
   2   1   9        296.05        321.71         3.77 o                         
   3   1   9        756.32        754.59         4.49 o                         
   4   1   9        138.65        158.36         1.93 o                         
   5   1   9        103.85        118.21         1.54 o                         
  -5   2   9         73.90         74.92         1.85 o                         
  -4   2   9          0.09          1.00         0.29 o                         
  -3   2   9        557.55        569.85         3.68 o                         
  -2   2   9        117.65        115.78         1.41 o                         
  -1   2   9         73.61         59.37         1.17 o                         
   0   2   9         74.66         80.67         1.48 o                         
   1   2   9        173.18        195.84         2.18 o                         
   2   2   9         36.07         37.98         0.82 o                         
   3   2   9        547.04        532.14         3.83 o                         
   4   2   9        183.62        177.70         1.94 o                         
   5   2   9        584.12        587.10         5.52 o                         
  -5   3   9          8.01          6.12         0.42 o                         
  -4   3   9        144.32        139.36         1.79 o                         
  -3   3   9         90.96         83.83         1.23 o                         
  -2   3   9        727.29        727.85         5.24 o                         
  -1   3   9        142.04        134.41         1.66 o                         
   0   3   9          5.29          8.96         0.61 o                         
   1   3   9          2.45          1.76         0.29 o                         
   2   3   9         25.13         27.08         0.67 o                         
   3   3   9          0.19          0.70         0.25 o                         
   4   3   9        557.29        528.77         3.97 o                         
   5   3   9        362.84        413.35         3.33 o                         
  -5   4   9        138.91        142.13         1.98 o                         
  -4   4   9         21.31         23.80         0.69 o                         
  -3   4   9        311.04        294.48         2.54 o                         
  -2   4   9        453.49        430.98         2.91 o                         
  -1   4   9        480.08        518.03         4.49 o                         
   0   4   9        207.85        213.26         3.26 o                         
   1   4   9        505.41        513.70         4.70 o                         
   2   4   9          0.25          1.27         0.21 o                         
   3   4   9         70.13         62.55         1.17 o                         
   4   4   9        146.89        142.90         1.78 o                         
   5   4   9         17.02         14.95         0.52 o                         
  -5   5   9          7.04          9.13         0.50 o                         
  -4   5   9          1.52          2.13         0.27 o                         
  -3   5   9          2.34          1.68         0.23 o                         
  -2   5   9        278.67        283.12         2.28 o                         
  -1   5   9          3.85          7.65         0.45 o                         
   0   5   9          0.73          2.19         0.29 o                         
   1   5   9        241.12        259.15         2.76 o                         
   2   5   9        638.81        615.80         4.10 o                         
   3   5   9          8.08          3.38         0.33 o                         
   4   5   9        522.09        553.79         4.34 o                         
   5   5   9         21.21         28.01         0.74 o                         
  -5   6   9          7.54          6.86         0.39 o                         
  -4   6   9         33.98         34.98         0.96 o                         
  -3   6   9          7.46         11.10         0.46 o                         
  -2   6   9         56.63         55.18         0.96 o                         
  -1   6   9         50.08         53.68         1.04 o                         
   0   6   9          0.00          0.50         0.23 o                         
   1   6   9        213.41        220.14         2.34 o                         
   2   6   9        102.58         93.16         1.56 o                         
   3   6   9          1.90          1.73         0.26 o                         
   4   6   9         35.42         35.14         1.05 o                         
   5   6   9         80.77         86.64         1.38 o                         
  -5   7   9         55.63         44.12         2.32 o                         
  -4   7   9         17.61         20.81         0.94 o                         
  -3   7   9          2.44          3.77         0.34 o                         
  -2   7   9         16.71         18.08         0.57 o                         
  -1   7   9        517.36        508.92         3.47 o                         
   0   7   9        317.05        310.81         2.70 o                         
   1   7   9         16.91         16.62         0.57 o                         
   2   7   9          7.15          4.50         0.32 o                         
   3   7   9       1042.43        985.66         7.20 o                         
   4   7   9         19.37         20.15         1.03 o                         
   5   7   9         17.12         16.20         0.64 o                         
  -5   8   9         21.34         21.83         0.84 o                         
  -4   8   9          1.05          1.78         0.33 o                         
  -3   8   9         31.48         30.60         0.89 o                         
  -2   8   9        164.77        180.47         1.93 o                         
  -1   8   9          0.16          2.17         0.26 o                         
   0   8   9         35.27         36.10         0.77 o                         
   1   8   9        442.80        434.16         3.46 o                         
   2   8   9         61.25         54.82         0.98 o                         
   3   8   9          1.58          1.60         0.28 o                         
   4   8   9         30.70         33.49         1.02 o                         
  -4   9   9        125.27        133.77         1.61 o                         
  -3   9   9         29.65         30.99         0.83 o                         
  -2   9   9         39.69         44.13         0.93 o                         
  -1   9   9         66.13         78.11         1.14 o                         
   0   9   9        253.72        254.50         2.53 o                         
   1   9   9          4.44          4.23         0.35 o                         
   2   9   9       1388.80       1322.83         7.53 o                         
   3   9   9        110.10         95.35         1.36 o                         
   4   9   9          0.19          1.50         0.27 o                         
  -4  10   9          7.83          6.48         0.35 o                         
  -3  10   9          1.15          1.52         0.28 o                         
  -2  10   9         81.51         82.41         1.29 o                         
  -1  10   9         12.73         12.94         0.50 o                         
   0  10   9        140.48        146.81         1.67 o                         
   1  10   9        131.02        127.81         2.03 o                         
   2  10   9         29.53         24.74         0.76 o                         
   3  10   9         74.45         77.78         1.30 o                         
   4  10   9         69.75         78.98         1.40 o                         
  -4  11   9          2.12          1.51         0.23 o                         
  -3  11   9          1.85          1.98         0.30 o                         
  -2  11   9          2.00          2.10         0.30 o                         
  -1  11   9          6.07          7.13         0.41 o                         
   0  11   9         23.42         24.16         0.68 o                         
   1  11   9        137.75        137.97         1.94 o                         
   2  11   9        259.65        249.82         3.17 o                         
   3  11   9         65.30         53.38         1.18 o                         
   4  11   9          4.32          8.94         0.47 o                         
  -4  12   9          7.17          8.15         0.39 o                         
  -3  12   9         64.35         74.35         2.04 o                         
  -2  12   9          5.91          5.79         0.38 o                         
  -1  12   9        106.96        105.81         1.53 o                         
   0  12   9        281.28        290.27         3.00 o                         
   1  12   9          0.37          1.19         0.27 o                         
   2  12   9         66.04         62.78         1.29 o                         
   3  12   9          5.15          5.84         0.51 o                         
   4  12   9         16.75         18.31         0.61 o                         
  -4  13   9          7.51          6.80         0.36 o                         
  -3  13   9         79.93         81.28         1.29 o                         
  -2  13   9         52.97         58.38         1.09 o                         
  -1  13   9          6.83          6.15         0.41 o                         
   0  13   9        264.25        276.66         3.18 o                         
   1  13   9        197.01        187.73         2.24 o                         
   2  13   9         90.27         87.94         1.57 o                         
   3  13   9          0.08          0.41         0.26 o                         
   4  13   9         14.95         13.11         0.51 o                         
  -3  14   9         14.94         14.90         0.57 o                         
  -2  14   9          7.72          6.40         0.52 o                         
  -1  14   9          0.00          0.55         0.27 o                         
   0  14   9        873.81        884.88         6.48 o                         
   1  14   9         18.36         19.70         0.75 o                         
   2  14   9          4.54          7.40         0.61 o                         
   3  14   9          0.02          0.25         0.26 o                         
  -3  15   9        422.45        435.09         5.30 o                         
  -2  15   9        108.31        110.12         1.86 o                         
  -1  15   9         10.09         12.22         0.66 o                         
   0  15   9        185.11        176.60         2.19 o                         
   1  15   9         89.57         85.60         1.53 o                         
   2  15   9         27.87         30.54         0.95 o                         
   3  15   9          4.48          3.70         0.37 o                         
  -3  16   9        144.44        149.81         2.65 o                         
  -2  16   9         60.65         61.13         1.36 o                         
  -1  16   9         63.62         58.43         1.63 o                         
   0  16   9         18.49         22.20         1.07 o                         
   1  16   9        220.65        233.26         3.07 o                         
   2  16   9         37.63         41.52         1.18 o                         
   3  16   9         20.61         18.39         0.74 o                         
  -2  17   9          7.18          7.56         0.59 o                         
  -1  17   9         17.96         19.78         0.80 o                         
   0  17   9        279.89        269.82         2.82 o                         
   1  17   9          1.54          1.76         0.31 o                         
   2  17   9          6.43          8.44         0.51 o                         
  -2  18   9         43.77         37.11         1.99 o                         
  -1  18   9          0.77          0.83         0.30 o                         
   0  18   9         19.26         17.86         0.73 o                         
   1  18   9          1.86          0.56         0.30 o                         
   2  18   9          0.02          0.49         0.27 o                         
  -1  19   9         15.21         12.08         0.90 o                         
   0  19   9         95.83         97.83         2.01 o                         
   1  19   9          4.00          5.73         0.76 o                         
  -4   0  10         22.67         20.66         1.10 o                         
  -2   0  10         22.26         20.63         0.79 o                         
   0   0  10        859.05        842.22        10.74 o                         
   2   0  10       1463.63       1485.24        10.91 o                         
   4   0  10         31.61         22.29         1.09 o                         
  -5   1  10          0.11          0.16         0.23 o                         
  -4   1  10          2.55          3.44         0.41 o                         
  -3   1  10          1.30          2.11         0.29 o                         
  -2   1  10        259.82        255.65         2.35 o                         
  -1   1  10         10.31         16.51         0.60 o                         
   0   1  10         53.11         43.10         1.22 o                         
   1   1  10        107.89        108.46         1.67 o                         
   2   1  10        463.65        436.63         3.25 o                         
   3   1  10          5.98          5.47         0.40 o                         
   4   1  10          0.00          0.39         0.25 o                         
   5   1  10         46.51         46.85         1.14 o                         
  -5   2  10          0.22          0.06         0.21 o                         
  -4   2  10         36.29         32.18         0.91 o                         
  -3   2  10        766.86        766.35         4.90 o                         
  -2   2  10        412.29        412.55         2.81 o                         
  -1   2  10          7.08          7.21         0.50 o                         
   0   2  10        104.58        103.79         2.14 o                         
   1   2  10         19.62         19.80         0.67 o                         
   2   2  10        369.38        370.14         2.78 o                         
   3   2  10         15.84         11.82         0.50 o                         
   4   2  10         49.23         57.67         1.26 o                         
   5   2  10         14.63         13.54         0.64 o                         
  -5   3  10          2.40          2.20         0.27 o                         
  -4   3  10         21.80         19.17         0.78 o                         
  -3   3  10         17.73         18.28         0.71 o                         
  -2   3  10         81.14         76.05         1.08 o                         
  -1   3  10        103.69        101.22         1.98 o                         
   0   3  10        533.61        559.91         5.84 o                         
   1   3  10         81.75         69.33         1.15 o                         
   2   3  10        307.04        295.18         2.68 o                         
   3   3  10         11.87         12.38         0.56 o                         
   4   3  10         18.55         25.47         0.91 o                         
   5   3  10          0.18          0.76         0.21 o                         
  -5   4  10         55.79         47.52         1.15 o                         
  -4   4  10        225.20        242.72         3.49 o                         
  -3   4  10         12.70         13.14         0.52 o                         
  -2   4  10         13.11         15.04         0.49 o                         
  -1   4  10        139.45        131.03         1.55 o                         
   0   4  10         33.82         37.59         0.96 o                         
   1   4  10        209.11        200.08         2.12 o                         
   2   4  10          0.45          0.67         0.21 o                         
   3   4  10          8.36          5.99         0.42 o                         
   4   4  10          4.17          6.24         0.46 o                         
   5   4  10         54.23         54.00         1.34 o                         
  -5   5  10         40.06         36.39         1.02 o                         
  -4   5  10         55.50         54.44         1.69 o                         
  -3   5  10         16.89         18.56         0.64 o                         
  -2   5  10        107.40        108.17         1.38 o                         
  -1   5  10          2.03          3.72         0.29 o                         
   0   5  10        415.26        442.78         3.51 o                         
   1   5  10         21.61         25.35         0.66 o                         
   2   5  10         15.56         16.22         0.56 o                         
   3   5  10         36.41         28.73         0.88 o                         
   4   5  10         14.37         17.77         0.82 o                         
   5   5  10          5.42          6.79         0.50 o                         
  -5   6  10         15.44         16.40         0.82 o                         
  -4   6  10         35.88         38.23         1.20 o                         
  -3   6  10        110.49        118.96         1.69 o                         
  -2   6  10       1429.06       1428.90         8.03 o                         
  -1   6  10        449.21        446.43         3.53 o                         
   0   6  10        163.58        160.25         1.75 o                         
   1   6  10          0.69          1.78         0.25 o                         
   2   6  10        720.73        703.03         4.69 o                         
   3   6  10         18.40         21.23         0.72 o                         
   4   6  10         11.00         12.53         0.58 o                         
  -4   7  10          1.45          1.29         0.25 o                         
  -3   7  10         14.89         16.20         0.62 o                         
  -2   7  10        230.96        239.90         2.24 o                         
  -1   7  10          0.01          1.34         0.23 o                         
   0   7  10          8.27          5.29         0.39 o                         
   1   7  10          2.24          1.19         0.23 o                         
   2   7  10        231.66        209.52         2.11 o                         
   3   7  10         14.84         12.67         0.52 o                         
   4   7  10         16.70         17.04         0.58 o                         
  -4   8  10         77.72         79.21         1.29 o                         
  -3   8  10        299.48        324.10         2.92 o                         
  -2   8  10        320.53        316.62         2.69 o                         
  -1   8  10        195.64        193.92         2.12 o                         
   0   8  10         51.15         46.98         1.05 o                         
   1   8  10         11.57         16.36         0.64 o                         
   2   8  10       1100.33       1108.77         7.50 o                         
   3   8  10          1.14          0.25         0.21 o                         
   4   8  10        209.91        207.40         2.30 o                         
  -4   9  10          1.86          2.45         0.25 o                         
  -3   9  10        458.04        461.30         3.53 o                         
  -2   9  10        215.00        218.46         2.10 o                         
  -1   9  10          0.02          0.40         0.22 o                         
   0   9  10        134.46        144.41         1.90 o                         
   1   9  10        263.57        269.56         2.66 o                         
   2   9  10         51.07         49.13         1.09 o                         
   3   9  10         42.03         36.00         0.81 o                         
   4   9  10         74.27         78.57         1.24 o                         
  -4  10  10         45.55         50.44         1.03 o                         
  -3  10  10         48.12         50.73         1.12 o                         
  -2  10  10        636.22        639.06         4.55 o                         
  -1  10  10        434.43        445.01         3.49 o                         
   0  10  10         54.46         43.69         1.01 o                         
   1  10  10        299.29        282.45         3.01 o                         
   2  10  10         21.11         17.97         0.73 o                         
   3  10  10         66.47         56.29         1.26 o                         
   4  10  10         93.30        102.63         1.68 o                         
  -4  11  10         16.80         15.05         0.50 o                         
  -3  11  10         50.98         57.63         1.52 o                         
  -2  11  10          1.70          2.40         0.29 o                         
  -1  11  10        326.65        334.68         3.09 o                         
   0  11  10         26.39         24.19         0.77 o                         
   1  11  10        357.61        385.93         3.69 o                         
   2  11  10         73.22         68.62         1.34 o                         
   3  11  10         42.15         34.50         1.11 o                         
   4  11  10         22.66         18.59         0.61 o                         
  -4  12  10         41.27         40.96         1.08 o                         
  -3  12  10         64.89         64.73         1.20 o                         
  -2  12  10        212.30        206.22         2.19 o                         
  -1  12  10         50.12         48.99         1.08 o                         
   0  12  10          0.81          2.22         0.37 o                         
   1  12  10         32.32         30.54         0.92 o                         
   2  12  10         50.32         56.35         1.21 o                         
   3  12  10         28.13         31.98         0.88 o                         
   4  12  10         19.79         19.07         0.77 o                         
  -3  13  10        231.05        233.32         2.98 o                         
  -2  13  10          0.23          0.90         0.31 o                         
  -1  13  10        310.04        319.77         3.28 o                         
   0  13  10          9.32         10.56         0.62 o                         
   1  13  10         58.41         56.31         1.21 o                         
   2  13  10        194.04        214.49         3.40 o                         
   3  13  10        108.65        122.83         2.00 o                         
  -3  14  10        162.75        161.52         2.63 o                         
  -2  14  10          0.16          1.02         0.27 o                         
  -1  14  10         78.46         71.72         1.54 o                         
   0  14  10        416.42        404.04         3.90 o                         
   1  14  10         31.62         33.72         1.04 o                         
   2  14  10         63.98         68.13         1.30 o                         
   3  14  10         17.36         16.92         0.63 o                         
  -3  15  10         11.96         14.06         0.56 o                         
  -2  15  10          0.49          0.73         0.28 o                         
  -1  15  10        819.63        818.77         9.39 o                         
   0  15  10         24.99         22.43         1.05 o                         
   1  15  10         69.19         62.78         1.47 o                         
   2  15  10        281.93        302.08         3.31 o                         
   3  15  10          0.01          0.43         0.27 o                         
  -2  16  10         77.30         78.96         1.88 o                         
  -1  16  10         16.72         18.82         0.76 o                         
   0  16  10          5.21          5.12         0.42 o                         
   1  16  10         93.79         93.51         1.77 o                         
   2  16  10        139.12        135.04         2.33 o                         
  -2  17  10          0.49          0.72         0.32 o                         
  -1  17  10         68.23         67.17         1.54 o                         
   0  17  10         63.71         71.73         1.45 o                         
   1  17  10         14.21         18.48         0.69 o                         
   2  17  10        151.10        147.76         2.90 o                         
  -1  18  10         14.46         13.68         0.68 o                         
   0  18  10         30.18         30.24         0.95 o                         
   1  18  10         14.89         12.56         0.74 o                         
  -5   0  11          0.30          0.35         0.28 o                         
  -3   0  11        171.94        193.19         3.21 o                         
  -1   0  11       2805.98       2842.17        17.91 o                         
   1   0  11         49.22         51.33         1.44 o                         
   3   0  11        154.53        156.76         2.91 o                         
  -5   1  11         16.34         19.44         0.88 o                         
  -4   1  11          2.30          0.68         0.36 o                         
  -3   1  11        841.05        839.72         6.59 o                         
  -2   1  11        123.86        111.65         1.52 o                         
  -1   1  11        168.43        152.28         1.57 o                         
   0   1  11       1218.20       1189.31         6.96 o                         
   1   1  11        304.59        291.49         2.91 o                         
   2   1  11         17.39         21.60         0.62 o                         
   3   1  11        244.73        216.67         2.49 o                         
   4   1  11         11.17          8.28         0.51 o                         
  -5   2  11          5.90          6.46         0.50 o                         
  -4   2  11        231.35        224.75         3.23 o                         
  -3   2  11        935.89        892.26         6.87 o                         
  -2   2  11        188.34        180.53         1.90 o                         
  -1   2  11        500.79        469.36         3.07 o                         
   0   2  11         59.65         65.61         1.11 o                         
   1   2  11         68.42         61.37         1.25 o                         
   2   2  11        107.15        113.57         1.93 o                         
   3   2  11        464.43        438.81         3.91 o                         
   4   2  11          1.95          3.32         0.34 o                         
  -4   3  11         26.95         31.44         0.96 o                         
  -3   3  11         37.41         46.41         1.21 o                         
  -2   3  11          9.81          7.61         0.39 o                         
  -1   3  11        118.32        111.95         1.30 o                         
   0   3  11        127.01        122.22         1.49 o                         
   1   3  11          2.04          3.25         0.32 o                         
   2   3  11          0.13          0.61         0.23 o                         
   3   3  11          3.18          4.13         0.36 o                         
   4   3  11          0.90          2.45         0.30 o                         
  -4   4  11         36.29         38.99         0.99 o                         
  -3   4  11        179.75        157.24         2.03 o                         
  -2   4  11         83.63         68.88         1.08 o                         
  -1   4  11       1094.55       1127.93         6.05 o                         
   0   4  11        794.22        803.36         5.10 o                         
   1   4  11        389.52        377.82         3.19 o                         
   2   4  11         34.53         35.61         0.89 o                         
   3   4  11         74.57         64.49         1.23 o                         
   4   4  11          5.34          6.42         0.41 o                         
  -4   5  11          0.02          0.44         0.23 o                         
  -3   5  11        311.51        302.89         2.76 o                         
  -2   5  11         34.33         24.28         0.67 o                         
  -1   5  11         15.43         16.66         0.58 o                         
   0   5  11        177.47        177.19         2.03 o                         
   1   5  11        803.36        780.59         5.24 o                         
   2   5  11        301.62        276.56         2.82 o                         
   3   5  11         69.65         73.28         1.27 o                         
   4   5  11         80.35        100.24         1.54 o                         
  -4   6  11          0.47          1.35         0.28 o                         
  -3   6  11          3.42          5.04         0.39 o                         
  -2   6  11        251.23        223.25         2.19 o                         
  -1   6  11         17.31         18.97         0.60 o                         
   0   6  11        249.09        227.75         2.41 o                         
   1   6  11          1.23          1.07         0.25 o                         
   2   6  11         65.98         60.45         1.13 o                         
   3   6  11         40.15         39.86         0.96 o                         
   4   6  11          2.63          2.31         0.30 o                         
  -4   7  11         81.16         86.84         1.44 o                         
  -3   7  11         30.55         32.69         0.82 o                         
  -2   7  11         16.46         14.24         0.54 o                         
  -1   7  11        473.57        467.71         3.57 o                         
   0   7  11          5.59          5.30         0.38 o                         
   1   7  11        231.92        232.36         2.30 o                         
   2   7  11         12.29         15.44         0.89 o                         
   3   7  11         32.61         30.35         0.80 o                         
   4   7  11          9.52         13.16         0.58 o                         
  -4   8  11          1.65          4.97         0.33 o                         
  -3   8  11         51.95         50.95         1.08 o                         
  -2   8  11        430.87        406.38         3.56 o                         
  -1   8  11          1.72          1.37         0.25 o                         
   0   8  11         56.01         55.59         1.19 o                         
   1   8  11         19.58         24.16         0.98 o                         
   2   8  11         59.02         49.61         1.17 o                         
   3   8  11          4.97          3.55         0.37 o                         
   4   8  11          3.05          5.37         0.37 o                         
  -4   9  11         50.10         41.61         1.04 o                         
  -3   9  11        102.87        110.92         2.37 o                         
  -2   9  11        323.64        317.45         2.69 o                         
  -1   9  11          6.03          4.62         0.36 o                         
   0   9  11         42.59         46.24         1.09 o                         
   1   9  11        268.74        267.76         2.73 o                         
   2   9  11        571.92        565.54         4.66 o                         
   3   9  11         45.31         55.30         2.25 o                         
   4   9  11         15.72         16.67         0.67 o                         
  -4  10  11         49.79         55.44         1.07 o                         
  -3  10  11         13.85         16.82         0.65 o                         
  -2  10  11         20.30         24.37         0.70 o                         
  -1  10  11          4.61          8.00         0.45 o                         
   0  10  11          1.85          1.72         0.29 o                         
   1  10  11        188.02        184.90         2.26 o                         
   2  10  11          1.05          0.36         0.28 o                         
   3  10  11          5.43          9.74         0.50 o                         
   4  10  11         11.31         16.44         0.66 o                         
  -4  11  11        122.12        125.57         2.26 o                         
  -3  11  11        406.32        418.36         3.54 o                         
  -2  11  11          3.41          4.25         0.37 o                         
  -1  11  11          2.98          4.84         0.37 o                         
   0  11  11        250.68        256.32         2.91 o                         
   1  11  11         11.39         10.88         0.49 o                         
   2  11  11          8.14          9.06         0.57 o                         
   3  11  11          2.90          2.66         0.32 o                         
  -3  12  11          4.36          7.88         0.41 o                         
  -2  12  11         33.73         38.15         1.40 o                         
  -1  12  11          0.01          0.77         0.27 o                         
   0  12  11        597.43        603.52         5.29 o                         
   1  12  11        183.86        190.87         2.14 o                         
   2  12  11         40.54         40.33         1.43 o                         
   3  12  11          0.15          0.23         0.24 o                         
  -3  13  11          4.89          2.81         0.28 o                         
  -2  13  11         15.46         13.91         0.56 o                         
  -1  13  11          6.03          9.02         0.68 o                         
   0  13  11        115.24        114.94         1.99 o                         
   1  13  11          3.76          2.34         0.37 o                         
   2  13  11         14.32         14.54         0.58 o                         
   3  13  11          0.01          0.19         0.22 o                         
  -3  14  11        234.37        229.51         6.82 o                         
  -2  14  11          0.56          1.20         0.27 o                         
  -1  14  11         24.36         25.31         1.13 o                         
   0  14  11        336.47        364.21         5.48 o                         
   1  14  11          0.15          0.50         0.29 o                         
   2  14  11         72.55         78.26         1.41 o                         
   3  14  11          5.85          4.11         0.38 o                         
  -2  15  11         80.33         82.71         1.63 o                         
  -1  15  11         81.41         83.89         1.76 o                         
   0  15  11         15.27         15.14         0.73 o                         
   1  15  11        119.43        121.54         1.71 o                         
   2  15  11         23.98         27.38         1.47 o                         
  -2  16  11         12.97         15.66         0.84 o                         
  -1  16  11         70.02         72.33         1.54 o                         
   0  16  11         16.75         15.81         0.75 o                         
   1  16  11         21.87         21.22         0.87 o                         
   2  16  11        173.62        201.58         4.05 o                         
  -1  17  11         41.48         45.64         1.18 o                         
   0  17  11          6.30          3.52         0.34 o                         
   1  17  11         30.57         29.74         1.10 o                         
   0  18  11        186.13        154.70         5.52 o                         
  -4   0  12        518.85        458.23         6.23 o                         
  -2   0  12         83.84        104.16         2.11 o                         
   0   0  12        420.90        374.99         4.44 o                         
   2   0  12        149.72        151.97         2.97 o                         
   4   0  12          0.29          0.48         0.32 o                         
  -4   1  12        450.41        448.14         4.08 o                         
  -3   1  12        179.43        164.51         2.13 o                         
  -2   1  12         48.33         51.04         1.02 o                         
  -1   1  12        297.10        289.45         2.48 o                         
   0   1  12        342.56        327.37         2.97 o                         
   1   1  12         65.12         63.50         1.18 o                         
   2   1  12        289.39        297.30         3.27 o                         
   3   1  12         73.65         64.32         1.17 o                         
   4   1  12         80.15         92.12         1.63 o                         
  -4   2  12        350.35        346.57         3.51 o                         
  -3   2  12         67.80         75.14         1.38 o                         
  -2   2  12          1.02          2.28         0.30 o                         
  -1   2  12        160.98        155.53         1.83 o                         
   0   2  12         64.48         63.14         1.15 o                         
   1   2  12         19.29         19.29         0.73 o                         
   2   2  12        332.58        312.80         3.13 o                         
   3   2  12         98.39         88.04         1.36 o                         
   4   2  12          2.16          3.55         0.33 o                         
  -4   3  12          4.94          4.38         0.38 o                         
  -3   3  12          5.29          4.07         0.39 o                         
  -2   3  12         91.40         83.45         1.28 o                         
  -1   3  12        900.51        901.15         5.39 o                         
   0   3  12         23.33         24.45         0.74 o                         
   1   3  12         52.17         45.80         1.00 o                         
   2   3  12        150.96        143.77         1.89 o                         
   3   3  12         12.67          9.04         0.46 o                         
   4   3  12        290.77        339.92         3.31 o                         
  -4   4  12        125.08        114.73         1.60 o                         
  -3   4  12          6.09          6.46         0.54 o                         
  -2   4  12         77.24         73.93         1.25 o                         
  -1   4  12        572.89        562.87         3.92 o                         
   0   4  12        472.09        460.32         3.97 o                         
   1   4  12         10.57          6.91         0.42 o                         
   2   4  12        177.64        182.50         2.25 o                         
   3   4  12          0.49          0.65         0.26 o                         
   4   4  12         95.42        101.80         1.66 o                         
  -4   5  12         18.93         14.20         0.61 o                         
  -3   5  12         28.37         28.26         0.86 o                         
  -2   5  12        175.87        182.78         2.26 o                         
  -1   5  12        914.29        932.20         6.07 o                         
   0   5  12        207.76        221.96         2.34 o                         
   1   5  12         43.34         48.18         1.00 o                         
   2   5  12        278.05        251.25         2.82 o                         
   3   5  12         73.38         82.07         1.74 o                         
   4   5  12         81.36         95.03         1.56 o                         
  -4   6  12          3.74          6.76         0.45 o                         
  -3   6  12          7.09          7.39         0.51 o                         
  -2   6  12        226.27        233.04         2.54 o                         
  -1   6  12         28.94         27.10         0.75 o                         
   0   6  12        400.33        387.34         3.46 o                         
   1   6  12         30.83         26.36         0.80 o                         
   2   6  12         55.09         60.68         1.21 o                         
   3   6  12        152.62        164.00         2.84 o                         
   4   6  12          0.11          0.24         0.23 o                         
  -4   7  12         39.94         43.64         0.97 o                         
  -3   7  12         57.36         57.12         1.85 o                         
  -2   7  12          0.41          0.74         0.26 o                         
  -1   7  12        267.22        270.29         2.61 o                         
   0   7  12          0.23          0.86         0.29 o                         
   1   7  12        260.63        247.18         2.60 o                         
   2   7  12        307.04        310.87         2.96 o                         
   3   7  12         51.40         56.23         1.43 o                         
   4   7  12         45.39         48.50         1.08 o                         
  -4   8  12         21.62         19.25         0.93 o                         
  -3   8  12         76.68         76.86         1.42 o                         
  -2   8  12        243.12        234.95         2.47 o                         
  -1   8  12          7.99          7.89         0.45 o                         
   0   8  12          9.75         13.06         0.60 o                         
   1   8  12        228.02        205.93         2.37 o                         
   2   8  12         49.53         47.16         1.09 o                         
   3   8  12         55.48         57.88         1.07 o                         
   4   8  12        103.22        104.22         2.15 o                         
  -4   9  12         13.38         14.27         0.64 o                         
  -3   9  12          9.39          7.60         0.41 o                         
  -2   9  12        242.92        263.78         2.54 o                         
  -1   9  12        131.56        129.10         1.72 o                         
   0   9  12        385.04        379.15         3.73 o                         
   1   9  12       2088.93       2060.14        11.39 o                         
   2   9  12        251.80        229.46         2.84 o                         
   3   9  12          0.31          2.77         0.30 o                         
  -3  10  12        142.59        140.53         1.83 o                         
  -2  10  12        128.88        124.76         1.93 o                         
  -1  10  12         39.00         43.22         0.98 o                         
   0  10  12        334.49        316.75         3.07 o                         
   1  10  12        230.20        245.22         2.55 o                         
   2  10  12         77.11         78.96         2.09 o                         
   3  10  12          1.31          1.42         0.29 o                         
  -3  11  12          2.78          2.75         0.30 o                         
  -2  11  12         85.49         84.87         1.76 o                         
  -1  11  12        292.77        299.11         3.23 o                         
   0  11  12         34.84         37.28         1.09 o                         
   1  11  12          5.91          3.58         0.36 o                         
   2  11  12        109.85        101.61         1.76 o                         
   3  11  12         53.59         52.15         1.10 o                         
  -3  12  12         10.97          9.08         0.43 o                         
  -2  12  12         10.18         13.62         0.55 o                         
  -1  12  12        490.41        500.83         5.75 o                         
   0  12  12         73.74         70.61         1.71 o                         
   1  12  12          3.02          2.12         0.52 o                         
   2  12  12          6.30          6.96         0.45 o                         
   3  12  12         78.86         85.60         2.20 o                         
  -3  13  12         26.29         27.32         1.65 o                         
  -2  13  12        102.99        102.83         1.66 o                         
  -1  13  12         30.09         31.86         0.99 o                         
   0  13  12        494.10        490.34         6.04 o                         
   1  13  12          1.16          2.59         0.33 o                         
   2  13  12          8.10          8.21         0.47 o                         
   3  13  12         15.36         18.91         0.77 o                         
  -2  14  12          1.21          1.82         0.35 o                         
  -1  14  12        139.02        144.85         2.72 o                         
   0  14  12         19.65         23.46         0.74 o                         
   1  14  12          0.14          0.97         0.26 o                         
   2  14  12          6.88         11.24         0.57 o                         
  -2  15  12          5.43          4.12         0.39 o                         
  -1  15  12        185.82        177.43         2.20 o                         
   0  15  12          1.13          1.18         0.29 o                         
   1  15  12          0.18          0.26         0.23 o                         
   2  15  12          8.34          7.14         0.78 o                         
  -1  16  12        266.46        253.16         3.24 o                         
   0  16  12         46.89         52.05         1.15 o                         
   1  16  12          4.06          5.29         0.44 o                         
   0  17  12         93.47         89.43         1.97 o                         
  -3   0  13         93.93        107.60         3.39 o                         
  -1   0  13        283.33        268.01         3.41 o                         
   1   0  13        421.80        439.13         6.14 o                         
   3   0  13         55.69         43.44         2.11 o                         
  -4   1  13          0.45          1.29         0.27 o                         
  -3   1  13        297.73        276.77         4.66 o                         
  -2   1  13          0.00          0.61         0.27 o                         
  -1   1  13         56.30         60.09         1.10 o                         
   0   1  13        768.72        771.44         4.97 o                         
   1   1  13        249.54        263.69         3.03 o                         
   2   1  13        374.27        361.41         3.95 o                         
   3   1  13         21.78         19.10         1.15 o                         
   4   1  13         28.89         31.64         0.80 o                         
  -4   2  13        374.04        353.43         3.62 o                         
  -3   2  13          8.77          6.32         0.82 o                         
  -2   2  13         20.48         17.51         0.65 o                         
  -1   2  13         70.69         67.91         1.21 o                         
   0   2  13        199.17        191.30         2.41 o                         
   1   2  13        609.65        629.54         5.32 o                         
   2   2  13          0.18          1.53         0.29 o                         
   3   2  13        115.34        118.82         2.92 o                         
   4   2  13         11.95         11.80         0.55 o                         
  -4   3  13         28.86         27.96         0.76 o                         
  -3   3  13          1.23          1.66         0.42 o                         
  -2   3  13        176.74        167.14         2.05 o                         
  -1   3  13         45.55         50.54         1.09 o                         
   0   3  13        781.19        790.89         5.64 o                         
   1   3  13        768.04        791.56         6.09 o                         
   2   3  13        144.02        137.66         2.28 o                         
   3   3  13         90.04         85.61         2.09 o                         
   4   3  13         17.88         19.70         0.63 o                         
  -4   4  13          7.40          5.32         0.41 o                         
  -3   4  13        143.89        160.99         3.96 o                         
  -2   4  13         22.04         18.42         0.70 o                         
  -1   4  13          0.90          0.40         0.29 o                         
   0   4  13          0.32          2.37         0.33 o                         
   1   4  13        325.50        338.06         3.23 o                         
   2   4  13         23.44         20.44         0.79 o                         
   3   4  13          4.49          5.19         0.42 o                         
   4   4  13          2.22          2.50         0.28 o                         
  -4   5  13         24.43         25.48         0.93 o                         
  -3   5  13          5.12          5.85         0.54 o                         
  -2   5  13         43.37         38.03         0.93 o                         
  -1   5  13        405.42        405.14         4.07 o                         
   0   5  13        174.32        178.16         2.79 o                         
   1   5  13        338.57        353.52         3.31 o                         
   2   5  13         32.65         30.55         0.90 o                         
   3   5  13         73.19         83.22         1.43 o                         
   4   5  13         21.92         23.72         0.78 o                         
  -4   6  13          4.24          4.97         0.37 o                         
  -3   6  13         88.31         81.41         1.35 o                         
  -2   6  13         24.35         31.28         0.79 o                         
  -1   6  13         55.84         51.68         1.25 o                         
   0   6  13         43.60         45.21         1.12 o                         
   1   6  13       1659.63       1681.57        10.24 o                         
   2   6  13         88.73         93.68         1.61 o                         
   3   6  13         29.44         31.85         0.84 o                         
   4   6  13          0.95          0.78         0.24 o                         
  -3   7  13          1.22          1.71         0.26 o                         
  -2   7  13         23.58         18.87         0.65 o                         
  -1   7  13         27.15         24.07         0.73 o                         
   0   7  13        184.87        184.96         2.56 o                         
   1   7  13        397.41        410.06         3.50 o                         
   2   7  13         10.89         14.61         0.74 o                         
   3   7  13         30.52         30.27         0.81 o                         
  -3   8  13         24.51         27.69         0.76 o                         
  -2   8  13         78.29         86.95         1.76 o                         
  -1   8  13        157.13        149.00         1.92 o                         
   0   8  13         27.24         30.16         0.96 o                         
   1   8  13        113.97        115.15         1.85 o                         
   2   8  13        142.92        145.28         3.24 o                         
   3   8  13         43.71         40.02         0.98 o                         
  -3   9  13         10.71          7.19         0.42 o                         
  -2   9  13          0.19          0.55         0.31 o                         
  -1   9  13          0.25          1.19         0.28 o                         
   0   9  13          1.67          2.11         0.32 o                         
   1   9  13        211.34        217.88         2.92 o                         
   2   9  13        183.93        179.44         2.59 o                         
   3   9  13         55.20         60.90         1.41 o                         
  -3  10  13          7.57         10.94         0.51 o                         
  -2  10  13         68.16         68.06         1.23 o                         
  -1  10  13         74.29         69.58         1.81 o                         
   0  10  13        233.75        228.19         2.68 o                         
   1  10  13        105.81        111.77         2.08 o                         
   2  10  13         34.96         42.64         1.01 o                         
   3  10  13          1.47          2.83         0.29 o                         
  -3  11  13         49.37         54.43         1.68 o                         
  -2  11  13         21.54         24.81         0.79 o                         
  -1  11  13        108.59        105.85         1.95 o                         
   0  11  13        146.23        152.29         3.00 o                         
   1  11  13         15.65         13.09         0.69 o                         
   2  11  13          0.22          0.08         0.23 o                         
   3  11  13          4.70          6.00         0.40 o                         
  -2  12  13          2.09          2.10         0.37 o                         
  -1  12  13         61.62         60.24         1.35 o                         
   0  12  13          4.16          4.61         0.39 o                         
   1  12  13        215.91        216.64         2.83 o                         
   2  12  13         19.94         18.45         0.68 o                         
  -2  13  13        426.94        436.12         4.89 o                         
  -1  13  13         32.39         33.47         0.98 o                         
   0  13  13        221.06        211.89         2.36 o                         
   1  13  13          0.99          1.10         0.27 o                         
   2  13  13        128.38        132.41         3.34 o                         
  -2  14  13         44.16         45.51         1.21 o                         
  -1  14  13         94.44         88.16         1.48 o                         
   0  14  13        118.04        110.14         1.69 o                         
   1  14  13         73.96         66.97         1.38 o                         
   2  14  13          1.03          0.39         0.30 o                         
  -1  15  13         36.77         31.51         0.99 o                         
   0  15  13          2.13          3.39         0.36 o                         
   1  15  13          0.16          0.81         0.35 o                         
  -4   0  14        131.96        101.39         6.68 o                         
  -2   0  14          1.88          1.98         0.50 o                         
   0   0  14       1045.16       1041.15        10.64 o                         
   2   0  14       1128.65       1125.33        11.75 o                         
  -4   1  14        632.78        532.31        25.16 o                         
  -3   1  14          2.12          2.36         0.33 o                         
  -2   1  14         74.12         65.33         1.52 o                         
  -1   1  14        202.79        209.35         2.31 o                         
   0   1  14         51.60         49.98         1.32 o                         
   1   1  14        234.37        236.11         2.84 o                         
   2   1  14        307.19        295.03         3.19 o                         
   3   1  14         34.57         34.55         1.00 o                         
  -4   2  14        128.67        106.02         2.26 o                         
  -3   2  14          3.28          2.35         0.34 o                         
  -2   2  14         73.81         76.70         1.63 o                         
  -1   2  14        123.57        127.51         1.92 o                         
   0   2  14        483.94        485.95         4.56 o                         
   1   2  14         23.05         21.38         0.75 o                         
   2   2  14         48.64         51.24         1.43 o                         
   3   2  14          5.84          3.31         0.35 o                         
  -3   3  14          1.03          0.99         0.29 o                         
  -2   3  14         18.07         16.63         0.84 o                         
  -1   3  14         63.52         65.54         1.39 o                         
   0   3  14         23.79         21.08         0.81 o                         
   1   3  14         45.59         48.15         1.11 o                         
   2   3  14        142.58        137.09         2.48 o                         
   3   3  14         42.67         33.43         0.92 o                         
  -3   4  14         23.35         26.87         0.88 o                         
  -2   4  14         67.23         70.61         1.61 o                         
  -1   4  14         16.99         20.37         0.84 o                         
   0   4  14         10.27          9.97         0.51 o                         
   1   4  14        135.22        136.40         1.94 o                         
   2   4  14        276.96        261.73         3.72 o                         
   3   4  14         29.37         29.26         0.87 o                         
  -3   5  14         17.71         21.38         0.71 o                         
  -2   5  14          6.65          5.32         0.50 o                         
  -1   5  14          1.13          1.57         0.30 o                         
   0   5  14        185.38        187.55         2.10 o                         
   1   5  14        392.70        390.46         3.87 o                         
   2   5  14         16.87         14.14         0.98 o                         
   3   5  14         74.06         80.43         1.60 o                         
  -3   6  14          0.02          0.54         0.24 o                         
  -2   6  14         72.66         70.92         1.54 o                         
  -1   6  14         14.48         14.44         0.62 o                         
   0   6  14        195.42        203.63         2.25 o                         
   1   6  14        142.38        137.52         2.07 o                         
   2   6  14        193.85        178.90         2.49 o                         
   3   6  14          0.66          2.00         0.25 o                         
  -3   7  14         61.94         61.21         1.32 o                         
  -2   7  14        110.55        108.45         1.61 o                         
  -1   7  14          1.51          1.28         0.31 o                         
   0   7  14        296.38        300.97         2.96 o                         
   1   7  14          8.99          6.29         0.47 o                         
   2   7  14          2.13          0.94         0.29 o                         
   3   7  14          8.12          8.89         0.46 o                         
  -3   8  14         43.73         38.96         1.24 o                         
  -2   8  14         64.38         69.61         1.41 o                         
  -1   8  14          3.47          3.77         0.55 o                         
   0   8  14          2.25          3.04         0.35 o                         
   1   8  14         17.50         20.87         1.19 o                         
   2   8  14         72.00         69.99         1.49 o                         
   3   8  14          0.07          0.40         0.20 o                         
  -3   9  14         24.25         16.84         0.77 o                         
  -2   9  14         16.71         19.01         0.68 o                         
  -1   9  14         40.36         45.98         1.40 o                         
   0   9  14        111.15        113.84         2.07 o                         
   1   9  14        152.17        167.06         2.53 o                         
   2   9  14          4.68          5.36         0.40 o                         
   3   9  14         59.86         57.43         1.92 o                         
  -2  10  14          3.03          3.01         0.37 o                         
  -1  10  14          0.09          0.40         0.28 o                         
   0  10  14        215.76        222.52         2.51 o                         
   1  10  14        130.62        116.47         1.87 o                         
   2  10  14         59.54         47.31         1.11 o                         
  -2  11  14         41.35         42.36         1.07 o                         
  -1  11  14        102.03         98.50         1.66 o                         
   0  11  14         25.06         21.67         0.69 o                         
   1  11  14        153.93        146.63         2.41 o                         
   2  11  14         23.44         25.26         0.94 o                         
  -2  12  14          1.98          1.56         0.32 o                         
  -1  12  14        242.13        252.33         2.93 o                         
   0  12  14          0.45          0.94         0.25 o                         
   1  12  14          0.81          1.24         0.25 o                         
   2  12  14         75.28         70.72         2.65 o                         
  -1  13  14        169.93        171.02         3.13 o                         
   0  13  14         14.78         14.05         0.56 o                         
   1  13  14         70.20         64.03         1.16 o                         
  -1  14  14        247.85        214.58         5.45 o                         
   0  14  14         33.72         36.54         1.08 o                         
  -3   0  15        130.57        131.45         2.88 o                         
  -1   0  15         22.61         25.62         1.33 o                         
   1   0  15          4.80          5.94         0.72 o                         
   3   0  15        131.04        138.35         2.49 o                         
  -3   1  15          0.00          0.49         0.26 o                         
  -2   1  15         46.07         46.15         1.53 o                         
  -1   1  15        101.63         98.58         1.80 o                         
   0   1  15          0.69          1.32         0.28 o                         
   1   1  15        286.33        294.33         3.42 o                         
   2   1  15         14.16         14.19         0.54 o                         
   3   1  15         30.34         30.76         0.87 o                         
  -3   2  15         10.24         11.00         0.66 o                         
  -2   2  15          8.34          7.29         0.60 o                         
  -1   2  15          6.30          7.08         0.51 o                         
   0   2  15         11.45         12.87         0.55 o                         
   1   2  15        591.62        611.36         5.32 o                         
   2   2  15        143.02        138.64         1.87 o                         
   3   2  15         81.03         74.43         1.39 o                         
  -3   3  15         12.55         16.12         0.65 o                         
  -2   3  15          4.56          5.58         0.45 o                         
  -1   3  15          6.24          7.31         0.52 o                         
   0   3  15          0.85          0.42         0.26 o                         
   1   3  15          1.26          2.53         0.41 o                         
   2   3  15         10.03         13.65         0.57 o                         
   3   3  15        269.32        301.52         3.32 o                         
  -3   4  15         29.59         30.49         0.95 o                         
  -2   4  15         14.45         12.77         0.63 o                         
  -1   4  15        230.35        225.01         3.54 o                         
   0   4  15         39.38         40.21         1.05 o                         
   1   4  15          1.50          1.76         0.37 o                         
   2   4  15         64.12         66.60         1.26 o                         
   3   4  15         41.71         41.04         1.18 o                         
  -3   5  15          1.45          1.72         0.28 o                         
  -2   5  15          0.01          0.01         0.26 o                         
  -1   5  15         65.28         69.99         2.06 o                         
   0   5  15        105.55        106.43         2.12 o                         
   1   5  15          9.86         10.79         0.66 o                         
   2   5  15         27.97         24.96         0.79 o                         
   3   5  15         82.20         88.89         1.84 o                         
  -3   6  15          6.64          4.47         0.38 o                         
  -2   6  15         57.90         56.10         1.29 o                         
  -1   6  15        189.14        189.94         2.66 o                         
   0   6  15         27.24         32.38         1.42 o                         
   1   6  15          9.58          9.82         0.58 o                         
   2   6  15          0.03          0.60         0.29 o                         
   3   6  15         78.61         85.89         1.64 o                         
  -3   7  15         73.71         64.55         2.70 o                         
  -2   7  15          7.43          8.53         0.53 o                         
  -1   7  15          3.55          3.71         0.37 o                         
   0   7  15          7.03          7.79         0.50 o                         
   1   7  15        301.29        316.55         3.27 o                         
   2   7  15        252.81        251.93         2.85 o                         
  -2   8  15         33.78         31.75         0.89 o                         
  -1   8  15         19.96         17.88         0.68 o                         
   0   8  15        280.39        281.03         2.59 o                         
   1   8  15        384.02        380.84         3.37 o                         
   2   8  15         98.96        105.73         1.87 o                         
  -2   9  15          4.04          6.93         0.45 o                         
  -1   9  15        211.45        218.15         2.49 o                         
   0   9  15        198.73        210.65         2.34 o                         
   1   9  15         93.44         85.96         1.43 o                         
   2   9  15         61.86         67.25         1.21 o                         
  -2  10  15         11.58         12.52         0.58 o                         
  -1  10  15         76.28         87.66         1.46 o                         
   0  10  15        152.08        156.32         1.92 o                         
   1  10  15         68.82         60.42         1.24 o                         
   2  10  15        380.26        381.28         6.58 o                         
  -1  11  15          1.33          1.31         0.26 o                         
   0  11  15         82.14         88.32         1.82 o                         
   1  11  15        148.36        147.45         2.70 o                         
  -1  12  15         26.84         30.88         0.88 o                         
   0  12  15          4.91          3.40         0.36 o                         
   1  12  15         67.31         78.02         1.45 o                         
  -2   0  16        184.55        215.90         4.89 o                         
   0   0  16        607.52        628.05         7.13 o                         
   2   0  16          0.83          1.18         0.34 o                         
  -3   1  16         21.73         31.40         1.18 o                         
  -2   1  16        114.05        112.86         2.38 o                         
  -1   1  16         16.67         17.50         0.76 o                         
   0   1  16        259.10        280.75         3.03 o                         
   1   1  16          9.41         11.74         0.71 o                         
   2   1  16          4.27          4.35         0.33 o                         
  -2   2  16         10.44          5.39         0.52 o                         
  -1   2  16         36.90         31.01         0.93 o                         
   0   2  16          1.22          1.59         0.30 o                         
   1   2  16          1.46          2.79         0.32 o                         
   2   2  16         29.56         27.32         0.74 o                         
  -2   3  16         21.32         18.10         0.89 o                         
  -1   3  16         20.02         16.47         0.70 o                         
   0   3  16        120.29        129.35         1.79 o                         
   1   3  16          1.84          3.45         0.37 o                         
   2   3  16         45.79         48.10         1.08 o                         
  -2   4  16          2.56          1.61         0.37 o                         
  -1   4  16         15.13         16.60         0.62 o                         
   0   4  16         41.11         45.93         0.98 o                         
   1   4  16          1.70          2.54         0.31 o                         
   2   4  16          2.04          3.46         0.34 o                         
  -2   5  16         96.61         94.21         1.68 o                         
  -1   5  16         86.29         95.02         1.63 o                         
   0   5  16         18.06         23.01         0.69 o                         
   1   5  16        171.22        166.83         2.28 o                         
   2   5  16          0.02          0.54         0.22 o                         
  -2   6  16          0.85          2.07         0.29 o                         
  -1   6  16         12.18         10.39         0.50 o                         
   0   6  16         63.21         54.72         0.99 o                         
   1   6  16         10.01          9.66         0.56 o                         
   2   6  16         94.84        104.88         1.54 o                         
  -2   7  16         15.35         14.10         0.74 o                         
  -1   7  16         27.80         30.79         0.83 o                         
   0   7  16        196.77        197.21         2.13 o                         
   1   7  16         14.46         16.58         0.62 o                         
   2   7  16        115.60        105.53         1.54 o                         
  -2   8  16          4.02          4.93         0.38 o                         
  -1   8  16         95.48         95.09         1.74 o                         
   0   8  16        472.45        497.65         5.36 o                         
   1   8  16          7.88          5.01         0.34 o                         
  -1   9  16         16.43         17.03         1.02 o                         
   0   9  16          0.01          1.17         0.26 o                         
   1   9  16         84.34         85.01         1.58 o                         
  -1  10  16          0.03          0.23         0.22 o                         
   0  10  16          3.76          3.94         0.34 o                         
   1  10  16         21.31         20.22         0.87 o                         
  -1   0  17          1.26          0.64         0.30 o                         
   1   0  17        265.96        263.28         4.22 o                         
  -2   1  17         69.49         64.68         1.43 o                         
  -1   1  17         12.02         11.82         0.49 o                         
   0   1  17          6.10          5.66         0.40 o                         
   1   1  17        125.92        121.62         2.43 o                         
   2   1  17          0.26          0.40         0.21 o                         
  -2   2  17          6.66          8.06         0.47 o                         
  -1   2  17         12.38         13.32         0.54 o                         
   0   2  17          8.06          7.55         0.46 o                         
   1   2  17        421.00        413.13         4.14 o                         
   2   2  17         26.38         22.75         0.84 o                         
  -2   3  17         45.02         38.91         1.00 o                         
  -1   3  17          1.04          1.13         0.25 o                         
   0   3  17          0.01          0.70         0.25 o                         
   1   3  17         42.53         42.66         0.93 o                         
   2   3  17          2.05          1.38         0.47 o                         
  -1   4  17        140.13        132.24         2.44 o                         
   0   4  17         37.11         37.65         0.98 o                         
   1   4  17          4.53          4.40         0.32 o                         
  -1   5  17        169.04        177.95         2.58 o                         
   0   5  17        407.37        429.49         5.55 o                         
   1   5  17          0.11          0.30         0.22 o                         
  -1   6  17         41.80         47.66         2.08 o                         
   0   6  17          0.06          0.40         0.30 o                         
   1   6  17          2.60          3.32         0.32 o                         
  -1   7  17         27.53         18.59         1.30 o                         
   0   7  17         11.87         13.70         0.89 o                         
   1   7  17          8.88          9.23         0.95 o                         
   0   0  18        138.17        126.36         5.15 o                         
   0   1  18        194.14        179.65         2.69 o                         
   0   2  18         72.83         67.99         2.62 o                         
                                                                                
